# Supplementary material for: Proteomic Charting of Imipenem Adaptive Responses in a Highly Carbapenem Resistant Clinical Enterobacter roggenkampii Isolate
Source: Antibiotics (Basel). 2021 Apr 28;10(5):501. doi: 10.3390/antibiotics10050501 (PMC8145422; doi:10.3390/antibiotics10050501)
Supplement: Supplementary file 1 [file antibiotics-10-00501-s001.zip]

Archive with 5 entries (5 files):
- Supplementary Figures S1 and S2.pdf
- Supplementary Table S1.xlsx
- Supplementary Table S2.xlsx
- Supplementary Table S3.xlsx
- Supplementary Table S4.xlsx
