# Supplementary material for: Proteomic Charting of Imipenem Adaptive Responses in a Highly Carbapenem Resistant Clinical Enterobacter roggenkampii Isolate
Source: Antibiotics (Basel). 2021 Apr 28;10(5):501. doi: 10.3390/antibiotics10050501 (PMC8145422; doi:10.3390/antibiotics10050501)
Supplement: Supplementary file 1 [file antibiotics-10-00501-s001.zip › Supplementary Table S1.xlsx]

## Sheet: Legend
			Supplementary Table S1. Results from the SILAC analyses.

## Sheet: info
Quantified	Tab containing proteins which have been identified by at least 2 unique peptides in at least 2 replicates in at least one condition.
	Ratio H/L normalized	normalized and log2-transformed ratio of heavy signal and light signal for every sample
	significant	according to a t-Test using a p-value based on all possible permutations and a p<0.01 cut-off
	average	average log2-H/L-Ratio if quantitative values for at least 2 BR are available
	log2 FC	The change in abundance of either AB or growth-control compared to control samples. Relevant changes in abundance show a log2FC of >|0.8|.
		Proteins with higher abundance in controls are colored green.
		Proteins with higher abundance in either AB or growth-control are colored red.
	Proteins with relevant changes in abundance in the comparison AB vs growth-control are highlighted in light orange.
	Proteins with relevant and statistically significant changes in abundance in the comparison AB vs growth-Control are highlighted in dark orange.
OnOff	Tab containing proteins that have been identified in 3 BR of one condition (ON) but in 0 BR of another condition (OFF). Those proteins could be highly regulated in protein abundance (abundance in "OFF" below detection limit of the MS).
	average	average log2-H/L-Ratio if quantitative values for at least 2 BR are available
	Ratio H/L normalized	normalized and log2-transformed ratio of heavy signal and light signal for every sample
	rep	number of valid identifications per sample
	Relevant proteins for the comparison growth-control vs. AB are highlighted.
	grey	Foldchanges calculated based on valid values in 2 replicates. This comparison is NOT "OnOff" but "quantified"

## Sheet: quantified
								Imipenem treated (+I)		Imipenem untreated (-I)
														t0			t30+I			t30-I
								Imipenem treated (+I) t30+I vs t30-I	Imipenem treated (+I) t30+I vs t0-I	Imipenem untreated (-I) t30+I vs t0-I	Average before imipenem treatment t0	Average Imipenem treated (+I) t30+I	Average Growth control (-I) t30-I	Biological replicate 1	Biological replicate 2	Biological replicate 3	Biological replicate 1	Biological replicate 2	Biological replicate 3	Biological replicate 1	Biological replicate 2	Biological replicate 3
Genome IDs	UniprotID	UniProt Ref Organism	Function	GeneName	significant AB vs growth-Control	significant AB vs Control	significant growth-control vs control	log2FC AB vs growth-Control	log2FC AB vs control	log2FC growth-control vs control	Ratio H/L normalized average control	Ratio H/L normalized average AB	Ratio H/L normalized average growth-control	Ratio H/L normalized control_BR1	Ratio H/L normalized control_BR2	Ratio H/L normalized control_BR3	Ratio H/L normalized AB_BR1	Ratio H/L normalized AB_BR2	Ratio H/L normalized AB_BR3	Ratio H/L normalized growth-control_BR1	Ratio H/L normalized growth-control_BR2	Ratio H/L normalized growth-control_BR3	Classification of proteins based on cluster of orthologous group(COGs)	Annotation score	Predicted fur boxes
fig|550.1679.peg.419	P02919	Escherichia coli (strain K12) OX=83333	Multimodular transpeptidase-transglycosylase (EC 2.4.1.129) (EC 3.4.-.-)	mrcB	x			-1.51438	-1.4433	0.0710897	-0.00361968	1.43968	-0.0747094	0.785174	-0.494251	-0.301782	2.71859	0.610133	0.990301	0.103531	-0.84438	0.516721	['Cell wall/membrane/envelope biogenesis']	Experimental evidence at protein level
fig|550.1679.peg.989	Q84FI1	Enterobacter cloacae OX=550	DNA protection during starvation protein	dps	x			-1.47383	-1.33667	0.137156	-0.0629885	1.27368	-0.200144	1.52135	-1.36297	-0.347344	1.66721	0.706729	1.4471	0.591488	-1.39544	0.203514	['Inorganic ion transport and metabolism']	Protein inferred from homology
fig|550.1679.peg.4486	P0A2C3	Salmonella typhimurium (strain LT2 / SGSC1412 / ATCC 700720) OX=99287	Ribonuclease PH (EC 2.7.7.56)	rph	x			-1.45454	NaN	NaN	NaN	1.22355	-0.230992	0.900876	NaN	NaN	1.35496	1.09214	NaN	0.145743	-0.607727	NaN	['Translation, ribosomal structure and biogenesis']	Protein inferred from homology
fig|550.1679.peg.2672	P0AE12	Escherichia coli (strain K12) OX=83333	AMP nucleosidase (EC 3.2.2.4)	amn	x			-1.0546	NaN	NaN	NaN	-0.735057	-1.78966	NaN	NaN	NaN	-0.154233	-1.31588	NaN	NaN	-1.59235	-1.98696	['Nucleotide transport and metabolism']	Experimental evidence at protein level
fig|550.1679.peg.392	P06959	Escherichia coli (strain K12) OX=83333	Dihydrolipoamide acetyltransferase component of pyruvate dehydrogenase complex (EC 2.3.1.12)	aceF	x			-0.997424	-0.746212	0.251212	0.398046	1.14426	0.146834	1.14815	-0.0231671	0.0691523	1.94445	0.838024	0.650305	0.34426	-0.00836294	0.104605	['Energy production and conversion']	Experimental evidence at protein level
fig|550.1679.peg.3843	Q3YX77	Shigella sonnei (strain Ss046) OX=300269	Polyribonucleotide nucleotidyltransferase (EC 2.7.7.8)	pnp	x	x		-0.822647	-0.761874	0.0607728	-0.163706	0.598168	-0.224479	0.0783365	-0.353321	-0.216133	1.11703	0.340391	0.337083	-0.300733	-0.387487	0.0147838	['Translation, ribosomal structure and biogenesis']	Protein inferred from homology
fig|550.1679.peg.1655	P77781	Escherichia coli (strain K12) OX=83333	1%2C4-dihydroxy-2-naphthoyl-CoA hydrolase (EC 3.1.2.28) in menaquinone biosynthesis	menI	x			0.834768	0.816307	-0.0184607	-0.174891	-0.991198	-0.15643	-0.552431	-0.0636353	0.0913952	-1.03189	NaN	-0.950509	NaN	-0.0844409	-0.228419	['Secondary metabolites biosynthesis, transport, and catabolism']	Experimental evidence at protein level
fig|550.1679.peg.875	P0A9A9	Escherichia coli (strain K12) OX=83333	Ferric uptake regulation protein FUR	fur	x	x		0.852689	0.853639	0.00095054	0.135588	-0.718051	0.134638	0.0938305	-0.305022	0.617957	-0.873186	-0.739517	-0.54145	0.122341	-0.0902653	0.371838	['Inorganic ion transport and metabolism']	Experimental evidence at protein level	CCTATTACGCAGAGTAATA
fig|550.1679.peg.186	Q47454	Escherichia coli OX=562	Copper resistance protein CopC	pcoC	x		x	0.980291	-0.0517932	-1.03208	-0.383578	-0.331785	0.648506	-0.350522	-0.625623	-0.174589	-0.255598	-0.106948	-0.632808	0.89476	0.592062	0.458697	['Inorganic ion transport and metabolism']	Experimental evidence at protein level
fig|550.1679.peg.3661	Q55595	Synechocystis sp. (strain PCC 6803 / Kazusa) OX=1111708	Lactoylglutathione lyase and related lyases	gloA	x			1.01425	0.627481	-0.386767	0.0897978	-0.537683	0.476565	-0.421728	0.169668	0.521453	NaN	-0.417078	-0.658288	0.600936	0.352194	NaN	['Function unknown']	Protein inferred from homology
fig|550.1679.peg.2864	P37427	Salmonella typhimurium (strain LT2 / SGSC1412 / ATCC 700720) OX=99287	Ribonucleotide reductase of class Ia (aerobic)%2C beta subunit (EC 1.17.4.1)	nrdB	x			1.19877	-0.634764	-1.83353	-0.0381051	0.596659	1.79543	1.15776	-0.953691	-0.31838	0.315798	0.606916	0.867264	1.4176	NaN	2.17326	['Nucleotide transport and metabolism']	Protein inferred from homology
fig|550.1679.peg.4051	P0AA21	Shigella flexneri OX=623	Two-component system response regulator OmpR	ompR				-2.73128	-1.74197	0.989309	-1.0049	0.737067	-1.99421	3.68167	-3.70994	-2.98644	1.23438	0.581978	0.394843	-0.264426	-3.724	NaN	['Signal transduction mechanisms']	Protein inferred from homology
fig|550.1679.peg.658	A4W7F7	Enterobacter sp. (strain 638) OX=399742	Chaperone protein HtpG	htpG				-2.66332	-2.33085	0.332463	-1.56211	0.768746	-1.89457	2.08858	-3.74964	-3.02526	1.75146	0.0263043	0.528471	NaN	-3.69318	-0.0959591	['Post-translational modification, protein turnover, and chaperones']	Protein inferred from homology
fig|550.1679.peg.2930	Q7CQ41	Salmonella typhimurium (strain LT2 / SGSC1412 / ATCC 700720) OX=99287	Acetyl-coenzyme A carboxyl transferase beta chain (EC 6.4.1.2)	accD				-2.44213	-2.83305	-0.390913	-0.81598	2.01707	-0.425067	1.79198	-2.61158	-1.62834	3.04361	1.2492	1.75839	1.91372	-2.76386	NaN	['Lipid transport and metabolism']	Protein inferred from homology
fig|550.1679.peg.1665	P77499	Escherichia coli (strain K12) OX=83333	Iron-sulfur cluster assembly ATPase protein SufC	sufC				-1.9419	-2.37128	-0.42938	-0.727277	1.644	-0.297898	2.73825	-2.58649	-2.33359	2.75574	0.60502	1.57124	2.37078	-2.96657	NaN	['Secondary metabolites biosynthesis, transport, and catabolism']	Experimental evidence at protein level
fig|550.1679.peg.2694	P14062	Salmonella typhimurium (strain LT2 / SGSC1412 / ATCC 700720) OX=99287	6-phosphogluconate dehydrogenase%2C decarboxylating (EC 1.1.1.44)	gnd				-1.79132	-2.52268	-0.731352	-1.42536	1.09732	-0.694006	3.26168	-4.44345	-3.09431	2.42204	-0.00492797	0.874836	2.62901	-4.01702	NaN	['Carbohydrate transport and metabolism']	Protein inferred from homology
fig|550.1679.peg.1157	A4W8U9	Enterobacter sp. (strain 638) OX=399742	Asparaginyl-tRNA synthetase (EC 6.1.1.22)	asnS				-1.72269	-2.32205	-0.599363	-0.918974	1.40308	-0.319611	3.10336	-3.28209	-2.5782	3.05506	0.0366088	1.11756	1.70995	-3.47762	0.808838	['Translation, ribosomal structure and biogenesis']	Protein inferred from homology
fig|550.1679.peg.2906	Q8ZND6	Salmonella typhimurium (strain LT2 / SGSC1412 / ATCC 700720) OX=99287	BioD-like N-terminal domain / Phosphate acetyltransferase (EC 2.3.1.8)	pta				-1.5986	-2.20053	-0.601922	-1.02841	1.17212	-0.426488	2.38648	-3.17736	-2.29435	2.74453	-0.208644	0.980464	2.3236	-3.17658	NaN	['Energy production and conversion']	Experimental evidence at protein level
fig|550.1679.peg.2490	P69800	Shigella flexneri OX=623	PTS system%2C mannose-specific IIA component (EC 2.7.1.191) / PTS system%2C mannose-specific IIB component (EC 2.7.1.191)	manX				-1.47095	-2.08264	-0.611689	-0.767571	1.31507	-0.155883	2.23998	-2.75079	-1.79191	2.35837	0.621806	0.965027	0.768841	-2.65209	1.4156	['Carbohydrate transport and metabolism']	Protein inferred from homology
fig|550.1679.peg.1643	Q56990	Yersinia pestis OX=632	Hemin transport protein HmuS	hmuS				-1.42584	-1.8934	-0.467554	-0.653525	1.23987	-0.185971	2.16118	-2.50717	-1.61458	1.88147	0.547845	1.29031	1.30439	-2.53224	0.669934	['Inorganic ion transport and metabolism']	Protein predicted
fig|550.1679.peg.2360	P0A9Q7	Escherichia coli (strain K12) OX=83333	Acetaldehyde dehydrogenase (EC 1.2.1.10) / Alcohol dehydrogenase (EC 1.1.1.1)	adhE				-1.39685	-2.09891	-0.702064	-0.930803	1.16811	-0.228739	1.15348	-2.29548	-1.65041	2.01321	0.666393	0.824727	1.07018	-2.34271	0.586308	['Energy production and conversion']	Experimental evidence at protein level
fig|550.1679.peg.4657	P10121	Escherichia coli (strain K12) OX=83333	Signal recognition particle receptor FtsY	ftsY				-1.36988	-1.10121	0.268666	-0.0843928	1.01682	-0.353059	1.65512	-1.36182	-0.546477	1.9678	0.065848	NaN	NaN	-1.45827	0.752149	['Intracellular trafficking, secretion, and vesicular transport']	Experimental evidence at protein level
fig|550.1679.peg.3854	P63343	Salmonella typhimurium (strain LT2 / SGSC1412 / ATCC 700720) OX=99287	Cell division protein FtsH	ftsH				-1.36276	-1.25887	0.103887	-1.45213	-0.193258	-1.55602	-0.215814	NaN	-2.68845	NaN	0.0976109	-0.484126	NaN	-3.38848	0.276437	['Post-translational modification, protein turnover, and chaperones']	Protein inferred from homology
fig|550.1679.peg.1687	P0ABE9	Escherichia coli (strain K12) OX=83333	Carbonic anhydrase%2C beta class (EC 4.2.1.1)	cynT				-1.35123	-1.03453	0.3167	-1.06573	-0.0312009	-1.38243	1.67319	-2.98405	-1.88635	0.472904	-1.00107	0.434562	NaN	-3.03139	0.266517	['Inorganic ion transport and metabolism']	Experimental evidence at protein level
fig|550.1679.peg.293	P0ACI2	Shigella flexneri OX=623	DNA-binding transcriptional dual regulator Rob	rob		x		-1.32445	-1.673	-0.348544	-0.55451	1.11849	-0.205966	0.6291	-1.45767	-0.834956	1.71044	0.863542	0.781486	0.254715	-1.66397	0.791356	['Replication, recombination and repair']	Protein inferred from homology
fig|550.1679.peg.4388	A4WGF8	Enterobacter sp. (strain 638) OX=399742	N-acetylglucosamine-1-phosphate uridyltransferase (EC 2.7.7.23) / Glucosamine-1-phosphate N-acetyltransferase (EC 2.3.1.157)	glmU				-1.2658	-1.61279	-0.346987	-0.248473	1.36431	0.0985137	1.77053	-1.41754	-1.09841	2.83483	0.112233	1.14587	1.14555	-1.70807	0.858061	['Cell wall/membrane/envelope biogenesis']	Protein inferred from homology
fig|550.1679.peg.3848	P37430	Salmonella typhimurium (strain LT2 / SGSC1412 / ATCC 700720) OX=99287	Transcription termination protein NusA	nusA				-1.25299	-1.19625	0.0567398	0.260281	1.45653	0.203541	2.53802	-1.18328	-0.573896	2.98939	0.332164	1.04803	1.21139	-1.51441	0.913646	['Transcription']	Protein inferred from homology
fig|550.1679.peg.879	P0AFZ0	Shigella flexneri OX=623	SeqA protein%2C negative modulator of initiation of replication	seqA				-1.24769	-1.18258	0.0651114	-0.159117	1.02347	-0.224228	1.63008	-1.45747	-0.649955	1.40289	0.269871	1.39764	0.941933	-1.58953	-0.0250889	['Replication, recombination and repair']	Protein inferred from homology
fig|550.1679.peg.1586	A4W9I2	Enterobacter sp. (strain 638) OX=399742	Selenide%2Cwater dikinase (EC 2.7.9.3)	selD		x		-1.19666	-2.25431	-1.05764	-1.19008	1.06423	-0.132433	NaN	-1.46299	-0.917161	NaN	0.946656	1.1818	NaN	-1.35931	1.09444	['Amino acid transport and metabolism']	Protein inferred from homology
fig|550.1679.peg.4766	P0AC40	Shigella flexneri OX=623	Aspartate ammonia-lyase (EC 4.3.1.1)	aspA				-1.14798	-0.800786	0.347194	0.164175	0.964962	-0.183018	1.5066	-0.666439	-0.347637	1.90662	0.113034	0.87523	0.574247	-1.06755	-0.0557562	['Amino acid transport and metabolism']	Protein inferred from homology
fig|550.1679.peg.914	P0ABV1	Shigella flexneri OX=623	Tol-Pal system protein TolQ	tolQ				-1.14722	-1.34009	-0.192873	-0.325339	1.01476	-0.132466	2.09549	-1.87965	-1.19185	1.62915	0.408929	1.00619	1.22206	-2.02632	0.406863	['Intracellular trafficking, secretion, and vesicular transport']	Protein inferred from homology
fig|550.1679.peg.1627	B5XQC6	Klebsiella pneumoniae (strain 342) OX=507522	Threonyl-tRNA synthetase (EC 6.1.1.3)	thrS				-1.14471	-1.5652	-0.420485	-0.214676	1.35052	0.205809	2.11467	-1.73452	-1.02418	2.39114	0.74786	0.912573	1.29101	-1.53316	0.859572	['Translation, ribosomal structure and biogenesis']	Protein inferred from homology	GTCAAATCACGATTATTTT
fig|550.1679.peg.1117	P0A2S0	Salmonella typhimurium (strain LT2 / SGSC1412 / ATCC 700720) OX=99287	Leucine-responsive regulatory protein%2C regulator for leucine (or lrp) regulon and high-affinity branched-chain amino acid transport system	lrp				-1.12946	-1.2641	-0.134633	-0.188168	1.07593	-0.0535355	1.41316	-1.36194	-0.615729	1.36485	0.637842	1.22509	1.02212	-1.30255	0.119821	['Transcription']	Protein inferred from homology
fig|550.1679.peg.609	P0A9M0	Escherichia coli (strain K12) OX=83333	ATP-dependent protease La (EC 3.4.21.53) Type I	lon				-1.12612	-1.83757	-0.711449	-0.514133	1.32344	0.197316	1.81934	-1.93209	-1.42965	2.51647	0.803723	0.650121	1.35963	-2.24852	1.48083	['Post-translational modification, protein turnover, and chaperones']	Experimental evidence at protein level
fig|550.1679.peg.298	P0A9W5	Shigella flexneri OX=623	Energy-dependent translational throttle protein EttA	ettA				-1.10469	-2.20962	-1.10492	-0.935202	1.27441	0.16972	1.94088	-2.94264	-1.80385	2.31973	0.599699	0.90381	1.66243	-3.07242	1.91915	['Function unknown']	Protein inferred from homology
fig|550.1679.peg.1136	P0AG70	Shigella flexneri OX=623	SSU ribosomal protein S1p	rpsA				-1.10061	-1.35897	-0.258359	-0.0717934	1.28718	0.186566	1.50172	-1.15034	-0.566763	2.24236	0.373732	1.24543	1.21965	-1.23362	0.573665	['Translation, ribosomal structure and biogenesis']	Protein inferred from homology
fig|550.1679.peg.1664	P77522	Escherichia coli (strain K12) OX=83333	Iron-sulfur cluster assembly protein SufB	sufB				-1.09177	-1.62357	-0.531803	-1.14128	0.482294	-0.609475	1.57342	-2.8457	-2.15155	0.986884	-0.0369254	0.496923	0.621149	-2.82931	0.379732	['Post-translational modification, protein turnover, and chaperones']	Experimental evidence at protein level
fig|550.1679.peg.4332	P0A8Y4	Shigella flexneri OX=623	alpha-D-glucose 1-phosphate phosphatase YihX (EC 3.1.3.10)	yihX				-1.07772	-0.144778	0.932946	0.132303	0.277081	-0.800643	2.07529	-1.0424	-0.635988	NaN	0.0201999	0.533962	NaN	-1.6859	0.0846086	['Function unknown']	Protein inferred from homology
fig|550.1679.peg.3000	Q9ZFV8	Salmonella typhimurium (strain LT2 / SGSC1412 / ATCC 700720) OX=99287	NADP-dependent malic enzyme (EC 1.1.1.40)	maeB				-1.07351	NaN	NaN	NaN	0.44378	-0.629727	1.04865	NaN	NaN	1.02793	-0.209578	0.512985	NaN	-0.998904	-0.260549	['Energy production and conversion']	Protein inferred from homology	AAATTGATAACAATTTTTA( wrong strand)
fig|550.1679.peg.4804	P0ABC7	Escherichia coli (strain K12) OX=83333	HflK protein	hflK				-1.07008	-0.924579	0.1455	-0.0261238	0.898455	-0.171623	1.59101	-1.21632	-0.453064	0.321582	1.16221	1.21157	0.745797	-1.12365	-0.137013	['Post-translational modification, protein turnover, and chaperones']	Experimental evidence at protein level
fig|550.1679.peg.3358	P0A1S4	Salmonella typhimurium (strain LT2 / SGSC1412 / ATCC 700720) OX=99287	DNA-binding protein StpA	stpA				-1.05093	-1.19652	-0.145593	0.185963	1.38249	0.331556	1.47918	-0.8405	-0.0807896	1.87661	1.08848	1.18237	1.61457	-0.951457	NaN	['Function unknown']	Protein inferred from homology
fig|550.1679.peg.1608	A4W9K3	Enterobacter sp. (strain 638) OX=399742	NAD synthetase (EC 6.3.1.5)	nadE				-1.0358	-1.27624	-0.240445	-0.669425	0.606816	-0.42898	2.1236	-2.29527	-1.8366	0.990156	0.141171	0.68912	0.958286	-2.56345	0.31823	['Coenzyme transport and metabolism']	Protein inferred from homology
fig|550.1679.peg.4265	Q9Z6C3	Enterobacter cloacae OX=550	6-phosphofructokinase (EC 2.7.1.11)	pfkA				-1.02987	-0.411826	0.618045	-1.18844	-0.77661	-1.80648	1.35163	-2.75302	-2.16391	-1.02894	-0.265813	-1.03508	-0.253859	-2.92928	-2.2363	['Carbohydrate transport and metabolism']	Protein inferred from homology
fig|550.1679.peg.2363	P0AEP6	Shigella flexneri OX=623	UTP--glucose-1-phosphate uridylyltransferase (EC 2.7.7.9)	galU				-1.022	-1.64257	-0.620573	-0.332163	1.31041	0.28841	1.45333	-1.36647	-1.08336	2.28617	0.443925	1.20113	1.77066	-1.61039	0.70496	['Cell wall/membrane/envelope biogenesis']	Experimental evidence at protein level
fig|550.1679.peg.691	A6T5R4	Klebsiella pneumoniae subsp. pneumoniae (strain ATCC 700721 / MGH 78578) OX=272620	Methenyltetrahydrofolate cyclohydrolase (EC 3.5.4.9) / Methylenetetrahydrofolate dehydrogenase (NADP+) (EC 1.5.1.5)	folD				-1.01932	-1.27552	-0.256195	-0.185834	1.08968	0.0703606	1.37934	-1.23426	-0.702586	1.66962	0.688315	0.911116	0.705668	-1.60415	1.10956	['Coenzyme transport and metabolism']	Protein inferred from homology
fig|550.1679.peg.4531	P0ACA1	Escherichia coli (strain K12) OX=83333	Uncharacterized GST-like protein YibF	yibF				-1.01931	-0.368428	0.650881	-0.115354	0.253074	-0.766235	1.9847	-1.11173	-1.21903	0.398022	0.128293	0.232906	NaN	-1.88929	0.35682	['Post-translational modification, protein turnover, and chaperones']	Experimental evidence at protein level
fig|550.1679.peg.2986	P0A249	Salmonella typhimurium (strain LT2 / SGSC1412 / ATCC 700720) OX=99287	Phosphoenolpyruvate-protein phosphotransferase of PTS system (EC 2.7.3.9)	ptsI				-1.01411	-1.25894	-0.244829	-0.370799	0.888137	-0.12597	1.37501	-1.50099	-0.986416	2.25199	-0.104806	0.517225	0.939227	-1.85428	0.537147	['Carbohydrate transport and metabolism']	Experimental evidence at protein level
fig|550.1679.peg.4805	P0ABC6	Shigella flexneri OX=623	HflC protein	hflC				-0.961306	-0.800111	0.161195	-0.127861	0.67225	-0.289056	1.74498	-1.37535	-0.753215	0.0600474	0.733528	1.22318	0.994652	-1.57428	-0.287536	['Post-translational modification, protein turnover, and chaperones']	Protein inferred from homology
fig|550.1679.peg.3847	Q9ZF25	Enterobacter cloacae OX=550	Translation initiation factor 2	infB				-0.95742	-1.37265	-0.415231	-0.0507179	1.32193	0.364513	1.77551	-1.211	-0.716671	2.25075	0.669118	1.04593	1.4489	-1.5233	1.16794	['Translation, ribosomal structure and biogenesis']	Protein inferred from homology
fig|550.1679.peg.4597	A6TGP0	Klebsiella pneumoniae subsp. pneumoniae (strain ATCC 700721 / MGH 78578) OX=272620	DNA-directed RNA polymerase beta subunit (EC 2.7.7.6)	rpoB				-0.943057	-0.385944	0.557112	0.310895	0.696839	-0.246218	1.82644	-0.731422	-0.162331	1.13927	0.860526	0.090718	0.294782	-1.06172	0.0282862	['Transcription']	Protein inferred from homology
fig|550.1679.peg.2861	P37411	Salmonella typhimurium (strain LT2 / SGSC1412 / ATCC 700720) OX=99287	DNA gyrase subunit A (EC 5.99.1.3)	gyrA				-0.940994	-1.18737	-0.246373	0.0419795	1.22935	0.288352	1.80091	-1.10554	-0.569436	2.67825	0.314058	0.695727	1.02198	-1.1593	1.00238	['Replication, recombination and repair']	Experimental evidence at protein level
fig|550.1679.peg.3015	A8ADB1	Citrobacter koseri (strain ATCC BAA-895 / CDC 4225-83 / SGSC4696) OX=290338	Phosphoribosylaminoimidazole-succinocarboxamide synthase (EC 6.3.2.6)	purC				-0.914936	-1.40017	-0.485233	0.174417	1.57459	0.659651	2.86837	-1.55533	-0.789786	2.75465	0.537644	1.43146	2.23281	-1.58723	1.33337	['Nucleotide transport and metabolism']	Protein inferred from homology
fig|550.1679.peg.3380	A4WDQ6	Enterobacter sp. (strain 638) OX=399742	Alanyl-tRNA synthetase (EC 6.1.1.7)	alaS				-0.914051	-1.70554	-0.791491	-0.890992	0.81455	-0.0995013	2.01264	-2.55979	-2.12582	2.42024	-0.845909	0.869319	1.65466	-2.8847	0.931532	['Translation, ribosomal structure and biogenesis']	Protein inferred from homology
fig|550.1679.peg.3542	A4WE42	Enterobacter sp. (strain 638) OX=399742	Lysyl-tRNA synthetase (class II) (EC 6.1.1.6)	lysS				-0.906672	-1.47276	-0.566089	-0.477182	0.995579	0.0889074	1.89643	-1.92134	-1.40664	2.08096	-0.0752768	0.981049	1.29308	-2.30707	1.28072	['Translation, ribosomal structure and biogenesis']	Protein inferred from homology
fig|550.1679.peg.2528	P21599	Escherichia coli (strain K12) OX=83333	Pyruvate kinase (EC 2.7.1.40)	pykA				-0.900185	-1.77273	-0.872549	-0.706579	1.06616	0.165971	1.57512	-2.20111	-1.49374	2.23784	0.378845	0.581785	1.39791	-2.53041	1.63041	['Carbohydrate transport and metabolism']	Experimental evidence at protein level
fig|550.1679.peg.3573	B5XUB8	Klebsiella pneumoniae (strain 342) OX=507522	Phosphoglycerate kinase (EC 2.7.2.3)	pgk				-0.895844	-1.62443	-0.728585	-1.24538	0.379051	-0.516793	1.27453	-2.78588	-2.22479	1.3518	-0.527658	0.313014	1.12869	-3.22405	0.54498	['Carbohydrate transport and metabolism']	Protein inferred from homology
fig|550.1679.peg.4694	P28304	Escherichia coli (strain K12) OX=83333	Quinone oxidoreductase (EC 1.6.5.5)	qorA				-0.871312	-0.623028	0.248284	-0.123191	0.499837	-0.371475	0.730488	-0.482009	-0.618052	1.16414	-0.00365461	0.339023	0.239031	-0.774848	-0.578607	['Energy production and conversion']	Experimental evidence at protein level
fig|550.1679.peg.852	A8AJG0	Citrobacter koseri (strain ATCC BAA-895 / CDC 4225-83 / SGSC4696) OX=290338	Leucyl-tRNA synthetase (EC 6.1.1.4)	leuS				-0.870765	-1.39095	-0.520183	-0.420991	0.969957	0.0991918	1.63036	-1.6826	-1.21073	2.56893	-0.191129	0.532068	1.42438	-1.76965	0.64284	['Translation, ribosomal structure and biogenesis']	Protein inferred from homology
fig|550.1679.peg.3710	P26973	Salmonella typhimurium (strain LT2 / SGSC1412 / ATCC 700720) OX=99287	Topoisomerase IV subunit A (EC 5.99.1.-)	parC				-0.866656	-0.284211	0.582445	0.367803	0.652014	-0.214642	1.11617	NaN	-0.380559	1.37078	0.317188	0.268075	NaN	-0.942169	0.512884	['Replication, recombination and repair']	Experimental evidence at protein level
fig|550.1679.peg.291	P0A9Q4	Shigella flexneri OX=623	Aerobic respiration control protein arcA	arcA				-0.866395	-1.29987	-0.433471	-0.546116	0.753749	-0.112646	1.05825	-1.50553	-1.19106	1.40381	0.451224	0.40621	0.68912	-1.73644	0.709379	['Signal transduction mechanisms']	Protein inferred from homology
fig|550.1679.peg.1437	P08200	Escherichia coli (strain K12) OX=83333	Isocitrate dehydrogenase [NADP] (EC 1.1.1.42)	icd				-0.847741	-1.87805	-1.03031	-1.30422	0.573828	-0.273914	2.50807	-3.65981	-2.76092	1.23401	0.0398403	0.447632	2.45712	-4.01992	0.741057	['Energy production and conversion']	Experimental evidene at protein level
fig|550.1679.peg.2505	P23865	Escherichia coli (strain K12) OX=83333	Tail-specific protease precursor (EC 3.4.21.102)	prc				-0.845918	-0.612649	0.233269	-0.218829	0.39382	-0.452098	0.775177	NaN	-1.21284	0.984845	-0.15682	0.353436	1.13862	-2.04281	NaN	['Cell wall/membrane/envelope biogenesis']	Protein inferred from homology
fig|550.1679.peg.3551	A4WE49	Enterobacter sp. (strain 638) OX=399742	tRNA-modifying protein YgfZ	Ent638_3316				-0.841695	-1.59459	-0.752898	-1.01401	0.580584	-0.26111	1.39561	-2.49655	-1.94109	1.91338	-0.665478	0.493852	1.09518	-2.96387	1.08536	['Function unknown']	Protein inferred from homology
fig|550.1679.peg.393	P0A9P3	Shigella flexneri OX=623	Dihydrolipoamide dehydrogenase of pyruvate dehydrogenase complex (EC 1.8.1.4) @ Dihydrolipoamide dehydrogenase (EC 1.8.1.4)	lpdA				-0.817762	-1.3309	-0.513138	0.0249873	1.35589	0.538125	1.13488	-0.822682	-0.237234	1.94448	0.836651	1.28653	1.38278	-1.0336	1.2652	['Energy production and conversion']	Protein inferred from homology
fig|550.1679.peg.783	Q0TKW0	Escherichia coli O6:K15:H31 (strain 536 / UPEC) OX=362663	Betaine aldehyde dehydrogenase (EC 1.2.1.8)	betB				-0.806266	-1.36044	-0.554171	-1.11555	0.244889	-0.561377	1.65892	-2.8954	-2.11017	NaN	-0.394468	0.884246	1.94035	-3.06311	NaN	['Energy production and conversion']	Protein inferred from homology
fig|550.1679.peg.307	B5Y275	Klebsiella pneumoniae (strain 342) OX=507522	Phosphopentomutase (EC 5.4.2.7)	deoB				0.877739	0.706894	-0.170845	-0.867115	-1.57401	-0.69627	-0.43569	-1.27813	-0.887527	-1.78265	-1.03446	-1.90493	-0.41348	NaN	-0.979061	['Carbohydrate transport and metabolism']	Protein inferred from homology
fig|550.1679.peg.2685	Q3Z0G5	Shigella sonnei (strain Ss046) OX=300269	Histidinol dehydrogenase (EC 1.1.1.23)	hisD				0.950633	0.704943	-0.24569	-0.0416886	-0.746631	0.204002	-0.185179	0.230572	-0.170459	-1.27359	-0.0397701	-0.926536	0.277866	0.503349	-0.169209	['Amino acid transport and metabolism']	Protein inferred from homology
fig|550.1679.peg.4938	Q5KXG9	Geobacillus kaustophilus (strain HTA426) OX=235909	FMN oxidoreductase	namA				2.10377	0.465166	-1.6386	-0.609015	-1.07418	1.02959	0.672471	-0.45795	-2.04157	-1.58571	-0.223947	-1.41288	1.26532	NaN	0.793854	['Energy production and conversion']	Experimental evidence at protein level
fig|550.1679.peg.3890	A4WF25	Enterobacter sp. (strain 638) OX=399742	Cytosol aminopeptidase PepA (EC 3.4.11.1)	pepA	x			-0.593644	-0.42338	0.170264	-0.0502771	0.373103	-0.220541	0.224411	-0.325666	-0.0495763	0.539333	0.154194	0.425782	-0.0788227	-0.542689	-0.0401111	['Amino acid transport and metabolism']
fig|550.1679.peg.1386	Q8ZQ16	Salmonella typhimurium (strain LT2 / SGSC1412 / ATCC 700720) OX=99287	Ribosomal large subunit pseudouridine synthase C (EC 5.4.99.24)	rluC	x			-0.565854	-0.126424	0.43943	0.403557	0.529982	-0.0358725	0.571143	NaN	0.235972	0.656451	0.491904	0.44159	-0.0277779	0.0931545	-0.172994	['Translation, ribosomal structure and biogenesis']
fig|550.1679.peg.4576	P37665	Escherichia coli (strain K12) OX=83333	Outer membrane porin%2C OmpA family	yiaD	x	x		-0.538017	-0.558657	-0.0206403	-0.338288	0.220369	-0.317648	-0.0910027	-0.47903	-0.444832	0.139077	-0.00784072	0.529871	-0.118476	-0.565268	-0.269199	['Cell wall/membrane/envelope biogenesis']
fig|550.1679.peg.2480	P0AA91	Escherichia coli (strain K12) OX=83333	Uncharacterized lipoprotein YeaY	yeaY	x			-0.519535	-0.492581	0.0269542	-0.594949	-0.102368	-0.621903	0.0184917	-0.834931	-0.968407	-0.233481	0.0835197	-0.157142	-0.373533	-0.98613	-0.506045	['Cell wall/membrane/envelope biogenesis']
fig|550.1679.peg.2729	Q8ZNQ9	Salmonella typhimurium (strain LT2 / SGSC1412 / ATCC 700720) OX=99287	Polysaccharide export lipoprotein > Wza	wza	x			-0.476682	NaN	NaN	NaN	1.22041	0.743732	NaN	NaN	NaN	0.902189	1.53864	NaN	0.653885	NaN	0.833578	['Cell wall/membrane/envelope biogenesis']
fig|550.1679.peg.3727	Q54001	Salmonella enteritidis OX=149539	Outer membrane channel TolC (OpmH)	tolC	x		x	-0.406479	-0.270277	0.136203	0.330731	0.601007	0.194528	0.276318	0.289126	0.426748	0.718175	0.361768	0.723078	0.191436	0.270469	0.121679	['Intracellular trafficking, secretion, and vesicular transport']
fig|550.1679.peg.3659	Q3Z549	Shigella sonnei (strain Ss046) OX=300269	FrmR: Negative transcriptional regulator of formaldehyde detoxification operon	frmR	x			-0.379025	-0.201557	0.177468	0.0887198	0.290277	-0.0887483	0.292311	-0.24127	0.215119	0.251568	0.153027	0.466236	-0.00950975	-0.261345	0.00460933	['Function unknown']
fig|550.1679.peg.3881	P26983	Salmonella typhimurium (strain LT2 / SGSC1412 / ATCC 700720) OX=99287	Ribosome hibernation promoting factor Hpf	hpf	x			-0.363846	0.0716633	0.43551	-0.133288	-0.204951	-0.568797	0.751378	-0.828537	-0.322704	NaN	-0.303668	-0.106234	NaN	-0.747633	-0.389961	['Translation, ribosomal structure and biogenesis']
fig|550.1679.peg.3992	A6TEW9	Klebsiella pneumoniae subsp. pneumoniae (strain ATCC 700721 / MGH 78578) OX=272620	LSU ribosomal protein L2p (L8e)	rplB	x	x		-0.333359	-0.320074	0.0132854	0.245603	0.565677	0.232318	0.252537	0.265677	0.218595	0.638213	0.417272	0.641546	0.196103	0.268434	0.232415	['Translation, ribosomal structure and biogenesis']
fig|550.1679.peg.3987	A6TEW4	Klebsiella pneumoniae subsp. pneumoniae (strain ATCC 700721 / MGH 78578) OX=272620	LSU ribosomal protein L29p (L35e)	rpmC	x	x		-0.301638	-0.333429	-0.0317903	-0.022848	0.310581	0.00894231	0.0489336	-0.195814	0.0783365	0.260748	0.284514	0.38648	0.0285691	0.016639	-0.0183812	['Translation, ribosomal structure and biogenesis']
fig|550.1679.peg.3110	P58537	Salmonella typhimurium (strain LT2 / SGSC1412 / ATCC 700720) OX=99287	Inositol-1-monophosphatase (EC 3.1.3.25)	suhB	x	x		-0.296143	-0.370209	-0.074066	0.155265	0.525473	0.229331	0.0357646	0.180403	0.249627	0.467697	0.38416	0.724563	0.228357	0.130799	0.328837	['Carbohydrate transport and metabolism']
fig|550.1679.peg.4384	A7MMX1	Cronobacter sakazakii (strain ATCC BAA-894) OX=290339	ATP synthase alpha chain (EC 3.6.3.14)	atpA	x	x		-0.291949	-0.454737	-0.162788	0.114547	0.569284	0.277335	0.0298416	-0.00985837	0.323658	0.573956	0.58477	0.549127	0.252052	0.0610158	0.518938	['Energy production and conversion']
fig|550.1679.peg.3480	P65292	Escherichia coli (strain K12) OX=83333	Uncharacterized lipoprotein YgdI	ygdI	x			-0.272866	-0.0502193	0.222647	-0.313312	-0.263092	-0.535959	-0.55019	-0.0573916	-0.332353	-0.366188	-0.10417	-0.31892	-0.718331	-0.435593	-0.453953	['Function unknown']
fig|550.1679.peg.4048	A4WFI9	Enterobacter sp. (strain 638) OX=399742	33 kDa chaperonin HslO	hslO	x			-0.270055	-0.137819	0.132236	0.305383	0.443202	0.173147	0.742092	-0.0128247	0.186881	0.725698	0.31904	0.284869	0.213378	0.1145	0.191563	['Post-translational modification, protein turnover, and chaperones']
fig|550.1679.peg.4409	Q3YWB1	Shigella sonnei (strain Ss046) OX=300269	LSU ribosomal protein L34p	rpmH	x		x	-0.203008	-0.0904804	0.112528	0.0512928	0.141773	-0.0612348	0.044464	0.105812	0.00360232	0.0458623	0.1133	0.266157	-0.0634242	-0.0895283	-0.0307518	['Translation, ribosomal structure and biogenesis']
fig|550.1679.peg.4348	P0A1P6	Salmonella typhimurium (strain LT2 / SGSC1412 / ATCC 700720) OX=99287	Glutamine synthetase type I (EC 6.3.1.2)	glnA	x			-0.197952	-0.0866296	0.111322	0.150647	0.237277	0.0393247	0.0844725	0.173255	0.194213	0.154583	0.199751	0.357496	0.032524	0.10809	-0.0226394	['Amino acid transport and metabolism']
fig|550.1679.peg.2984	P0A1E3	Salmonella typhimurium (strain LT2 / SGSC1412 / ATCC 700720) OX=99287	Cysteine synthase (EC 2.5.1.47)	cysK	x		x	-0.196297	0.199956	0.396253	0.0801426	-0.119813	-0.316111	0.52085	-0.0905111	-0.189911	0.0429245	-0.255546	-0.146819	-0.330193	-0.341793	-0.276345	['Amino acid transport and metabolism']
fig|550.1679.peg.3977	A4WFB0	Enterobacter sp. (strain 638) OX=399742	LSU ribosomal protein L30p (L7e)	rpmD	x	x		-0.175631	-0.226193	-0.050562	-0.0132492	0.212944	0.0373128	0.0969364	-0.053344	-0.0833399	0.196607	0.152508	0.289716	-0.00808732	-0.0211454	0.141171	['Translation, ribosomal structure and biogenesis']
fig|550.1679.peg.2880	P0AEH5	Escherichia coli (strain K12) OX=83333	ElaB protein	elaB	x			-0.173869	-0.0448853	0.128984	-0.321403	-0.276518	-0.450387	-0.165208	-0.147777	-0.651224	-0.237149	-0.197765	-0.394638	-0.405776	-0.409968	-0.535415	['Function unknown']
fig|550.1679.peg.1389	A4W9A3	Enterobacter sp. (strain 638) OX=399742	LSU ribosomal protein L32p @ LSU ribosomal protein L32p%2C zinc-independent	rpmF	x	x		-0.17144	-0.225663	-0.0542233	-0.0356443	0.190019	0.018579	0.0485151	-0.0421152	-0.113333	0.225892	0.122474	0.221692	0.0143553	-0.0342194	0.0756011	['Translation, ribosomal structure and biogenesis']
fig|550.1679.peg.1670	Q7CQN4	Salmonella typhimurium (strain LT2 / SGSC1412 / ATCC 700720) OX=99287	Major outer membrane lipoprotein Lpp	lpp1	x			-0.16516	-0.0525748	0.112586	0.0262859	0.0788607	-0.0862998	-0.0324477	0.133432	-0.0221266	0.115965	0.0280033	0.0926134	-0.224368	-0.00576786	-0.0287636	['Cell wall/membrane/envelope biogenesis']
fig|550.1679.peg.1336	Q1RDB0	Escherichia coli (strain UTI89 / UPEC) OX=364106	Glucans biosynthesis protein G precursor	mdoG	x			-0.146557	-0.0274408	0.119116	0.0543718	0.0818125	-0.0647444	0.0282862	0.174406	-0.0395772	0.0858326	0.0301242	0.129481	-0.0975328	0.00647761	-0.103178	['Inorganic ion transport and metabolism']
fig|550.1679.peg.3974	Q8ZLM1	Salmonella typhimurium (strain LT2 / SGSC1412 / ATCC 700720) OX=99287	SSU ribosomal protein S13p (S18e)	rpsM	x			-0.121213	-0.0311323	0.0900811	0.0941189	0.125251	0.00403776	0.297133	-0.116426	0.10165	0.110497	0.117429	0.147828	0.0779266	-0.030855	-0.0349583	['Translation, ribosomal structure and biogenesis']
fig|550.1679.peg.1121	A4W8R7	Enterobacter sp. (strain 638) OX=399742	Seryl-tRNA synthetase (EC 6.1.1.11)	serS	x	x		0.104684	0.149503	0.0448192	-0.158286	-0.30779	-0.203105	-0.215228	-0.208844	-0.0507863	-0.321099	-0.243335	-0.358935	-0.181984	-0.238902	-0.18843	['Translation, ribosomal structure and biogenesis']
fig|550.1679.peg.2367	P37051	Escherichia coli (strain K12) OX=83333	Formyltetrahydrofolate deformylase (EC 3.5.1.10)	purU	x			0.116439	0.0377388	-0.0787	0.106224	0.068485	0.184924	-0.0339683	0.090447	0.262193	-0.0400222	0.153676	0.0918014	0.158854	0.207643	0.188274	['Nucleotide transport and metabolism']
fig|550.1679.peg.740	Q05202	Yersinia enterocolitica OX=630	Ferrichrome-iron receptor	fcuA	x			0.16761	0.0248395	-0.14277	0.141723	0.116883	0.284493	-0.0710271	0.22848	0.267716	0.110363	0.1149	0.125387	0.146003	0.468323	0.239154	['Inorganic ion transport and metabolism']
fig|550.1679.peg.1700	P0AC72	Shigella flexneri OX=623	Monothiol glutaredoxin GrxD	grxD	x	x		0.18001	0.227728	0.0477176	-0.15414	-0.381868	-0.201858	-0.276328	-0.10101	-0.0850834	-0.319766	-0.39935	-0.42649	-0.194311	-0.165774	-0.245489	['Post-translational modification, protein turnover, and chaperones']
fig|550.1679.peg.434	A8ALC4	Citrobacter koseri (strain ATCC BAA-895 / CDC 4225-83 / SGSC4696) OX=290338	2%2C3%2C4%2C5-tetrahydropyridine-2%2C6-dicarboxylate N-succinyltransferase (EC 2.3.1.117)	dapD	x	x		0.182405	0.119939	-0.0624667	-0.151034	-0.270973	-0.0885671	-0.18331	-0.0854814	-0.18431	-0.330556	-0.19024	-0.292122	-0.0567763	-0.0791122	-0.129813	['Amino acid transport and metabolism']
fig|550.1679.peg.1977	A4WAB7	Enterobacter sp. (strain 638) OX=399742	Glucans biosynthesis protein D precursor	mdoD	x	x		0.190016	0.225461	0.0354457	-0.00496755	-0.230429	-0.0404132	-0.153495	0.0350608	0.103531	-0.294951	-0.231888	-0.164448	-0.150657	0.0294175	0	['Inorganic ion transport and metabolism']
fig|550.1679.peg.4382	A4WGF1	Enterobacter sp. (strain 638) OX=399742	ATP synthase F0 sector subunit b (EC 3.6.3.14)	atpF	x	x		0.19243	0.163848	-0.0285819	0.181441	0.0175935	0.210023	0.0997664	0.201132	0.243425	-0.0356679	0.0932897	-0.00484117	0.0951818	0.386149	0.148739	['Energy production and conversion']
fig|550.1679.peg.1392	O85140	Salmonella typhimurium (strain LT2 / SGSC1412 / ATCC 700720) OX=99287	Malonyl CoA-acyl carrier protein transacylase (EC 2.3.1.39)	fabD	x	x		0.204283	0.241312	0.0370296	0.314843	0.0735304	0.277813	0.466027	0.277747	0.200755	0.0828389	0.0705267	0.0672257	0.321813	0.212383	0.299245	['Lipid transport and metabolism']
fig|550.1679.peg.2507	P76270	Escherichia coli (strain K12) OX=83333	Free methionine-(R)-sulfoxide reductase%2C contains GAF domain	msrC	x	x		0.207183	0.24364	0.0364567	0.0583199	-0.18532	0.0218632	0.10916	0.0786098	-0.0128102	-0.142226	-0.23732	-0.176414	-0.0596603	0.243303	-0.118054	['Signal transduction mechanisms']
fig|550.1679.peg.4637	B5F1P0	Salmonella agona (strain SL483) OX=454166	Glucose-6-phosphate isomerase (EC 5.3.1.9)	pgi	x	x		0.217897	0.216854	-0.00104358	-0.179463	-0.396316	-0.178419	-0.209779	-0.152195	-0.176414	-0.487824	-0.316259	-0.384866	-0.122366	-0.174296	-0.238596	['Carbohydrate transport and metabolism']
fig|550.1679.peg.2497	P0A9Y9	Salmonella typhimurium (strain LT2 / SGSC1412 / ATCC 700720) OX=99287	Cold shock protein of CSP family > CspC (naming convention as in E.coli)	cspC	x	x		0.220648	0.315786	0.0951376	0.120462	-0.195323	0.0253246	0.0518593	0.185993	0.123534	-0.155213	-0.185884	-0.244873	0.106884	0.0673633	-0.0982739	['Transcription']
fig|550.1679.peg.2615	Q06399	Salmonella typhimurium (strain LT2 / SGSC1412 / ATCC 700720) OX=99287	Uncharacterized lipoprotein YedD	yedD	x	x		0.221804	0.361427	0.139623	0.0697526	-0.291674	-0.0698704	-0.132214	0.162726	0.178746	-0.249771	-0.192876	-0.432377	-0.183785	0.0497701	-0.075596	['Function unknown']
fig|550.1679.peg.876	Q8ZQX1	Salmonella typhimurium (strain LT2 / SGSC1412 / ATCC 700720) OX=99287	Flavodoxin 1	fldA	x	x		0.247415	0.283237	0.035822	-0.0275202	-0.310758	-0.0633422	0.0374524	-0.043185	-0.076828	-0.300324	-0.201576	-0.430373	-0.0662008	0.040121	-0.163947	['Energy production and conversion']
fig|550.1679.peg.2326	P0AB64	Shigella flexneri OX=623	Protein YciN	yciN	x			0.257764	0.279684	0.0219202	-0.0314874	-0.311171	-0.0534075	-0.255374	-0.07224	0.233152	-0.511958	-0.215044	-0.206512	-0.0593145	0.00963388	-0.110542	['Function unknown']
fig|550.1679.peg.897	P0ABH7	Escherichia coli (strain K12) OX=83333	Citrate synthase (si) (EC 2.3.3.1)	gltA	x	x	x	0.26531	0.469667	0.204357	0.121292	-0.348375	-0.0830648	0.229711	0.0632269	0.0709388	-0.593572	-0.168674	-0.282877	-0.13223	-0.060653	-0.0563112	['Energy production and conversion']
fig|550.1679.peg.1020	Q57RB1	Salmonella choleraesuis (strain SC-B67) OX=321314	Oligopeptide transport substrate-binding protein @ Glutathione ABC transporter substrate-binding protein GsiB	gsiB	x	x		0.26552	0.396377	0.130857	-0.0942447	-0.490622	-0.225102	-0.246721	-0.141557	0.105544	-0.434715	-0.445971	-0.591179	-0.320594	-0.124094	-0.230618	['Amino acid transport and metabolism']
fig|550.1679.peg.3899	P09832	Escherichia coli (strain K12) OX=83333	Glutamate synthase [NADPH] small chain (EC 1.4.1.13)	gltD	x			0.286563	0.232415	-0.0541485	0.0541137	-0.178301	0.108262	-0.21969	NaN	0.327917	-0.506148	-0.0275867	-0.0011691	0.00532815	0.051024	0.268434	['Amino acid transport and metabolism']
fig|550.1679.peg.682	P0AG18	Escherichia coli (strain K12) OX=83333	N5-carboxyaminoimidazole ribonucleotide mutase (EC 5.4.99.18)	purE	x			0.28688	0.362783	0.0759035	0.161291	-0.201493	0.0853875	0.448372	-0.0473385	0.0828389	-0.503998	-0.0791731	-0.0213065	0.118626	0.107554	0.0299829	['Nucleotide transport and metabolism']
fig|550.1679.peg.3858	P24228	Escherichia coli (strain K12) OX=83333	D-alanyl-D-alanine carboxypeptidase (EC 3.4.16.4)	dacB	x		x	0.289053	0.0270654	-0.261987	0.0120615	-0.0150039	0.274049	0.0318186	NaN	-0.00769564	-0.141573	NaN	0.111566	0.277509	NaN	0.270589	['Cell wall/membrane/envelope biogenesis']
fig|550.1679.peg.3575	P27302	Escherichia coli (strain K12) OX=83333	Transketolase (EC 2.2.1.1)	tktA	x			0.291903	0.205354	-0.0865491	-0.315124	-0.520478	-0.228575	-0.120012	-0.47331	-0.35205	-0.598435	-0.422346	-0.540652	-0.0445831	-0.358861	-0.282281	['Carbohydrate transport and metabolism']
fig|550.1679.peg.3375	A4WDQ1	Enterobacter sp. (strain 638) OX=399742	S-ribosylhomocysteine lyase (EC 4.4.1.21) @ Autoinducer-2 production protein LuxS	luxS	x	x		0.294164	0.455235	0.161071	0.146922	-0.308313	-0.0141492	0.23952	0.0795658	0.121679	-0.268626	-0.350651	-0.305664	-0.031371	-0.136331	0.125254	['Signal transduction mechanisms']
fig|550.1679.peg.2361	Q3Z0V3	Shigella sonnei (strain Ss046) OX=300269	Thymidine kinase (EC 2.7.1.21)	tdk	x	x	x	0.295159	0.577389	0.28223	0.240252	-0.337137	-0.0419777	0.242084	NaN	0.23842	NaN	-0.367397	-0.306877	NaN	-0.181297	0.0973411	['Nucleotide transport and metabolism']
fig|550.1679.peg.183	Q9Z4N3	Salmonella typhimurium OX=90371	Copper-binding protein PcoE	silE	x		x	0.297458	-0.030722	-0.32818	-0.0278197	0.00290225	0.30036	-0.143102	-0.0122571	0.0719	0.0082	0.0768327	-0.076326	0.260869	0.43157	0.208642	[]
fig|550.1679.peg.3607	A6TDX0	Klebsiella pneumoniae subsp. pneumoniae (strain ATCC 700721 / MGH 78578) OX=272620	FIG001341: Probable Fe(2+)-trafficking protein YggX	KPN78578_33300	x	x		0.303351	0.422729	0.119378	-0.0620992	-0.484828	-0.181478	-0.127337	0.0381553	-0.0971161	-0.420453	-0.338542	-0.695489	-0.191903	-0.074593	-0.277936	['Inorganic ion transport and metabolism']
fig|550.1679.peg.3882	P69815	Shigella flexneri OX=623	PTS IIA-like nitrogen-regulatory protein PtsN	ptsN	x			0.306137	0.507791	0.201654	-0.125233	-0.633025	-0.326888	0.0538064	NaN	-0.304273	-0.628073	-0.459199	-0.811802	-0.366969	-0.259875	-0.353819	['Carbohydrate transport and metabolism']
fig|550.1679.peg.507	A4W6X5	Enterobacter sp. (strain 638) OX=399742	Gamma-glutamyl phosphate reductase (EC 1.2.1.41)	proA	x	x		0.307811	0.407903	0.100092	0.0358279	-0.372076	-0.0642644	0.059909	-0.0763563	0.123931	-0.772752	-0.145031	-0.198444	-0.0321379	-0.0912639	-0.0693913	['Amino acid transport and metabolism']
fig|550.1679.peg.1255	P06202	Salmonella typhimurium (strain LT2 / SGSC1412 / ATCC 700720) OX=99287	ABC transporter%2C substrate-binding protein (cluster 5%2C nickel/peptides/opines)	oppA	x			0.309743	NaN	NaN	NaN	-0.13046	0.179283	-0.283	NaN	NaN	0.0302654	NaN	-0.291186	0.237808	0.142479	0.157561	['Amino acid transport and metabolism']
fig|550.1679.peg.1060	P31133	Escherichia coli (strain K12) OX=83333	Putrescine ABC transporter putrescine-binding protein PotF (TC 3.A.1.11.2)	potF	x			0.313059	0.622635	0.309576	0.324053	-0.298582	0.0144774	-0.139967	0.838669	0.273456	NaN	-0.208261	-0.388903	-0.0953734	NaN	0.124328	['Amino acid transport and metabolism']
fig|550.1679.peg.3299	.	.	hypothetical protein	.	x	x		0.318768	0.286964	-0.0318047	-0.408002	-0.694965	-0.376197	-0.388016	-0.342653	-0.493337	-0.840293	-0.565631	-0.678972	-0.510005	-0.473731	-0.144855	['Function unknown']
fig|550.1679.peg.3556	A4WE55	Enterobacter sp. (strain 638) OX=399742	Glycine dehydrogenase [decarboxylating] (glycine cleavage system P protein) (EC 1.4.4.2)	gcvP	x			0.319847	0.193079	-0.126768	0.184385	-0.00869399	0.311153	0.010923	0.229219	0.313014	-0.168204	0.134352	0.00776951	0.168	0.446997	0.318461	['Amino acid transport and metabolism']
fig|550.1679.peg.2052	P9WQ25	Mycobacterium tuberculosis (strain ATCC 25618 / H37Rv) OX=83332	Limit dextrin alpha-1%2C6-maltotetraose-hydrolase (EC 3.2.1.196)	glgX	x			0.331327	0.30116	-0.0301669	-0.253695	-0.554855	-0.223528	-0.338269	0.0688772	-0.491693	-0.577638	-0.396593	-0.690335	-0.313387	-0.182917	-0.174279	['Carbohydrate transport and metabolism']
fig|550.1679.peg.2987	P0A283	Salmonella typhimurium (strain LT2 / SGSC1412 / ATCC 700720) OX=99287	PTS system%2C glucose-specific IIA component (EC 2.7.1.199)	crr	x	x		0.332803	0.353123	0.0203196	-0.0891432	-0.442266	-0.109463	-0.109654	-0.0731049	-0.0846703	-0.647942	-0.286568	-0.392289	-0.15814	-0.00275814	-0.167491	['Carbohydrate transport and metabolism']
fig|550.1679.peg.1635	P06610	Escherichia coli (strain K12) OX=83333	Glutathione peroxidase (EC 1.11.1.9) @ Thioredoxin peroxidase (EC 1.11.1.15)	btuE	x	x		0.346158	0.393631	0.0474736	-0.0266081	-0.42024	-0.0740817	0.158596	-0.0659138	-0.172506	-0.558262	-0.272628	-0.429829	-0.216686	-0.128298	0.122739	['Post-translational modification, protein turnover, and chaperones']
fig|550.1679.peg.280	P0AF05	Shigella flexneri OX=623	Molybdopterin adenylyltransferase (EC 2.7.7.75)	mog	x	x		0.349748	0.302672	-0.0470763	-0.733399	-1.03607	-0.686323	-0.542437	-0.796836	-0.860924	-1.30654	-0.915909	-0.885766	-0.681724	-0.678949	-0.698295	['Coenzyme transport and metabolism']
fig|550.1679.peg.2848	B5YX01	Escherichia coli O157:H7 (strain EC4115 / EHEC) OX=444450	Proteinase inhibitor I11%2C ecotin precursor	eco	x	x		0.362262	0.426593	0.0643309	-0.281965	-0.708558	-0.346296	-0.394183	-0.239379	-0.212334	-0.929446	-0.583636	-0.612593	-0.529677	-0.267583	-0.241629	['Function unknown']
fig|550.1679.peg.3236	Q7CPZ4	Salmonella typhimurium (strain LT2 / SGSC1412 / ATCC 700720) OX=99287	Heat shock protein GrpE	grpE	x	x		0.362694	0.249855	-0.112839	-0.0839822	-0.333837	0.0288569	-0.0803625	-0.0112535	-0.160331	-0.322163	-0.229382	-0.449966	-0.0579172	0.188907	-0.0444193	['Post-translational modification, protein turnover, and chaperones']
fig|550.1679.peg.2985	P0AA09	Shigella flexneri OX=623	Phosphotransferase system%2C phosphocarrier protein HPr	ptsH	x			0.365837	0.323579	-0.0422585	-0.0957207	-0.419299	-0.0534622	-0.313979	0.0206267	0.00619029	-0.607199	-0.234584	-0.416115	-0.218397	-0.0963139	0.154324	['Carbohydrate transport and metabolism']
fig|550.1679.peg.415	P0A1G5	Salmonella typhimurium (strain LT2 / SGSC1412 / ATCC 700720) OX=99287	RNA polymerase-binding transcription factor DksA	dksA	x			0.369764	0.288773	-0.0809908	0.182201	-0.106572	0.263192	-0.086967	0.582267	0.0513026	-0.235637	-0.0901271	0.0060466	0.0511633	0.256286	0.482126	['Signal transduction mechanisms']
fig|550.1679.peg.4059	A6TF37	Klebsiella pneumoniae subsp. pneumoniae (strain ATCC 700721 / MGH 78578) OX=272620	[4Fe-4S] cluster carrier protein NfuA	nfuA	x	x		0.37369	0.425987	0.0522966	-0.0173691	-0.443356	-0.0696657	-0.0923863	0.0945064	-0.0542275	-0.403809	-0.270382	-0.655876	-0.0285576	0.0666747	-0.247114	['Post-translational modification, protein turnover, and chaperones']
fig|550.1679.peg.853	P0AAT9	Escherichia coli (strain K12) OX=83333	Uncharacterized protein YbeL	ybeL	x	x		0.375609	0.632547	0.256937	-0.61262	-1.24517	-0.869558	-0.222599	-0.725732	-0.88953	-1.32876	-1.20546	-1.20128	-0.755746	-1.12328	-0.72965	['Function unknown']
fig|550.1679.peg.2335	P00910	Salmonella typhimurium (strain LT2 / SGSC1412 / ATCC 700720) OX=99287	Indole-3-glycerol phosphate synthase (EC 4.1.1.48) / Phosphoribosylanthranilate isomerase (EC 5.3.1.24)	trpC	x			0.377117	NaN	NaN	NaN	-0.951196	-0.574079	0.0312541	NaN	NaN	-0.904467	-0.997924	NaN	-0.626291	NaN	-0.521867	['Amino acid transport and metabolism']
fig|550.1679.peg.2949	P0AD33	Escherichia coli (strain K12) OX=83333	UPF0381 protein YfcZ	yfcZ	x			0.388169	0.462892	0.0747234	-0.349294	-0.812186	-0.424017	-0.173856	-0.512534	-0.361491	NaN	-0.671715	-0.952657	-0.454743	-0.454723	-0.362585	['Function unknown']
fig|550.1679.peg.286	P00934	Escherichia coli (strain K12) OX=83333	Threonine synthase (EC 4.2.3.1)	thrC	x			0.390261	-0.362958	-0.753219	-1.60535	-1.24239	-0.852131	-0.156965	-2.72662	-1.93247	-1.70825	-1.01459	-1.00433	-0.728837	NaN	-0.975425	['Amino acid transport and metabolism']
fig|550.1679.peg.4033	P0AG10	Shigella flexneri OX=623	Ribulose-phosphate 3-epimerase (EC 5.1.3.1)	rpe	x	x		0.397784	0.416364	0.0185803	-0.0493259	-0.46569	-0.0679062	-0.195071	0.104605	-0.0575118	-0.619891	-0.236673	-0.540505	-0.142943	0.0465608	-0.107337	['Carbohydrate transport and metabolism']
fig|550.1679.peg.1360	A4W975	Enterobacter sp. (strain 638) OX=399742	Dihydroorotase (EC 3.5.2.3)	pyrC	x			0.400341	0.475431	0.0750905	-0.080404	-0.555835	-0.155495	-0.378926	-0.174719	0.312433	-1.04799	-0.26453	-0.354981	-0.177457	-0.169923	-0.119103	['Nucleotide transport and metabolism']
fig|550.1679.peg.2524	P0A958	Shigella flexneri OX=623	4-hydroxy-2-oxoglutarate aldolase (EC 4.1.3.16) @ 2-dehydro-3-deoxyphosphogluconate aldolase (EC 4.1.2.14)	eda	x			0.402989	0.285138	-0.117851	-0.22121	-0.506347	-0.103359	-0.460092	-0.172018	-0.0315185	-0.90939	-0.327511	-0.28214	-0.202505	-0.00778262	-0.0997881	['Carbohydrate transport and metabolism']
fig|550.1679.peg.2614	P26612	Escherichia coli (strain K12) OX=83333	Cytoplasmic alpha-amylase (EC 3.2.1.1)	amyA	x			0.405788	NaN	NaN	NaN	-0.70941	-0.303622	NaN	NaN	NaN	-0.94561	NaN	-0.47321	NaN	-0.443007	-0.164238	['Carbohydrate transport and metabolism']
fig|550.1679.peg.2320	A6T7Y5	Klebsiella pneumoniae subsp. pneumoniae (strain ATCC 700721 / MGH 78578) OX=272620	GTP cyclohydrolase II (EC 3.5.4.25)	ribA	x			0.407495	0.477393	0.0698977	-0.603392	-1.08078	-0.673289	-0.170881	-0.945276	-0.694018	-1.3503	-0.894215	-0.997838	-0.660087	-0.868332	-0.49145	['Coenzyme transport and metabolism']
fig|550.1679.peg.2788	P33363	Escherichia coli (strain K12) OX=83333	Periplasmic beta-glucosidase (EC 3.2.1.21)	bglX	x	x		0.413396	0.317688	-0.0957075	0.136261	-0.181427	0.231969	-0.0380211	0.215741	0.231064	-0.200747	-0.169972	-0.173563	0.129217	0.36042	0.206268	['Carbohydrate transport and metabolism']
fig|550.1679.peg.315	P0AFH8	Escherichia coli (strain K12) OX=83333	Osmotically inducible protein OsmY	osmY	x			0.416107	0.328657	-0.08745	-0.410557	-0.739214	-0.323107	-0.852511	-0.274617	-0.104542	-1.07853	-0.568602	-0.570507	-0.568452	-0.158011	-0.242857	['Function unknown']
fig|550.1679.peg.4125	P06715	Escherichia coli (strain K12) OX=83333	Glutathione reductase (EC 1.8.1.7)	gor	x	x		0.419667	0.321721	-0.0979464	-0.0633534	-0.385074	0.034593	-0.175208	-0.107601	0.0927488	-0.587598	-0.208911	-0.358713	-0.113598	0.105678	0.111699	['Post-translational modification, protein turnover, and chaperones']
fig|550.1679.peg.4210	P0AA30	Shigella flexneri OX=623	Thioredoxin	trxA	x	x		0.428119	0.451943	0.0238239	-0.283058	-0.735001	-0.306881	-0.423875	-0.0842726	-0.341025	-0.714231	-0.525663	-0.965108	-0.271444	-0.372244	-0.276957	['Post-translational modification, protein turnover, and chaperones']
fig|550.1679.peg.3857	P64281	Salmonella typhimurium (strain LT2 / SGSC1412 / ATCC 700720) OX=99287	Transcription elongation factor GreA	greA	x			0.430259	0.405119	-0.0251399	0.12925	-0.275869	0.15439	-0.0959746	0.299127	0.184598	-0.540338	-0.0642838	-0.222986	0.0720372	0.277032	0.1141	['Transcription']
fig|550.1679.peg.440	B5Y1J9	Klebsiella pneumoniae (strain 342) OX=507522	Ribosome recycling factor	frr	x	x		0.43707	0.441588	0.00451755	0.219842	-0.221745	0.215325	0.157044	0.235727	0.266757	-0.384546	-0.0920787	-0.188611	0.212507	0.303459	0.130008	['Translation, ribosomal structure and biogenesis']
fig|550.1679.peg.1313	Q3Z397	Shigella sonnei (strain Ss046) OX=300269	Ferrous iron transport periplasmic protein EfeO%2C contains peptidase-M75 domain and (frequently) cupredoxin-like domain	efeO	x			0.45044	0.0831057	-0.367334	0.181316	0.0982104	0.54865	-0.0552315	0.142479	0.456701	-0.120733	0.300065	0.1153	0.388355	0.557778	0.699818	['Inorganic ion transport and metabolism']
fig|550.1679.peg.4887	Q7CP78	Salmonella typhimurium (strain LT2 / SGSC1412 / ATCC 700720) OX=99287	2-iminobutanoate/2-iminopropanoate deaminase RidA/TdcF (EC 3.5.99.10)	ridA	x			0.457342	0.492121	0.0347784	-0.110073	-0.602194	-0.144852	-0.479975	0.11836	0.0313951	-0.801279	-0.33508	-0.670222	-0.233719	-0.000620475	-0.200216	['Translation, ribosomal structure and biogenesis']
fig|550.1679.peg.2540	P0ADI7	Escherichia coli (strain K12) OX=83333	Isochorismatase family protein YecD	yecD	x	x		0.460134	0.466238	0.00610418	-0.0572845	-0.523522	-0.0633887	-0.269999	0.0499095	0.0482362	-0.850038	-0.302796	-0.417733	-0.274355	0.0734089	0.0107799	['Secondary metabolites biosynthesis, transport, and catabolism']
fig|550.1679.peg.184	Q47452	Escherichia coli OX=562	Multicopper oxidase	pcoA	x		x	0.470352	0.150107	-0.320245	-0.361251	-0.511358	-0.0410062	-0.55858	-0.346426	-0.178747	-0.570893	-0.209528	-0.753653	-0.0930017	0.0734089	-0.103426	['Secondary metabolites biosynthesis, transport, and catabolism']
fig|550.1679.peg.490	A7MI45	Cronobacter sakazakii (strain ATCC BAA-894) OX=290339	D-sedoheptulose 7-phosphate isomerase (EC 5.3.1.28)	gmhA	x	x		0.470604	0.369596	-0.101008	-0.41074	-0.780336	-0.309732	-0.400835	-0.449493	-0.381893	-1.1879	-0.467533	-0.68557	-0.269043	-0.391929	-0.268226	['Carbohydrate transport and metabolism']
fig|550.1679.peg.3814	Q8XDZ4	Escherichia coli O157:H7 OX=83334	Probable secreted protein	spy	x			0.471141	0.134898	-0.336243	-0.285265	-0.420163	0.0509779	-0.576454	-0.014587	-0.264755	-0.437369	-0.261327	-0.561792	-0.0198723	0.218967	-0.0461612	['Cell motility', 'Inorganic ion transport and metabolism', 'Signal transduction mechanisms', 'Intracellular trafficking, secretion, and vesicular transport']
fig|550.1679.peg.3503	P0A9T5	Shigella flexneri OX=623	Tas protein%2C an NADP(H)-dependent aldo-keto reductase	tas	x	x		0.478637	0.719164	0.240526	0.0201763	-0.698987	-0.22035	0.0304067	-0.0630323	0.0931545	-1.07528	-0.379339	-0.642347	-0.289351	-0.345656	-0.0260434	['Energy production and conversion']
fig|550.1679.peg.271	A8ALT6	Citrobacter koseri (strain ATCC BAA-895 / CDC 4225-83 / SGSC4696) OX=290338	Isoleucyl-tRNA synthetase (EC 6.1.1.5)	ileS	x	x		0.481924	0.504318	0.0223936	-0.387342	-0.89166	-0.409735	-0.39572	-0.60942	-0.156884	-0.865201	-0.888087	-0.921691	-0.340404	-0.42372	-0.465082	['Translation, ribosomal structure and biogenesis']
fig|550.1679.peg.234	P37412	Salmonella typhimurium (strain LT2 / SGSC1412 / ATCC 700720) OX=99287	3-isopropylmalate dehydrogenase (EC 1.1.1.85)	leuB	x	x	x	0.484157	0.655402	0.171245	-0.41727	-1.07267	-0.588515	-0.456742	-0.477121	-0.317948	-1.42973	-0.801984	-0.986302	-0.547953	NaN	-0.629077	['Amino acid transport and metabolism']
fig|550.1679.peg.4024	P0AFL3	Escherichia coli (strain K12) OX=83333	Peptidyl-prolyl cis-trans isomerase PpiA precursor (EC 5.2.1.8)	ppiA	x	x		0.48824	0.458007	-0.0302328	0.0930081	-0.364999	0.123241	0.195222	-0.0580223	0.141825	-0.37458	-0.322361	-0.398056	0.253989	-0.157126	0.272859	['Post-translational modification, protein turnover, and chaperones']
fig|550.1679.peg.3640	Q54G05	Dictyostelium discoideum OX=44689	hypothetical protein	DDB_G0290503	x			0.488349	0.258326	-0.230022	1.07737	0.819044	1.30739	0.757877	0.858299	1.61593	0.551885	0.971295	0.93395	1.02212	1.29172	1.60834	[]
fig|550.1679.peg.1071	P30859	Escherichia coli (strain K12) OX=83333	Arginine ABC transporter%2C substrate-binding protein ArtI	artI	x			0.498069	0.381299	-0.11677	-0.216916	-0.598215	-0.100145	-0.478989	-0.0428283	-0.128929	-0.744342	-0.391058	-0.659244	-0.312778	0.0529723	-0.0406304	['Amino acid transport and metabolism']
fig|550.1679.peg.190	Q47459	Escherichia coli OX=562	Copper-binding protein PcoE	pcoE	x	x		0.498843	0.550277	0.0514341	-0.0547426	-0.605019	-0.106177	-0.308805	-0.0322559	0.176833	-0.506496	-0.535415	-0.773146	-0.0841656	NaN	-0.128188	[]
fig|550.1679.peg.487	Q47679	Escherichia coli (strain K12) OX=83333	Aliphatic amidase AmiE (EC 3.5.1.4)	yafV	x	x		0.501009	0.701384	0.200375	-0.0512386	-0.752623	-0.251614	0.355806	-0.204	-0.305521	-0.781231	-0.487217	-0.989421	-0.086967	-0.298708	-0.369166	['Function unknown']
fig|550.1679.peg.3132	P0A794	Escherichia coli (strain K12) OX=83333	Pyridoxine 5'-phosphate synthase (EC 2.6.99.2)	pdxJ	x	x		0.501592	0.431911	-0.0696812	0.0819584	-0.349953	0.15164	-0.0652948	0.129876	0.181293	-0.560345	-0.211298	-0.278216	0.204266	0.173	0.0776532	['Coenzyme transport and metabolism']
fig|550.1679.peg.3561	P15034	Escherichia coli (strain K12) OX=83333	Xaa-Pro aminopeptidase (EC 3.4.11.9)	pepP	x			0.514015	0.299076	-0.214939	-0.196188	-0.495264	0.0187515	-0.338725	-0.287994	0.0381553	-0.682765	-0.290656	-0.51237	-0.23579	0.273695	0.0183493	['Amino acid transport and metabolism']
fig|550.1679.peg.676	P0ADA1	Escherichia coli (strain K12) OX=83333	Multifunctional acyl-CoA thioesterase I%2C protease I%2C lysophospholipase L1	tesA	x	x		0.51671	0.483496	-0.0332145	-0.19885	-0.682346	-0.165635	-0.251848	-0.317732	-0.0269692	-0.714562	-0.631086	-0.701389	-0.200067	-0.297271	0.000432815	['Amino acid transport and metabolism']
fig|550.1679.peg.3686	Q9HTE3	Pseudomonas aeruginosa (strain ATCC 15692 / DSM 22644 / CIP 104116 / JCM 14847 / LMG 12228 / 1C / PRS 101 / PAO1) OX=208964	Threonine dehydrogenase and related Zn-dependent dehydrogenases	fdhA	x	x	x	0.530875	1.41085	0.879979	0.0808623	-1.32999	-0.799116	-0.0881013	0.0668125	0.263876	-1.83408	-1.08602	-1.06988	-0.792782	-0.60084	-1.00373	['Energy production and conversion']
fig|550.1679.peg.2483	P0AEB9	Shigella flexneri OX=623	RidA/YER057c/UK114 superfamily%2C group 2%2C YoaB-like protein	yoaB	x			0.5335	NaN	NaN	NaN	-0.512969	0.0205317	NaN	NaN	NaN	NaN	-0.317894	-0.708043	NaN	0.0433446	-0.00228126	['Translation, ribosomal structure and biogenesis']
fig|550.1679.peg.4357	P0A2H9	Salmonella typhimurium (strain LT2 / SGSC1412 / ATCC 700720) OX=99287	Periplasmic thiol:disulfide interchange protein DsbA	dsbA	x			0.537858	0.404616	-0.133242	0.0230089	-0.381607	0.156251	-0.296811	0.0734089	0.292428	-0.635024	-0.216032	-0.293766	-0.0315627	0.364124	0.136191	['Post-translational modification, protein turnover, and chaperones']
fig|550.1679.peg.3870	P0ADV8	Shigella flexneri OX=623	Phospholipid ABC transporter shuttle protein MlaC	mlaC	x	x		0.547021	0.431202	-0.115819	-0.0684616	-0.499663	0.0473578	-0.235263	-0.0286459	0.0585243	-0.699185	-0.330375	-0.46943	-0.017052	0.0825664	0.0765591	['Secondary metabolites biosynthesis, transport, and catabolism']
fig|550.1679.peg.33	Q6F059	Bacillus anthracis OX=1392	hypothetical protein	pXO2-09	x	x		0.549431	1.0099	0.460472	0.352684	-0.657219	-0.107788	-0.069134	0.774502	NaN	-0.520956	NaN	-0.793482	-0.172896	NaN	-0.0426797	[]
fig|550.1679.peg.170	Q9ZHD2	Salmonella typhimurium OX=90371	Cation efflux system protein CusC precursor	silC	x			0.556546	NaN	NaN	NaN	-0.0488992	0.507647	NaN	NaN	NaN	-0.190141	NaN	0.0923428	0.248656	NaN	0.766638	['Cell wall/membrane/envelope biogenesis']
fig|550.1679.peg.3598	P67080	Escherichia coli (strain K12) OX=83333	UPF0001 protein YggS	yggS	x			0.565092	0.51224	-0.0528522	-0.0548163	-0.567057	-0.00196403	-0.226426	0.0699771	-0.00800024	-0.791707	-0.212267	-0.697195	-0.0248834	0.122076	-0.103085	['Function unknown']
fig|550.1679.peg.3440	A4WDV2	Enterobacter sp. (strain 638) OX=399742	2-C-methyl-D-erythritol 4-phosphate cytidylyltransferase (EC 2.7.7.60)	ispD	x			0.578961	0.441463	-0.137498	-0.160893	-0.602356	-0.0233947	-0.377632	-0.132483	0.0274371	-0.739035	-0.228875	-0.839157	-0.130697	0.160533	-0.10002	['Lipid transport and metabolism']
fig|550.1679.peg.29	Q8RBR1	Caldanaerobacter subterraneus subsp. tengcongensis (strain DSM 15242 / JCM 11007 / NBRC 100824 / MB4) OX=273068	Protein of unknown function DUF86%2C BT0167 group	TTE0752	x			0.586244	0.722519	0.136275	-0.338606	-1.06112	-0.474881	-0.5771	-0.0435864	-0.395132	-1.36997	-0.537236	-1.27617	-0.52079	-0.495837	-0.408014	['Function unknown']
fig|550.1679.peg.3715	P0ADU4	Shigella flexneri OX=623	YgiN protei involved in menadione metabolism	ygiN	x	x		0.602585	0.583432	-0.019153	-0.2459	-0.829332	-0.226747	-0.249119	-0.192991	-0.295588	-0.945304	-0.439637	-1.10305	-0.319514	-0.186919	-0.173807	['Function unknown']
fig|550.1679.peg.476	A4W6V2	Enterobacter sp. (strain 638) OX=399742	Hydroxyacylglutathione hydrolase (EC 3.1.2.6)	gloB	x	x		0.606675	1.08654	0.479867	-0.649358	-1.7359	-1.12923	-0.304291	-1.06211	-0.58167	-1.92205	-1.31326	-1.97239	-0.986359	-1.25453	-1.14679	['Energy production and conversion']
fig|550.1679.peg.585	P25539	Escherichia coli (strain K12) OX=83333	Diaminohydroxyphosphoribosylaminopyrimidine deaminase (EC 3.5.4.26) / 5-amino-6-(5-phosphoribosylamino)uracil reductase (EC 1.1.1.193)	ribD	x			0.607961	0.56786	-0.040101	-0.0336544	-0.601515	0.0064466	1.29954	-0.827871	-0.57263	-0.532867	-0.651609	-0.620069	0.274411	NaN	-0.261518	['Coenzyme transport and metabolism']
fig|550.1679.peg.4072	A4WFL4	Enterobacter sp. (strain 638) OX=399742	Limit dextrin alpha-1%2C6-maltotetraose-hydrolase (EC 3.2.1.196)	glgX	x			0.608174	NaN	NaN	NaN	-0.690183	-0.0820095	-0.426373	NaN	NaN	-0.639063	-0.647129	-0.784359	-0.122067	NaN	-0.0419517	['Carbohydrate transport and metabolism']
fig|550.1679.peg.3119	P11671	Klebsiella oxytoca OX=571	Nitrogen regulatory protein P-II	glnB	x			0.614282	0.544618	-0.0696648	-0.163151	-0.707769	-0.0934866	-0.465719	0.0398403	-0.063575	-0.859274	-0.369818	-0.894215	-0.237779	0.116232	-0.158913	['Amino acid transport and metabolism']
fig|550.1679.peg.4010	P0A9L2	Shigella flexneri OX=623	FKBP-type peptidyl-prolyl cis-trans isomerase SlyD (EC 5.2.1.8)	slyD	x			0.61451	0.539718	-0.074792	-0.105781	-0.645499	-0.030989	-0.497282	0.0928839	0.0870554	-0.959542	-0.333571	-0.643383	-0.174198	0.193456	-0.112225	['Post-translational modification, protein turnover, and chaperones']
fig|550.1679.peg.944	P12994	Escherichia coli (strain K12) OX=83333	UPF0098 protein ybhB	ybhB	x	x		0.619678	0.598492	-0.0211856	-0.155075	-0.753567	-0.133889	-0.218749	-0.0190534	-0.227422	-0.750494	-0.362974	-1.14723	-0.0803167	-0.0412092	-0.280142	['Function unknown']
fig|550.1679.peg.2923	P0AEU0	Escherichia coli (strain K12) OX=83333	Histidine ABC transporter%2C histidine-binding periplasmic protein precursor HisJ (TC 3.A.1.3.1)	hisJ	x	x		0.626817	0.598985	-0.0278318	0.0166671	-0.582318	0.0444989	-0.170199	0.00719549	0.213005	-0.738818	-0.333843	-0.674291	-0.06868	0.117296	0.0848807	['Inorganic ion transport and metabolism']
fig|550.1679.peg.1316	P21367	Escherichia coli (strain K12) OX=83333	Nicotinamidase family protein YcaC	ycaC	x	x		0.629008	0.545228	-0.0837793	-0.578712	-1.12394	-0.494932	-0.596863	-0.416423	-0.722848	-1.31341	-0.73226	-1.32615	-0.489868	-0.459576	-0.535353	['Secondary metabolites biosynthesis, transport, and catabolism']
fig|550.1679.peg.925	A6T6I3	Klebsiella pneumoniae subsp. pneumoniae (strain ATCC 700721 / MGH 78578) OX=272620	Phosphoglycerate mutase (EC 5.4.2.11)	gpmA	x	x		0.649661	0.562059	-0.087602	-0.186818	-0.748876	-0.0992155	-0.0537633	-0.145829	-0.36086	-0.820514	-0.379282	-1.04683	-0.0277485	-0.116692	-0.153206	['Carbohydrate transport and metabolism']
fig|550.1679.peg.426	A6T4W0	Klebsiella pneumoniae subsp. pneumoniae (strain ATCC 700721 / MGH 78578) OX=272620	Iron-sulfur cluster insertion protein ErpA	erpA	x			0.655377	0.518569	-0.136807	0.471483	-0.0470862	0.608291	0.067501	NaN	0.875466	-0.183671	0.0894982	NaN	0.891886	0.324695	NaN	['Energy production and conversion']
fig|550.1679.peg.4662	P25399	Citrobacter freundii OX=546	Branched-chain amino acid ABC transporter%2C amino acid-binding protein (TC 3.A.1.4.1)	livJ	x			0.668623	0.42597	-0.242654	-0.124227	-0.550196	0.118427	-0.459536	-0.0778022	0.164658	-0.927908	-0.3002	-0.422482	-0.0795695	0.0892269	0.345623	['Amino acid transport and metabolism']
fig|550.1679.peg.3768	Q46871	Escherichia coli (strain K12) OX=83333	Iron-chelator utilization protein	yqjH	x			0.672388	0.595873	-0.0765153	-0.132348	-0.728221	-0.0558326	-0.356587	0.0192037	-0.0596603	-0.912592	-0.313818	-0.958252	-0.154153	0.0736831	-0.0870283	['Inorganic ion transport and metabolism']
fig|550.1679.peg.2606	P0AEM9	Escherichia coli (strain K12) OX=83333	L-cystine ABC transporter (wide substrate range)%2C substrate-binding protein FliY	fliY	x	x		0.67703	0.638728	-0.0383015	-0.135723	-0.774451	-0.0974215	-0.377051	0.0436244	-0.0737425	-0.918142	-0.478045	-0.927167	-0.354649	0.133169	-0.0707847	['Amino acid transport and metabolism']
fig|550.1679.peg.1119	A4W8R5	Enterobacter sp. (strain 638) OX=399742	Outer membrane lipoprotein carrier protein LolA	lolA	x	x		0.693282	0.623457	-0.0698252	0.0573392	-0.566117	0.127164	-0.188759	0.117961	0.242816	-0.645548	-0.188759	-0.864045	-0.0251477	0.207518	0.199123	['Cell wall/membrane/envelope biogenesis']
fig|550.1679.peg.1395	P0AAI8	Shigella flexneri OX=623	3-oxoacyl-[acyl-carrier-protein] synthase%2C KASII (EC 2.3.1.179)	fabF	x		x	0.69415	0.22655	-0.4676	-0.132615	-0.359165	0.334985	0.127501	-0.514821	-0.0105267	-0.909282	-0.0382433	-0.129971	0.14991	0.561204	0.293841	['Lipid transport and metabolism']
fig|550.1679.peg.988	P0AEQ3	Escherichia coli (strain K12) OX=83333	Glutamine ABC transporter%2C substrate-binding protein GlnH	glnH	x	x		0.701857	0.575305	-0.126552	0.215902	-0.359403	0.342454	0.0097772	0.28404	0.353888	-0.548966	-0.0905264	-0.438718	0.299714	0.225522	0.502127	['Amino acid transport and metabolism']
fig|550.1679.peg.1143	A4W8T7	Enterobacter sp. (strain 638) OX=399742	3-deoxy-manno-octulosonate cytidylyltransferase (EC 2.7.7.38)	kdsB	x	x		0.716771	0.632297	-0.084474	-0.0112502	-0.643548	0.0732238	-0.153816	0.0756011	0.044464	-0.752753	-0.283246	-0.894644	0.0773797	0.147437	-0.00514517	['Cell wall/membrane/envelope biogenesis']
fig|550.1679.peg.1394	B2VDK4	Erwinia tasmaniensis (strain DSM 17950 / CIP 109463 / Et1/99) OX=465817	Acyl carrier protein	acpP	x	x		0.727145	0.670946	-0.0561984	-0.228339	-0.899285	-0.172141	-0.499259	0.0174944	-0.203253	-0.954389	-0.611711	-1.13176	-0.327837	0.040121	-0.228706	['Lipid transport and metabolism']
fig|550.1679.peg.3576	P25894	Escherichia coli (strain K12) OX=83333	Putative metalloprotease yggG (EC 3.4.24.-)	loiP	x			0.737169	0.341855	-0.395313	0.425143	0.0832877	0.820456	-0.0082179	0.221939	1.06171	-0.0270427	0.216858	0.0600474	0.788101	0.905274	0.767994	['Post-translational modification, protein turnover, and chaperones']
fig|550.1679.peg.429	A6T4W3	Klebsiella pneumoniae subsp. pneumoniae (strain ATCC 700721 / MGH 78578) OX=272620	5'-methylthioadenosine nucleosidase (EC 3.2.2.16) @ S-adenosylhomocysteine nucleosidase (EC 3.2.2.9)	mtnN	x	x		0.746935	0.631009	-0.115926	-0.184577	-0.815587	-0.0686513	-0.376864	-0.0506817	-0.126187	-0.970526	-0.460072	-1.01616	-0.0494122	-0.0707695	-0.0857723	['Nucleotide transport and metabolism']
fig|550.1679.peg.2515	P64507	Shigella flexneri OX=623	FIG00923183: possible exported protein YebY	yebY	x			0.799715	0.504632	-0.295083	0.0400882	-0.464544	0.335171	-0.490395	0.383165	0.227495	-0.647287	-0.136506	-0.609839	0.0610158	0.55218	0.392317	['Function unknown']
fig|550.1679.peg.1385	P21513	Escherichia coli (strain K12) OX=83333	Ribonuclease E (EC 3.1.26.12)	rne				-0.792897	-0.237001	0.555895	0.339701	0.576702	-0.216195	1.00101	-0.00111126	0.0192037	0.889785	0.677982	0.162339	-0.43692	-0.743931	0.532267	['Translation, ribosomal structure and biogenesis']
fig|550.1679.peg.610	P0ACF7	Shigella flexneri OX=623	DNA-binding protein HU-beta	hupB				-0.792317	-0.880136	-0.0878186	-0.366135	0.514001	-0.278316	0.629193	-1.11039	-0.617211	0.938098	0.0899048	NaN	0.363339	-1.13825	-0.0600362	['Replication, recombination and repair']
fig|550.1679.peg.3913	A4WF48	Enterobacter sp. (strain 638) OX=399742	Malate dehydrogenase (EC 1.1.1.37)	mdh				-0.776337	-0.7299	0.0464366	-0.297119	0.432781	-0.343555	1.51208	-1.38575	-1.01768	1.15698	-0.512246	0.65361	0.97284	-2.29711	0.293606	['Energy production and conversion']
fig|550.1679.peg.3294	Q8EU05	Oceanobacillus iheyensis (strain DSM 14371 / CIP 107618 / JCM 11309 / KCTC 3954 / HTE831) OX=221109	ATP-dependent Clp protease ATP-binding subunit ClpA	clpB				-0.76677	-1.19202	-0.425252	-0.727845	0.464178	-0.302592	2.15581	-2.29867	-2.04067	1.94362	-0.905088	0.354001	1.09004	-2.68066	0.682843	['Post-translational modification, protein turnover, and chaperones']
fig|550.1679.peg.4980	C5BFN7	Edwardsiella ictaluri (strain 93-146) OX=634503	Short-chain alcohol dehydrogenase family	fabV				-0.748167	-1.97174	-1.22358	-0.584094	1.38765	0.639482	1.9637	-2.28111	-1.43487	2.54273	0.756596	0.863621	2.07324	-2.31581	2.16102	['Function unknown']
fig|550.1679.peg.3971	A8GKH3	Serratia proteamaculans (strain 568) OX=399741	DNA-directed RNA polymerase alpha subunit (EC 2.7.7.6)	rpoA				-0.734627	-0.484741	0.249886	0.368821	0.853562	0.118935	1.50457	-0.32	-0.0781067	1.27977	0.531768	0.749148	0.738984	-0.536503	0.154324	['Transcription']
fig|550.1679.peg.573	Q8K9W0	Buchnera aphidicola subsp. Schizaphis graminum (strain Sg) OX=198804	Alkyl hydroperoxide reductase subunit C-like protein	BUsg_176				-0.727285	-0.202614	0.524671	0.471301	0.673915	-0.0533696	1.63645	-0.0979805	-0.124566	1.59641	-0.0112535	0.436588	0.577344	-0.169258	-0.568195	['Post-translational modification, protein turnover, and chaperones']
fig|550.1679.peg.276	A4W6D6	Enterobacter sp. (strain 638) OX=399742	Chaperone protein DnaJ	dnaJ				-0.717819	-0.990695	-0.272876	-0.404318	0.586377	-0.131442	0.829119	-1.3552	-0.68687	1.0155	0.517124	0.226508	0.226508	-1.46168	0.840846	['Post-translational modification, protein turnover, and chaperones']
fig|550.1679.peg.4347	P0A3B4	Shigella flexneri OX=623	GTP-binding protein TypA/BipA	typA				-0.712972	-1.67819	-0.965213	-0.384223	1.29396	0.58099	2.89664	-2.25044	-1.79887	2.47124	0.306379	1.10427	2.26625	-2.53516	2.01189	['Signal transduction mechanisms']
fig|550.1679.peg.4598	A8AKT8	Citrobacter koseri (strain ATCC BAA-895 / CDC 4225-83 / SGSC4696) OX=290338	DNA-directed RNA polymerase beta' subunit (EC 2.7.7.6)	rpoC				-0.71122	-0.0519831	0.659237	0.500282	0.552265	-0.158955	1.52341	-0.192233	0.169668	0.838427	0.834954	-0.016585	-0.0175046	-0.58554	0.12618	['Transcription']
fig|550.1679.peg.3124	P15254	Escherichia coli (strain K12) OX=83333	Phosphoribosylformylglycinamidine synthase%2C synthetase subunit (EC 6.3.5.3) / Phosphoribosylformylglycinamidine synthase%2C glutamine amidotransferase subunit (EC 6.3.5.3)	purL				-0.706137	-1.64732	-0.941183	-0.767323	0.879996	0.173859	3.13504	-3.13201	-2.305	1.93119	0.12499	0.583808	1.59689	-3.43997	2.36466	['Nucleotide transport and metabolism']
fig|550.1679.peg.4109	O32229	Bacillus subtilis (strain 168) OX=224308	Dehydrogenases with different specificities (related to short-chain alcohol dehydrogenases)	yvaG				-0.706094	-0.914957	-0.208862	-1.07574	-0.16078	-0.866874	1.22089	-2.49957	-1.94853	-0.561324	NaN	0.239765	0.185105	-2.74797	-0.0377545	['Lipid transport and metabolism', 'Secondary metabolites biosynthesis, transport, and catabolism']
fig|550.1679.peg.1720	P0A9D2	Escherichia coli (strain K12) OX=83333	Glutathione S-transferase (EC 2.5.1.18)	gstA				-0.705913	-0.262787	0.443126	0.036737	0.299524	-0.406389	1.93949	NaN	-1.86602	1.0378	-0.29018	0.150949	0.733875	-2.28898	0.335941	['Post-translational modification, protein turnover, and chaperones']
fig|550.1679.peg.1137	A4W8T1	Enterobacter sp. (strain 638) OX=399742	Integration host factor beta subunit	ihfB				-0.705847	-1.0904	-0.384552	-0.660538	0.42986	-0.275987	0.643764	-1.59396	-1.03142	NaN	0.61155	0.248171	0.196985	-1.79531	0.770364	['Transcription']
fig|550.1679.peg.437	B5Y1K2	Klebsiella pneumoniae (strain 342) OX=507522	SSU ribosomal protein S2p (SAe)	rpsB				-0.702852	-0.841177	-0.138325	0.129907	0.971084	0.268232	0.867817	-0.864465	0.38637	1.45318	0.72369	0.736388	0.86378	-1.19783	1.13875	['Translation, ribosomal structure and biogenesis']
fig|550.1679.peg.4211	B7LU75	Escherichia fergusonii (strain ATCC 35469 / DSM 13698 / CDC 0568-73) OX=585054	ATP-dependent RNA helicase RhlB	rhlB				-0.673737	-0.941951	-0.268214	-0.0410948	0.900856	0.227119	1.31684	-0.818681	-0.621444	1.39303	0.839234	0.470303	0.916629	-1.32518	1.0899	['Replication, recombination and repair']
fig|550.1679.peg.793	P11454	Escherichia coli (strain K12) OX=83333	Enterobactin synthetase component F%2C serine activating enzyme (EC 2.7.7.-)	entF				-0.652769	-1.4857	-0.832936	-0.675509	0.810195	0.157427	2.96739	-2.71624	-2.27767	2.31875	-0.418736	0.53057	1.63013	-3.55538	2.39753	['Secondary metabolites biosynthesis, transport, and catabolism']
fig|550.1679.peg.4261	Q9Z6B9	Enterobacter cloacae OX=550	Triosephosphate isomerase (EC 5.3.1.1)	tpiA				-0.633351	-1.54686	-0.913512	-0.896081	0.650781	0.0174304	1.44037	-2.47185	-1.65676	1.58847	-0.23182	0.595695	1.41689	-2.61131	1.24671	['Carbohydrate transport and metabolism']
fig|550.1679.peg.3846	A4WEY2	Enterobacter sp. (strain 638) OX=399742	Ribosome-binding factor A	rbfA				-0.625393	-0.374609	0.250784	-0.311674	0.0629344	-0.562459	0.854155	-1.16942	-0.619758	0.716947	-0.311274	-0.21687	0.0364681	-1.61379	-0.110059	['Translation, ribosomal structure and biogenesis']
fig|550.1679.peg.449	A6T4Y2	Klebsiella pneumoniae subsp. pneumoniae (strain ATCC 700721 / MGH 78578) OX=272620	3-hydroxyacyl-[acyl-carrier-protein] dehydratase%2C FabZ form (EC 4.2.1.59)	fabZ				-0.616652	-1.5802	-0.963549	-0.216121	1.36408	0.747428	2.41045	-1.9238	-1.13502	NaN	1.17441	1.55375	2.60041	-1.9039	1.54577	['Lipid transport and metabolism']
fig|550.1679.peg.4809	P21499	Escherichia coli (strain K12) OX=83333	3'-to-5' exoribonuclease RNase R	rnr				-0.610751	-0.39449	0.216261	0.175384	0.569874	-0.0408778	0.977463	-0.258684	-0.192629	1.23665	0.270589	0.202386	0.234869	-0.511567	0.154065	['Transcription']
fig|550.1679.peg.2305	P0AEK6	Shigella flexneri OX=623	Enoyl-[acyl-carrier-protein] reductase [NADH] (EC 1.3.1.9)	fabI				-0.609634	-2.18251	-1.57288	-1.49563	0.686881	0.0772464	2.23174	-3.86857	-2.85006	NaN	0.27858	1.09518	2.61904	-3.69851	1.31121	['Lipid transport and metabolism']
fig|550.1679.peg.3601	Q83JS0	Shigella flexneri OX=623	Nucleoside 5-triphosphatase RdgB (dHAPTP%2C dITP%2C XTP-specific) (EC 3.6.1.66)	rdgB				-0.594845	-0.131816	0.463029	0.340918	0.472734	-0.122111	1.45412	-0.416462	-0.0149077	0.918768	0.121811	0.377624	0.355242	-0.761555	0.0399806	['Nucleotide transport and metabolism']
fig|550.1679.peg.903	P0AFG6	Escherichia coli (strain K12) OX=83333	Dihydrolipoamide succinyltransferase component (E2) of 2-oxoglutarate dehydrogenase complex (EC 2.3.1.61)	sucB				-0.593501	-0.460213	0.133288	0.365785	0.825998	0.232497	0.820322	-0.0302804	0.307312	1.17868	0.709644	0.589668	0.120485	-0.0462059	0.623211	['Energy production and conversion']
fig|550.1679.peg.2391	A4WBC2	Enterobacter sp. (strain 638) OX=399742	2-Keto-3-deoxy-D-manno-octulosonate-8-phosphate synthase (EC 2.5.1.55)	kdsA				-0.592427	-0.781858	-0.189431	-0.131504	0.650354	0.0579269	1.64625	-1.23548	-0.805283	1.27679	0.141302	0.532965	1.15049	-1.43468	0.457962	['Cell wall/membrane/envelope biogenesis']
fig|550.1679.peg.5032	Q8W4J9	Arabidopsis thaliana OX=3702	hypothetical protein	RPP8				-0.585607	-0.488579	0.0970281	-0.346195	0.142384	-0.443223	0.156138	-0.658219	-0.536503	0.216982	0.175812	0.0343565	NaN	-0.94178	0.0553346	[]
fig|550.1679.peg.3759	P0A2E3	Salmonella typhimurium (strain LT2 / SGSC1412 / ATCC 700720) OX=99287	RNA polymerase sigma factor RpoD	rpoD				-0.58418	-0.693071	-0.108891	0.125147	0.818218	0.234038	1.17913	-0.524334	-0.279354	1.65855	0.676809	0.11929	0.585155	-0.715486	0.832444	['Transcription']
fig|550.1679.peg.203	A4W6K6	Enterobacter sp. (strain 638) OX=399742	GMP reductase (EC 1.7.1.7)	guaC				-0.583781	-0.508472	0.075309	-0.782653	-0.274181	-0.857962	1.35185	-2.31689	-1.38293	-0.151106	-0.486489	-0.184949	0.200253	-2.25567	-0.518474	['Nucleotide transport and metabolism']
fig|550.1679.peg.3892	Q57GC5	Salmonella choleraesuis (strain SC-B67) OX=321314	Valyl-tRNA synthetase (EC 6.1.1.9)	valS				-0.579922	-1.63996	-1.06004	-1.09389	0.546067	-0.0338556	1.55601	-2.52732	-2.31036	2.28948	-1.28736	0.636079	1.65874	-3.00312	1.24282	['Translation, ribosomal structure and biogenesis']
fig|550.1679.peg.1740	Q8ZPL7	Salmonella typhimurium (strain LT2 / SGSC1412 / ATCC 700720) OX=99287	Fumarate hydratase class II (EC 4.2.1.2)	fumC				-0.567726	-0.071384	0.496342	0.103767	0.175151	-0.392575	1.25731	-0.554803	-0.39121	0.633292	-0.250972	0.143132	0.214498	-0.904521	-0.487702	['Energy production and conversion']
fig|550.1679.peg.1632	Q8XE32	Escherichia coli O157:H7 OX=83334	Phenylalanyl-tRNA synthetase beta chain (EC 6.1.1.20)	pheT				-0.56078	-1.18441	-0.623629	-0.34472	0.839689	0.278909	1.78563	-1.74367	-1.07613	1.68181	-0.122884	0.960141	1.68365	-1.85799	1.01107	['Translation, ribosomal structure and biogenesis']
fig|550.1679.peg.3097	P31142	Escherichia coli (strain K12) OX=83333	3-mercaptopyruvate sulfurtransferase (EC 2.8.1.2)	sseA				-0.557594	-0.353864	0.203729	0.0910976	0.444962	-0.112632	1.46869	-0.657468	-0.537927	1.30504	-0.218078	0.247928	0.386149	-0.711016	-0.0130285	['Inorganic ion transport and metabolism']
fig|550.1679.peg.1393	P0A2C9	Salmonella typhimurium (strain LT2 / SGSC1412 / ATCC 700720) OX=99287	3-oxoacyl-[acyl-carrier protein] reductase (EC 1.1.1.100)	fabG				-0.552008	-2.3698	-1.8178	-0.874222	1.49558	0.943575	1.5364	-2.15444	-2.00462	1.58808	1.29801	1.60065	NaN	-0.631511	2.51866	['Lipid transport and metabolism']
fig|550.1679.peg.4062	P00490	Escherichia coli (strain K12) OX=83333	Maltodextrin phosphorylase (EC 2.4.1.1)	malP				-0.545442	-0.817507	-0.272065	-0.470371	0.347136	-0.198306	-0.037636	-0.65574	-0.717738	0.735695	0.479438	-0.173726	-0.0792494	-1.10082	0.585155	['Carbohydrate transport and metabolism']
fig|550.1679.peg.4592	P0AA02	Salmonella typhimurium (strain LT2 / SGSC1412 / ATCC 700720) OX=99287	Transcription antitermination protein NusG	nusG				-0.523666	-1.20875	-0.685079	-0.55205	0.656695	0.133029	2.28134	-2.20403	-1.73346	NaN	0.279174	1.03422	1.6234	-2.68038	1.45607	['Transcription']
fig|550.1679.peg.3364	P39452	Escherichia coli (strain K12) OX=83333	Ribonucleotide reductase of class Ib (aerobic)%2C alpha subunit (EC 1.17.4.1)	nrdE				-0.522938	-1.42804	-0.905099	-1.42586	0.00217172	-0.520766	1.06274	-2.71947	-2.62087	0.497536	-0.287519	-0.203502	0.937646	-2.91039	0.41045	['Nucleotide transport and metabolism']
fig|550.1679.peg.1666	P77689	Escherichia coli (strain K12) OX=83333	Iron-sulfur cluster assembly protein SufD	sufD				0.514392	-0.580999	-0.0666067	-0.25934	0.321659	-0.192733	1.67107	NaN	-2.18975	0.62938	0.0199154	0.315682	1.54947	-2.98462	0.856946	['Post-translational modification, protein turnover, and chaperones']
fig|550.1679.peg.1733	A4W9X4	Enterobacter sp. (strain 638) OX=399742	Adenosine deaminase (EC 3.5.4.4)	add				-0.508613	0.0869379	0.595551	0.134188	0.0472502	-0.461363	1.4368	-0.737976	-0.296261	0.533464	-0.0458186	-0.345894	-0.46937	-1.23202	0.317304	['Nucleotide transport and metabolism']
fig|550.1679.peg.4704	P0AGE3	Shigella flexneri OX=623	Single-stranded DNA-binding protein	ssb		x		-0.506112	-0.602578	-0.0964664	-0.353977	0.248601	-0.257511	-0.187871	-0.46901	-0.40505	-0.0384211	0.785509	-0.00128459	-0.480237	-0.414903	0.122607	['Replication, recombination and repair']
fig|550.1679.peg.3571	P0C0S3	Shigella flexneri OX=623	Protein involved in stability of MscS mechanosensitive channel	mscS				-0.493182	-1.0501	-0.556923	-1.04532	0.00478023	-0.488402	0.531768	-2.12898	-1.53876	-0.462634	0.673285	-0.19631	0.390007	-2.18324	0.328032	['Cell wall/membrane/envelope biogenesis']
fig|550.1679.peg.880	P36938	Escherichia coli (strain K12) OX=83333	Phosphoglucomutase (EC 5.4.2.2)	pgm				-0.482918	-0.0743606	0.408557	-0.0995469	-0.0251864	-0.508104	1.09491	-0.945693	-0.447859	0.265197	-0.347234	0.00647761	0.406754	-1.18646	-0.744608	['Carbohydrate transport and metabolism']
fig|550.1679.peg.3094	P76578	Escherichia coli (strain K12) OX=83333	Alpha-2-macroglobulin	yfhM				-0.482893	-0.0119923	0.470901	-0.041918	-0.0299257	-0.512819	0.677711	-0.470549	-0.332916	0.423847	-0.0415953	-0.472029	-0.735379	-0.939925	0.136848	['Function unknown']
fig|550.1679.peg.4615	Q8Z334	Salmonella typhi OX=90370	Phosphoribosylamine--glycine ligase (EC 6.3.4.13)	purD				-0.481945	-0.21035	0.271595	0.624716	0.835066	0.353121	1.26754	0.0344974	0.572114	1.03358	0.70982	0.761796	0.831958	-0.294049	0.521453	['Nucleotide transport and metabolism']
fig|550.1679.peg.2676	Q8KR41	Escherichia fergusonii OX=564	UPF0265 protein YeeX	yeeX			x	-0.481596	0.00283681	0.484432	-0.145733	-0.14857	-0.630166	0.395502	-0.410006	-0.422695	-0.0196383	-0.130271	-0.295801	NaN	-0.81003	-0.450301	['Function unknown']
fig|550.1679.peg.3572	P0AB73	Shigella flexneri OX=623	Fructose-bisphosphate aldolase class II (EC 4.1.2.13)	fbaA				-0.477845	-1.4208	-0.942951	-0.987724	0.433073	-0.0447721	1.6602	-2.54078	-2.08259	1.04789	-0.167669	0.418999	1.60474	-2.94719	1.20814	['Carbohydrate transport and metabolism']
fig|550.1679.peg.2692	.	.	UDP-glucuronate 5'-epimerase (EC 5.1.3.12)	.				-0.476117	0.102106	0.578223	-0.196452	-0.298558	-0.774674	0.817214	-0.662734	-0.743835	-0.123513	-0.551395	-0.220765	0.0775164	-1.38383	-1.01771	['Cell wall/membrane/envelope biogenesis']
fig|550.1679.peg.3435	Q56131	Salmonella typhi OX=90370	Murein hydrolase activator NlpD	nlpD				-0.467511	-0.31138	0.156131	-0.201717	0.109663	-0.357848	1.0224	-1.06489	-0.562666	0.218347	-0.248879	0.359521	0.597603	-1.62255	-0.0485912	['Cell wall/membrane/envelope biogenesis']
fig|550.1679.peg.3108	A4WDB2	Enterobacter sp. (strain 638) OX=399742	Iron-sulfur cluster regulator IscR	iscR				-0.450833	-0.43759	0.0132428	0.0176224	0.455212	0.00437968	0.45038	-0.142879	-0.254634	0.71721	0.198997	0.449429	0.276794	-0.668341	0.404685	['Transcription']
fig|550.1679.peg.281	P66955	Salmonella typhimurium (strain LT2 / SGSC1412 / ATCC 700720) OX=99287	Transaldolase (EC 2.2.1.2)	talB				-0.449917	-0.626015	-0.176098	-0.510263	0.115752	-0.334165	0.562279	-1.29202	-0.801053	0.42664	-0.155807	0.0764222	0.38637	-1.47293	0.0840642	['Carbohydrate transport and metabolism']
fig|550.1679.peg.4613	P0A1R6	Salmonella typhimurium (strain LT2 / SGSC1412 / ATCC 700720) OX=99287	DNA-binding protein HU-alpha	hupA				-0.448623	-0.501435	-0.0528121	-0.2274	0.274035	-0.174588	0.673556	-1.0081	-0.347656	0.90766	-0.0522216	-0.0333333	0.640714	-0.757306	-0.407172	['Replication, recombination and repair']
fig|550.1679.peg.4212	A4WG31	Enterobacter sp. (strain 638) OX=399742	Guanosine-5'-triphosphate%2C3'-diphosphate pyrophosphatase (EC 3.6.1.40) @ Exopolyphosphatase (EC 3.6.1.11)	gppA				-0.442795	NaN	NaN	NaN	-0.2506	-0.693396	NaN	-0.337375	NaN	NaN	-0.0520422	-0.449158	-0.423991	NaN	-0.962801	['Nucleotide transport and metabolism']
fig|550.1679.peg.4837	P39315	Escherichia coli (strain K12) OX=83333	NAD(P)H dehydrogenase (quinone) 2 (EC 1.6.5.2)	qorB				-0.44025	1.07336	1.51361	0.366465	-0.70689	-1.14714	1.74054	NaN	-1.00761	NaN	-0.662826	-0.750955	NaN	-1.59148	-0.702797	['Carbohydrate transport and metabolism', 'Cell wall/membrane/envelope biogenesis']
fig|550.1679.peg.1212	P04825	Escherichia coli (strain K12) OX=83333	Membrane alanine aminopeptidase N (EC 3.4.11.2)	pepN				-0.438284	-1.06982	-0.63154	-1.13712	-0.0672946	-0.505579	1.87696	-2.88034	-2.40798	0.606537	-0.44385	-0.364571	1.39895	-2.98759	0.0719	['Amino acid transport and metabolism']
fig|550.1679.peg.909	P0ABK1	Shigella flexneri OX=623	Cytochrome d ubiquinol oxidase subunit I (EC 1.10.3.-)	cydA				-0.416602	-0.0096425	0.40696	-0.0711123	-0.0614698	-0.478072	0.190172	-0.0474577	-0.356051	-0.0644045	0.0962619	-0.216267	-0.203336	-0.950704	-0.280177	['Energy production and conversion']
fig|550.1679.peg.648	P0AE06	Escherichia coli (strain K12) OX=83333	Multidrug efflux system AcrAB-TolC%2C membrane fusion component AcrA	acrA				-0.398159	-0.677166	-0.279007	-0.225389	0.451778	0.0536185	1.06447	-1.02759	-0.713048	1.0297	-0.0180597	0.343692	0.758047	-1.28398	0.686792	['Defense mechanisms']
fig|550.1679.peg.2537	A6TB33	Klebsiella pneumoniae subsp. pneumoniae (strain ATCC 700721 / MGH 78578) OX=272620	Probable transcriptional regulatory protein YebC	KPN78578_23430				-0.397801	-0.0105624	0.387239	0.378248	0.38881	-0.00899061	1.05776	-0.089605	0.166587	0.814017	-0.0282045	0.380619	0.231432	-0.260999	0.00259443	['Transcription']
fig|550.1679.peg.439	P65933	Salmonella typhimurium (strain LT2 / SGSC1412 / ATCC 700720) OX=99287	Uridine monophosphate kinase (EC 2.7.4.22)	pyrH				-0.392966	-0.232723	0.160243	-1.47543	-1.24271	-1.63567	-0.718426	NaN	-2.23243	-2.18718	-0.298229	NaN	-0.672014	-2.06064	-2.17436	['Nucleotide transport and metabolism']
fig|550.1679.peg.2770	Q43908	Acinetobacter baumannii OX=470	L-2%2C4-diaminobutyrate decarboxylase (EC 4.1.1.86)	ddc				-0.388196	-0.810018	-0.421822	-0.659919	0.150099	-0.238097	0.569783	-1.75726	-0.792282	0.355129	0.0558898	0.0392789	0.19333	-1.73471	0.827087	['Amino acid transport and metabolism']
fig|550.1679.peg.4160	A4WFX7	Enterobacter sp. (strain 638) OX=399742	3-polyprenyl-4-hydroxybenzoate carboxy-lyase (EC 4.1.1.98)	ubiD			x	-0.380296	0.0485008	0.428796	0.13967	0.0911689	-0.289127	0.152118	0.145743	0.121148	0.144177	-0.134065	0.263395	-0.101567	-0.238238	-0.527575	['Coenzyme transport and metabolism']
fig|550.1679.peg.1319	A4W948	Enterobacter sp. (strain 638) OX=399742	Glyoxylate/hydroxypyruvate reductase A (EC 1.1.1.79) (EC 1.1.1.81)	ghrA				-0.377629	-1.175	-0.797371	-0.572709	0.602291	0.224662	1.61763	-2.02468	-1.31108	1.47882	-0.254307	0.582363	1.41208	-1.36933	0.631244	['Energy production and conversion']
fig|550.1679.peg.1584	P08395	Escherichia coli (strain K12) OX=83333	Signal peptide peptidase SppA (protease 4)	sppA				-0.369787	-0.3531	0.0166864	-0.089416	0.263684	-0.106102	0.230572	-0.452629	-0.0461909	0.260628	0.0183493	0.512075	0.253747	-0.513296	-0.0587585	['Post-translational modification, protein turnover, and chaperones', 'Intracellular trafficking, secretion, and vesicular transport']
fig|550.1679.peg.3025	A4WD70	Enterobacter sp. (strain 638) OX=399742	Uracil phosphoribosyltransferase (EC 2.4.2.9)	upp				-0.368981	-1.14867	-0.77969	-0.578966	0.569705	0.200724	1.80219	-2.21705	-1.32204	0.653152	0.187514	0.86845	1.74915	-2.22675	1.07977	['Nucleotide transport and metabolism']
fig|550.1679.peg.4073	A4WFL5	Enterobacter sp. (strain 638) OX=399742	1%2C4-alpha-glucan (glycogen) branching enzyme%2C GH-13-type (EC 2.4.1.18)	glgB				-0.367884	-0.0648223	0.303061	0.0225153	0.0873376	-0.280546	0.84559	-0.542017	-0.236028	0.519139	-0.242379	-0.0147473	0.212632	-0.726759	-0.327511	['Carbohydrate transport and metabolism']
fig|550.1679.peg.1585	P0ACY1	Escherichia coli (strain K12) OX=83333	Putative NAD(P)H nitroreductase YdjA	ydjA				-0.363974	-0.817051	-0.453077	-0.750662	0.0663891	-0.297585	2.1705	-2.4653	-1.95719	NaN	-0.446305	0.579084	1.36278	-2.93523	0.679694	['Energy production and conversion']
fig|550.1679.peg.1129	P09373	Escherichia coli (strain K12) OX=83333	Pyruvate formate-lyase (EC 2.3.1.54)	pflB				-0.36275	-1.18477	-0.822021	-0.991945	0.192826	-0.169924	1.17773	-2.18541	-1.96815	0.942233	-0.556075	0.192321	1.15685	-2.4434	0.776778	['Energy production and conversion']
fig|550.1679.peg.1716	P28224	Escherichia coli (strain K12) OX=83333	Inhibitor of vertebrate c-type lysozyme%2C outer membrane > MliC	mliC				-0.3488	-0.339103	0.00969715	-0.404993	-0.06589	-0.41469	0.207393	-0.720303	-0.702069	-0.112272	0.148999	-0.234397	-0.0946337	-0.944888	-0.204549	['Function unknown']
fig|550.1679.peg.916	P19934	Escherichia coli (strain K12) OX=83333	TolA protein	tolA				-0.346281	0.261225	0.607506	0.36426	0.103036	-0.243246	0.642008	NaN	0.0865121	0.477884	-0.188266	0.0194884	0.404249	-0.449946	-0.68404	['Cell wall/membrane/envelope biogenesis']
fig|550.1679.peg.690	P0AAS8	Shigella flexneri OX=623	Uncharacterized protein YbcJ	ybcJ				-0.345444	0.00195007	0.347395	-0.0785175	-0.0804676	-0.425912	-0.176381	NaN	0.0193461	NaN	-0.232972	0.0720372	-0.446482	-0.541744	-0.28951	['Function unknown']
fig|550.1679.peg.309	Q8ZJV8	Salmonella typhimurium (strain LT2 / SGSC1412 / ATCC 700720) OX=99287	Deoxyribose-phosphate aldolase (EC 4.1.2.4)	deoC				-0.343162	-0.632431	-0.289269	-1.02465	-0.392222	-0.735385	1.08332	-2.18652	-1.97075	0.152248	-0.634711	-0.694205	0.598937	-2.47626	-0.328833	['Nucleotide transport and metabolism']
fig|550.1679.peg.2109	A4WAJ3	Enterobacter sp. (strain 638) OX=399742	NAD-dependent malic enzyme (EC 1.1.1.38)	maeA				-0.334201	-0.0568302	0.277371	0.232874	0.289704	-0.0444977	1.53356	-0.662209	-0.172734	0.805705	0.127765	-0.0643592	0.505281	-0.577444	-0.0613303	['Energy production and conversion']
fig|550.1679.peg.3978	Q3YWV6	Shigella sonnei (strain Ss046) OX=300269	SSU ribosomal protein S5p (S2e)	rpsE				-0.328403	-0.922855	-0.594451	0.00771382	0.930569	0.602165	0.972178	-0.670015	-0.279021	1.20995	0.808179	0.773574	1.04054	-1.01511	1.78107	['Translation, ribosomal structure and biogenesis']
fig|550.1679.peg.4385	Q8ZKW8	Salmonella typhimurium (strain LT2 / SGSC1412 / ATCC 700720) OX=99287	ATP synthase gamma chain (EC 3.6.3.14)	atpG		x		-0.323809	-0.461696	-0.137887	0.298688	0.760385	0.436576	0.211261	0.0980152	0.586789	0.60985	0.869319	0.801986	0.332851	0.341075	0.635801	['Energy production and conversion']
fig|550.1679.peg.955	P0AEZ9	Escherichia coli (strain K12) OX=83333	Molybdenum cofactor biosynthesis protein MoaB	moaB				-0.31841	-0.0972113	0.221199	0.0193754	0.116587	-0.201823	0.831229	-0.305788	-0.467314	0.0385766	-0.12647	0.437654	0.612117	-0.567789	-0.649797	['Coenzyme transport and metabolism']
fig|550.1679.peg.1645	P0ACX9	Escherichia coli (strain K12) OX=83333	Uncharacterized protein YdiE	ydiE				-0.316572	NaN	NaN	NaN	-0.0539733	-0.370545	-0.0229326	NaN	NaN	-0.275856	0.106884	0.00705191	NaN	-0.450893	-0.290198	['Inorganic ion transport and metabolism']		TTATTGATAATGATTATCATTGTTA
fig|550.1679.peg.1628	C6DFY7	Pectobacterium carotovorum subsp. carotovorum (strain PC1) OX=561230	Translation initiation factor 3	infC		x		-0.312338	-0.401917	-0.0895791	0.00949381	0.411411	0.0990729	0.343237	-0.240725	-0.0740309	0.455544	0.411318	0.367371	0.1145	-0.217273	0.399991	['Translation, ribosomal structure and biogenesis']
fig|550.1679.peg.4386	A4WGF5	Enterobacter sp. (strain 638) OX=399742	ATP synthase beta chain (EC 3.6.3.14)	atpD				-0.312251	-0.393248	-0.0809977	0.23215	0.625399	0.313148	0.0877344	0.0394191	0.569297	0.48419	0.796598	0.595408	0.222557	0.223546	0.49334	['Energy production and conversion']
fig|550.1679.peg.638	A8AJZ0	Citrobacter koseri (strain ATCC BAA-895 / CDC 4225-83 / SGSC4696) OX=290338	LSU ribosomal protein L31p @ LSU ribosomal protein L31p%2C zinc-independent	rpmE2				-0.304566	-0.287986	0.0165792	0.154491	0.442478	0.137912	0.147697	0.380951	-0.0651741	0.282262	0.695014	0.350158	0.0368901	0.345169	0.0316775	['Translation, ribosomal structure and biogenesis']
fig|550.1679.peg.4504	A6TFL4	Klebsiella pneumoniae subsp. pneumoniae (strain ATCC 700721 / MGH 78578) OX=272620	ADP-L-glycero-D-manno-heptose-6-epimerase (EC 5.1.3.20)	hldD				-0.304557	-0.132261	0.172296	-0.433589	-0.301328	-0.605885	0.238665	-0.755844	-0.783589	-0.155936	-0.511835	-0.236215	-0.104573	-1.03147	-0.681608	['Cell wall/membrane/envelope biogenesis']
fig|550.1679.peg.587	A4W788	Enterobacter sp. (strain 638) OX=399742	Transcription termination protein NusB	nusB				-0.296275	-0.175139	0.121137	-0.104566	0.0705723	-0.225703	0.690462	-0.667332	-0.336828	0.515107	-0.251796	-0.0515936	0.276199	-0.900368	-0.0529398	['Transcription']
fig|550.1679.peg.611	P0ADY1	Escherichia coli (strain K12) OX=83333	Peptidyl-prolyl cis-trans isomerase PpiD (EC 5.2.1.8)	ppiD				-0.296064	-0.517477	-0.221413	0.16521	0.682686	0.386622	1.05873	-0.514243	-0.0488598	1.4426	0.216113	0.389347	0.776441	-0.222448	0.605874	['Post-translational modification, protein turnover, and chaperones']
fig|550.1679.peg.537	P0ACB3	Shigella flexneri OX=623	Porphobilinogen synthase (EC 4.2.1.24)	hemB			x	-0.29344	1.44889	1.74233	0.569563	-0.879322	-1.17276	1.66635	NaN	-0.527221	-0.973667	-0.978009	-0.68629	NaN	-0.935862	-1.40966	['Coenzyme transport and metabolism']
fig|550.1679.peg.1388	P0A1T2	Salmonella typhimurium (strain LT2 / SGSC1412 / ATCC 700720) OX=99287	FIG01269488: protein%2C clustered with ribosomal protein L32p	yceD				-0.286118	0.132685	0.418803	0.486616	0.353931	0.067813	2.03319	-0.532032	-0.0413132	1.10353	-0.285284	0.243547	0.725698	NaN	-0.590071	['Function unknown']
fig|550.1679.peg.3029	P08179	Escherichia coli (strain K12) OX=83333	Phosphoribosylglycinamide formyltransferase (EC 2.1.2.2)	purN				-0.27887	0.601944	0.880813	0.970099	0.368156	0.089286	2.10772	NaN	-0.167523	NaN	0.504264	0.232047	0.810649	-0.984274	0.441484	['Nucleotide transport and metabolism']
fig|550.1679.peg.4250	A6TGC2	Klebsiella pneumoniae subsp. pneumoniae (strain ATCC 700721 / MGH 78578) OX=272620	ATP-dependent protease subunit HslV (EC 3.4.25.2)	hslV				-0.27802	-0.16636	0.11166	0.157496	0.323857	0.0458365	0.393526	0.0683268	0.0106367	0.145482	0.329985	0.496104	0.336855	-0.184146	-0.0151992	['Post-translational modification, protein turnover, and chaperones']
fig|550.1679.peg.4487	A4W507	Enterobacter sp. (strain 638) OX=399742	Orotate phosphoribosyltransferase (EC 2.4.2.10)	pyrE				-0.27117	-0.431793	-0.160623	-0.675396	-0.243603	-0.514773	0.77543	-1.75511	-1.0465	-0.693458	-0.112677	0.0753272	0.549718	-1.75195	-0.342086	['Nucleotide transport and metabolism']
fig|550.1679.peg.1147	P22524	Escherichia coli (strain K12) OX=83333	Chromosome partition protein MukE	mukE				-0.263899	-0.215041	0.0488585	0.0866382	0.301679	0.0377797	0.562572	-0.118774	-0.183884	0.781402	0.179511	-0.0558762	0.276794	-0.297413	0.133958	['Cell cycle control, cell division, chromosome partitioning']
fig|550.1679.peg.1242	A4W8X9	Enterobacter sp. (strain 638) OX=399742	23S rRNA (cytosine(1962)-C(5))-methyltransferase (EC 2.1.1.191)	rlmI				-0.26273	NaN	NaN	NaN	0.317716	0.0549863	NaN	NaN	NaN	-0.164852	0.770449	0.347552	0.0532504	NaN	0.0567222	['Function unknown']
fig|550.1679.peg.4888	A6THH3	Klebsiella pneumoniae subsp. pneumoniae (strain ATCC 700721 / MGH 78578) OX=272620	Aspartate carbamoyltransferase regulatory chain (PyrI)	pyrI				-0.258781	0.238269	0.49705	0.900797	0.662529	0.403747	1.14267	NaN	0.65892	0.833092	0.362554	0.791939	0.677801	0.543793	-0.0103523	['Nucleotide transport and metabolism']
fig|550.1679.peg.577	P0AE00	Shigella flexneri OX=623	Protein translocase subunit YajC	yajC				-0.25821	-0.293144	-0.0349338	-0.21613	0.0770132	-0.181197	0.262794	-0.460588	-0.450597	0.359859	-0.0268957	-0.101923	0.122607	-0.657354	-0.00884192	['Intracellular trafficking, secretion, and vesicular transport']
fig|550.1679.peg.624	P77717	Escherichia coli (strain K12) OX=83333	Uncharacterized lipoprotein YbaY	ybaY				-0.249998	-0.13815	0.111848	-0.122516	0.0156345	-0.234364	-0.237762	-0.00270033	-0.127085	0.102725	0.0340749	-0.0898968	-0.623332	-0.0440326	-0.0357271	['Function unknown']
fig|550.1679.peg.915	P0ABV9	Shigella flexneri OX=623	Tol biopolymer transport system%2C TolR protein	tolR				-0.249217	-0.0932628	0.155954	-0.148413	-0.0551498	-0.304367	0.334111	-0.263889	-0.51546	0.142609	-0.0396069	-0.268452	NaN	-0.414422	-0.194311	['Intracellular trafficking, secretion, and vesicular transport']
fig|550.1679.peg.1408	P00393	Escherichia coli (strain K12) OX=83333	NADH dehydrogenase (EC 1.6.99.3)	ndh				-0.234397	-0.938379	-0.703982	-0.207985	0.730394	0.495998	1.81447	-1.35513	-1.08329	1.22151	0.724912	0.244765	1.24969	-1.55779	1.7961	['Energy production and conversion']
fig|550.1679.peg.2362	P0A1S2	Salmonella typhimurium (strain LT2 / SGSC1412 / ATCC 700720) OX=99287	DNA-binding protein H-NS	hns				-0.224019	0.162851	0.38687	0.0371004	-0.12575	-0.349769	0.662388	-0.507337	-0.04375	0.0356239	-0.211448	-0.201427	0.0387171	-0.799872	-0.288153	['Function unknown']
fig|550.1679.peg.3395	Q83MK2	Shigella flexneri OX=623	D-arabinose 5-phosphate isomerase (EC 5.3.1.13)	gutQ				-0.223208	0.558304	0.781513	0.514476	-0.0438281	-0.267036	2.12307	-0.210997	-0.368644	0.109695	-0.366169	0.12499	0.450169	-0.475194	-0.776083	['Cell wall/membrane/envelope biogenesis']
fig|550.1679.peg.1712	P0A8W4	Shigella flexneri OX=623	Transcriptional regulator SlyA	slyA				-0.223103	0.184169	0.407272	0.098786	-0.0853832	-0.308486	1.51899	-0.781603	-0.441027	0.434348	-0.468252	-0.222246	0.541118	-1.00257	-0.464007	['Transcription']
fig|550.1679.peg.3918	Q88RC0	Pseudomonas putida (strain ATCC 47054 / DSM 6125 / NCIMB 11950 / KT2440) OX=160488	Succinate-semialdehyde dehydrogenase [NAD(P)+] (EC 1.2.1.16)	davD				-0.22267	-0.0629892	0.159681	-0.44347	-0.380481	-0.603151	-0.200283	-0.62707	-0.503057	-0.257942	-0.297679	-0.585821	-0.55807	-0.623132	-0.628252	['Energy production and conversion']
fig|550.1679.peg.3905	P0ACA6	Shigella flexneri OX=623	Stringent starvation protein A	sspA				-0.221151	-0.837479	-0.616328	-0.626239	0.211241	-0.00991007	2.69035	-2.52375	-2.04531	NaN	-0.47909	0.901572	1.85921	-3.15534	1.2664	['Post-translational modification, protein turnover, and chaperones']
fig|550.1679.peg.3302	.	.	Thioredoxin 2	.				-0.217861	0.824011	1.04187	-0.0252261	-0.849237	-1.0671	0.755486	NaN	-0.805938	-0.266646	-1.32709	-0.95397	-0.317642	-1.91882	-0.964827	['Post-translational modification, protein turnover, and chaperones']
fig|550.1679.peg.1633	A4W9M9	Enterobacter sp. (strain 638) OX=399742	Integration host factor alpha subunit	ihfA				-0.216034	0.0770268	0.29306	-0.213949	-0.290975	-0.507009	0.0419438	-0.425036	-0.258753	-0.387619	-0.161863	-0.323444	-0.203618	-0.37632	-0.941088	['Transcription']
fig|550.1679.peg.2926	P0AG17	Shigella flexneri OX=623	Amidophosphoribosyltransferase (EC 2.4.2.14)	purF				-0.215654	-0.0848436	0.13081	0.409032	0.493876	0.278222	1.11922	-0.272524	0.380397	0.25532	0.522056	0.704252	1.03189	-0.301426	0.104202	['Nucleotide transport and metabolism']
fig|550.1679.peg.3773	A4WEQ6	Enterobacter sp. (strain 638) OX=399742	Putrescine aminotransferase (EC 2.6.1.82)	patA				-0.212941	-0.254874	-0.0419327	0.254316	0.50919	0.296249	-0.208578	NaN	0.71721	0.213005	NaN	0.805375	-0.0719216	0.012068	0.948601	['Amino acid transport and metabolism']
fig|550.1679.peg.3805	P64587	Shigella flexneri OX=623	Inner membrane protein YqjE	yqjE				-0.207021	-0.158877	0.0481439	-0.506807	-0.34793	-0.554951	-0.0390139	-0.925522	-0.555884	-0.381799	-0.352326	-0.309663	-0.26986	-0.921882	-0.47311	['Function unknown']
fig|550.1679.peg.3543	B5XUF3	Klebsiella pneumoniae (strain 342) OX=507522	Peptide chain release factor 2 @ programmed frameshift-containing	prfB				-0.200827	0.168264	0.369091	0.580029	0.411765	0.210938	1.05679	0.359521	0.323774	0.701327	0.177599	0.356369	0.424385	-0.170637	0.379066	['Translation, ribosomal structure and biogenesis']
fig|550.1679.peg.4035	Q8X826	Escherichia coli O157:H7 OX=83334	Septum-associated cell division protein DamX	damX				-0.197068	-0.11313	0.0839382	0.0707309	0.183861	-0.0132072	0.102457	0.0315363	0.0781998	0.308128	-0.0650231	0.308477	0.0549179	0.0396999	-0.13424	['Intracellular trafficking, secretion, and vesicular transport']
fig|550.1679.peg.2108	Q7CQJ0	Salmonella typhimurium (strain LT2 / SGSC1412 / ATCC 700720) OX=99287	Stationary-phase-induced ribosome-associated protein	sra				-0.196048	-0.153676	0.0423724	-0.0976179	0.0560578	-0.13999	0.27023	-0.463589	-0.0994945	0.117695	-0.00557957	NaN	-0.0210868	-0.315361	-0.0835233	['Translation, ribosomal structure and biogenesis']
fig|550.1679.peg.1624	P06999	Escherichia coli (strain K12) OX=83333	6-phosphofructokinase class II (EC 2.7.1.11)	pfkB				-0.195296	0.287942	0.483237	-0.669325	-0.957267	-1.15256	1.04782	NaN	-2.38647	-1.20766	-0.71978	-0.94436	0.89964	-3.20477	NaN	['Carbohydrate transport and metabolism']
fig|550.1679.peg.1925	A7MEJ8	Cronobacter sakazakii (strain ATCC BAA-894) OX=290339	FMN-dependent NADH-azoreductase (EC 1.7.1.6)	azoR				-0.1933	-0.00639533	0.186905	0.216464	0.222859	0.0295588	1.46258	-0.545445	-0.26774	0.585251	0.040682	0.0426443	0.60521	-0.445264	-0.0712697	['Lipid transport and metabolism']
fig|550.1679.peg.3983	A9MN60	Salmonella arizonae (strain ATCC BAA-731 / CDC346-86 / RSK2980) OX=41514	LSU ribosomal protein L5p (L11e)	rplE		x		-0.192846	-0.247546	-0.0546992	0.0523283	0.299874	0.107027	0.166844	-0.0296322	0.0197731	0.266037	0.173	0.460585	0.0926134	0.0492126	0.179256	['Translation, ribosomal structure and biogenesis']
fig|550.1679.peg.937	A4W8A9	Enterobacter sp. (strain 638) OX=399742	6-phosphogluconolactonase (EC 3.1.1.31)	pgl			x	-0.191033	0.351092	0.542125	0.298802	-0.0522894	-0.243323	0.899253	0.112767	-0.115613	0.202136	-0.067712	-0.291292	-0.140635	-0.286128	-0.303205	['Carbohydrate transport and metabolism']
fig|550.1679.peg.4826	A4W5S9	Enterobacter sp. (strain 638) OX=399742	SSU ribosomal protein S6p	rpsF				-0.189895	-0.194606	-0.00471056	0.0746667	0.269273	0.0793773	0.41511	-0.16715	-0.0239591	0.47892	0.116764	0.212134	0.338909	-0.165936	0.0651587	['Translation, ribosomal structure and biogenesis']
fig|550.1679.peg.3567	Q8RLY6	Enterobacter cloacae OX=550	Ribose 5-phosphate isomerase A (EC 5.3.1.6)	rpiA				-0.189187	-0.129789	0.0593985	0.0873815	0.21717	0.027983	1.17773	-0.711748	-0.203834	0.552377	-0.0333776	0.132511	0.751207	-0.642257	-0.0250009	['Carbohydrate transport and metabolism']
fig|550.1679.peg.3981	A4WFB4	Enterobacter sp. (strain 638) OX=399742	SSU ribosomal protein S8p (S15Ae)	rpsH				-0.188169	-0.911484	-0.723315	-0.230389	0.681095	0.492925	0.673195	-0.90958	-0.454783	0.894372	0.559149	0.589763	0.925316	-0.939316	1.49278	['Translation, ribosomal structure and biogenesis']
fig|550.1679.peg.2712	P71242	Escherichia coli (strain K12) OX=83333	Colanic acid biosysnthesis protein WcaK	wcaK				-0.181927	-0.0706127	0.111314	0.85216	0.922773	0.740846	0.411969	1.13488	1.00963	0.519944	1.1584	1.08997	0.573084	1.27405	0.375401	['Cell wall/membrane/envelope biogenesis']
fig|550.1679.peg.1943	P64584	Shigella flexneri OX=623	hypothetical protein	yqjD				-0.181033	-0.105247	0.0757858	-0.00291155	0.102335	-0.0786974	-0.173629	0.374956	-0.210062	NaN	0.218223	-0.0135527	NaN	0.43157	-0.588964	['Function unknown']
fig|550.1679.peg.465	P69411	Escherichia coli (strain K12) OX=83333	Protein RcsF	rcsF				-0.177663	-0.0538355	0.123827	-0.306103	-0.252268	-0.42993	0.00374607	-0.644871	-0.277184	-0.40788	0.0795658	-0.428488	-0.122633	-0.501749	-0.665409	['Cell wall/membrane/envelope biogenesis']
fig|550.1679.peg.2522	P33218	Escherichia coli (strain K12) OX=83333	FIG004088: inner membrane protein YebE	yebE				-0.175879	0.9466	1.12248	-0.449719	-1.39632	-1.5722	0.907737	-0.999019	-1.25787	-1.2063	-1.22516	-1.7575	-0.844898	-2.3233	-1.5484	['Function unknown']
fig|550.1679.peg.1702	P0AC83	Shigella flexneri OX=623	Lactoylglutathione lyase (EC 4.4.1.5)	gloA				-0.175121	-0.510798	-0.335677	-0.250744	0.260054	0.0849326	0.935535	-1.07133	-0.616437	0.913186	0.0626743	-0.195699	0.927441	-1.39939	0.726744	['Amino acid transport and metabolism']
fig|550.1679.peg.316	A4W691	Enterobacter sp. (strain 638) OX=399742	Peptide chain release factor 3	prfC				-0.169115	-0.704111	-0.534996	-0.318036	0.386075	0.21696	0.534062	NaN	-1.17013	NaN	0.343578	0.428571	0.0831112	-1.1564	1.72417	['Translation, ribosomal structure and biogenesis']
fig|550.1679.peg.4569	P0ADK3	Shigella flexneri OX=623	Uncharacterized protein YiaF	yiaF				-0.167171	-0.158535	0.00863635	0.237521	0.396056	0.228885	0.681494	-0.132815	0.163885	NaN	0.354565	0.437547	NaN	-0.24267	0.70044	['Function unknown']
fig|550.1679.peg.3826	A4WEW2	Enterobacter sp. (strain 638) OX=399742	Penicillin-binding protein activator LpoA	lpoA				-0.161795	0.116915	0.27871	0.0517456	-0.0651694	-0.226964	0.0932897	0.263756	-0.201808	0.0536674	-0.114176	-0.135	-0.228554	0.0567222	-0.50906	['Replication, recombination and repair']
fig|550.1679.peg.3058	P0ADG9	Shigella flexneri OX=623	Inosine-5'-monophosphate dehydrogenase (EC 1.1.1.205) / CBS domain	guaB				-0.161759	-0.22394	-0.0621813	0.17127	0.39521	0.233451	0.125519	0.239031	0.149259	0.416624	0.622743	0.146264	-0.0112535	0.136585	0.575022	['Nucleotide transport and metabolism']
fig|550.1679.peg.4831	P0A9L4	Shigella flexneri OX=623	FKBP-type peptidyl-prolyl cis-trans isomerase FklB (EC 5.2.1.8)	fklB		x	x	-0.159434	0.210199	0.369632	0.337237	0.127039	-0.0323947	0.621899	0.195096	0.194717	0.179766	0.117695	0.0836559	-0.225835	0.0890913	0.0395595	['Post-translational modification, protein turnover, and chaperones']
fig|550.1679.peg.3844	A4WEY0	Enterobacter sp. (strain 638) OX=399742	SSU ribosomal protein S15p (S13e)	rpsO				-0.158219	-0.176507	-0.0182881	0.161299	0.337807	0.179587	0.473112	0.0257376	-0.0149514	0.418136	0.324695	0.270589	0.224534	0.0126402	0.301588	['Translation, ribosomal structure and biogenesis']
fig|550.1679.peg.4807	B5Y325	Klebsiella pneumoniae (strain 342) OX=507522	Adenylosuccinate synthetase (EC 6.3.4.4)	purA				-0.156019	-0.386559	-0.23054	-0.744194	-0.357635	-0.513654	0.503654	-1.88002	-0.856215	-0.973724	0.116098	-0.215278	0.0117819	-1.70953	0.156785	['Nucleotide transport and metabolism']
fig|550.1679.peg.1098	P07003	Escherichia coli (strain K12) OX=83333	Pyruvate dehydrogenase (quinone) (EC 1.2.5.1)	poxB				-0.151576	0.000810429	0.152386	-0.270954	-0.271765	-0.42334	-0.30107	-0.28729	-0.224503	-0.335645	-0.236809	-0.24284	-0.454723	-0.267514	-0.547784	['Energy production and conversion']
fig|550.1679.peg.4253	A9MI36	Salmonella arizonae (strain ATCC BAA-731 / CDC346-86 / RSK2980) OX=41514	Ribonuclease E inhibitor RraA	rraA				-0.150422	0.296747	0.447169	-0.283575	-0.580322	-0.730743	1.36726	-1.28933	-0.928649	-0.593354	-0.447348	-0.700263	-0.0716486	-1.62415	-0.496427	['Transcription']
fig|550.1679.peg.2477	A4WBG2	Enterobacter sp. (strain 638) OX=399742	Cell division topological specificity factor MinE	minE				-0.148042	-0.101216	0.0468258	0.0827128	0.183929	0.035887	0.732399	-0.370116	-0.114145	0.374622	0.159242	0.017922	0.377846	-0.385884	0.115699	['Cell cycle control, cell division, chromosome partitioning']
fig|550.1679.peg.3030	Q07411	Klebsiella pneumoniae OX=573	Polyphosphate kinase (EC 2.7.4.1)	ppk				-0.137113	-1.19582	-1.05871	-0.54591	0.64991	0.512797	1.56672	-1.8471	-1.35734	NaN	0.4755	0.82432	0.613626	NaN	0.411969	['Inorganic ion transport and metabolism']
fig|550.1679.peg.3989	Q3YWU5	Shigella sonnei (strain Ss046) OX=300269	SSU ribosomal protein S3p (S3e)	rpsC				-0.133235	-0.271135	-0.1379	0.222865	0.494	0.360765	0.605399	-0.0736513	0.136848	0.655169	0.468323	0.358509	0.384934	-0.00432013	0.701682	['Translation, ribosomal structure and biogenesis']
fig|550.1679.peg.3298	P32573	Saccharomyces cerevisiae (strain ATCC 204508 / S288c) OX=559292	hypothetical protein	SPS19				-0.130452	0.0243667	0.154819	-0.100251	-0.124618	-0.255069	0.164658	-0.287431	-0.17798	0.0100636	-0.411637	0.0277203	-0.107057	-0.462634	-0.195517	['Function unknown']
fig|550.1679.peg.2506	A4WBJ0	Enterobacter sp. (strain 638) OX=399742	RNA chaperone ProQ	proQ				-0.128242	-0.181197	-0.0529547	0.337838	0.519035	0.390793	0.754631	0.0460021	0.212881	0.680144	0.551688	0.325271	0.451857	0.102188	0.618333	['Signal transduction mechanisms']
fig|550.1679.peg.1005	P0AAX8	Escherichia coli (strain K12) OX=83333	L%2CD-transpeptidase YbiS	ybiS				-0.126491	-0.604132	-0.477641	0.422544	1.02668	0.900186	1.29537	NaN	-0.450282	1.33463	0.396379	1.34903	1.19137	NaN	0.608998	['Function unknown']
fig|550.1679.peg.4003	Q3YWT0	Shigella sonnei (strain Ss046) OX=300269	SSU ribosomal protein S12p (S23e)	rpsL				-0.125221	-0.115846	0.00937521	0.126842	0.242688	0.117467	0.499782	-0.16246	0.0432045	0.336055	0.206143	0.185867	0.271067	-0.027425	0.108759	['Translation, ribosomal structure and biogenesis']
fig|550.1679.peg.3980	A4WFB3	Enterobacter sp. (strain 638) OX=399742	LSU ribosomal protein L6p (L9e)	rplF				-0.12498	-0.178374	-0.0533946	0.104786	0.28316	0.158181	0.150949	0.0703893	0.0930192	0.0427844	0.265677	0.541019	0.0970713	0.138683	0.238787	['Translation, ribosomal structure and biogenesis']
fig|550.1679.peg.4002	B5XN86	Klebsiella pneumoniae (strain 342) OX=507522	SSU ribosomal protein S7p (S5e)	rpsG				-0.123639	-0.127049	-0.00341039	0.146234	0.273284	0.149645	0.379843	-0.0740461	0.132906	0.156526	0.252658	0.410667	0.197614	0.1644	0.0869197	['Translation, ribosomal structure and biogenesis']
fig|550.1679.peg.3361	P0ADQ7	Escherichia coli (strain K12) OX=83333	Uncharacterized protein YgaM	ygaM				-0.12326	0.112427	0.235687	-0.646231	-0.758658	-0.881918	-0.369893	-0.848427	-0.720374	-0.749232	-0.386299	-1.14044	-1.12246	-0.771101	-0.752194	['Function unknown']
fig|550.1679.peg.4465	.	.	Lipocalin Blc	.				-0.12212	-0.290138	-0.168017	-0.546127	-0.255989	-0.378109	-0.0168769	-0.860583	-0.76092	-0.42744	-0.0390287	-0.301497	-0.163381	-0.852172	-0.118774	['Cell wall/membrane/envelope biogenesis']
fig|550.1679.peg.3907	A4WF42	Enterobacter sp. (strain 638) OX=399742	SSU ribosomal protein S9p (S16e)	rpsI				-0.120342	-0.0764272	0.0439149	0.133491	0.209918	0.0895762	0.318346	0.0233263	0.0588013	0.192321	0.165172	0.272262	0.168129	0.0241777	0.0764222	['Translation, ribosomal structure and biogenesis']
fig|550.1679.peg.2325	P0A2I1	Salmonella typhimurium (strain LT2 / SGSC1412 / ATCC 700720) OX=99287	DNA topoisomerase I (EC 5.99.1.2)	topA				-0.118656	0.00862061	0.127277	0.122006	0.113386	-0.00527047	0.351289	-0.00504377	0.0197731	0.394624	-0.0134362	-0.0410311	0.101381	-0.117193	0	['Replication, recombination and repair']
fig|550.1679.peg.3001	P0A867	Escherichia coli (strain K12) OX=83333	Transaldolase (EC 2.2.1.2)	talA				-0.117904	-0.447149	-0.329245	-0.497664	-0.0505152	-0.168419	1.29566	-1.53801	-1.25065	0.311271	-0.154779	-0.308037	0.983313	-1.5992	0.11063	['Carbohydrate transport and metabolism']
fig|550.1679.peg.3631	Q3A3X4	Pelobacter carbinolicus (strain DSM 2380 / NBRC 103641 / GraBd1) OX=338963	hypothetical protein	tig				-0.114497	-0.346309	-0.231813	-0.0390742	0.307235	0.192738	0.241352	-0.367062	0.00848693	0.729444	0.109695	0.0825664	0.350724	-0.255047	0.482539	[]
fig|550.1679.peg.3569	P0ADS8	Shigella flexneri OX=623	Protein of unknown function DUF541	yggE				-0.114494	-0.155505	-0.0410114	0.140143	0.295649	0.181155	0.0251707	0.251083	0.144177	0.247563	0.125387	0.513996	0.132379	0.295253	0.115832	['Function unknown']
fig|550.1679.peg.3211	P23830	Escherichia coli (strain K12) OX=83333	CDP-diacylglycerol--serine O-phosphatidyltransferase (EC 2.7.8.8)	pssA				-0.114268	-0.398363	-0.284094	-0.0169394	0.381423	0.267155	0.445727	-0.240878	-0.255667	NaN	0.502942	0.259905	0.126576	NaN	0.407733	['Lipid transport and metabolism']
fig|550.1679.peg.3856	P0AGK7	Shigella flexneri OX=623	RNA-binding protein YhbY	yhbY				-0.112633	-0.0102907	0.102342	-0.0833113	-0.0730206	-0.185653	0.095587	-0.131297	-0.214223	NaN	0.107956	-0.253997	NaN	-0.162396	-0.208911	['Translation, ribosomal structure and biogenesis']
fig|550.1679.peg.606	A4W7A7	Enterobacter sp. (strain 638) OX=399742	Cell division trigger factor (EC 5.2.1.8)	tig				-0.10887	0.0103203	0.119191	0.338147	0.327827	0.218956	0.289598	0.292311	0.432532	0.347892	0.275841	0.359746	0.153546	0.171847	0.331476	['Post-translational modification, protein turnover, and chaperones']
fig|550.1679.peg.4517	A4W536	Enterobacter sp. (strain 638) OX=399742	Protein-export protein SecB (maintains pre-export unfolded state)	secB				-0.104903	-0.0307789	0.0741241	0.00984829	0.0406272	-0.0642758	0.183963	-0.00326422	-0.151154	0.193456	-0.00688366	-0.0646911	-0.0161327	-0.292793	0.116098	['Intracellular trafficking, secretion, and vesicular transport']
fig|550.1679.peg.1321	P75915	Escherichia coli (strain K12) OX=83333	Anaerobic respiratory reductase chaperone	ycdY		x	x	-0.10371	0.736682	0.840392	0.622962	-0.11372	-0.21743	0.962438	0.579566	0.326882	0.0356239	-0.137934	-0.238851	-0.338925	0.179384	-0.492748	['Function unknown']
fig|550.1679.peg.3908	P0AA15	Shigella flexneri OX=623	LSU ribosomal protein L13p (L13Ae)	rplM				-0.0991541	-0.185395	-0.0862407	0.124104	0.309498	0.210344	0.210389	0.138028	0.0238941	0.20364	0.196985	0.527871	0.197614	0.298541	0.134878	['Translation, ribosomal structure and biogenesis']
fig|550.1679.peg.2289	P0AFM9	Escherichia coli (strain K12) OX=83333	Phage shock protein B	pspB				-0.0982519	-0.0111533	0.0870986	-0.454207	-0.443054	-0.541306	-0.402645	-0.442536	-0.517441	-0.498484	-0.403179	-0.427498	-0.638658	-0.414345	-0.570914	['Function unknown']
fig|550.1679.peg.292	P0AE94	Shigella flexneri OX=623	Conserved uncharacterized protein CreA	creA				-0.0980298	-0.0463238	0.051706	-0.467143	-0.420819	-0.518849	-0.322668	-0.596732	-0.482029	-0.366839	-0.277744	-0.617875	-0.455495	-0.678164	-0.422888	['Function unknown']
fig|550.1679.peg.3996	B1JIW0	Yersinia pseudotuberculosis serotype O:3 (strain YPIII) OX=502800	SSU ribosomal protein S10p (S20e)	rpsJ		x		-0.0969309	-0.55648	-0.459549	-0.0491408	0.507339	0.410408	0.283092	-0.368868	-0.0616465	0.5144	0.622462	0.385155	0.299948	-0.303899	1.23518	['Translation, ribosomal structure and biogenesis']
fig|550.1679.peg.3842	Q7CPQ1	Salmonella typhimurium (strain LT2 / SGSC1412 / ATCC 700720) OX=99287	Lipoprotein NlpI	nlpI				-0.0915024	0.0759123	0.167415	0.0382393	-0.037673	-0.129175	0.450591	NaN	-0.374112	0.254473	0.104337	-0.471829	0.0231843	-0.287607	-0.123104	['Function unknown']
fig|550.1679.peg.3757	B1JM17	Yersinia pseudotuberculosis serotype O:3 (strain YPIII) OX=502800	SSU ribosomal protein S21p	rpsU				-0.0906164	-0.140098	-0.0494815	0.0266707	0.166769	0.0761522	0.0280033	-0.0121843	0.0641931	0.067914	0.399445	0.0329472	-0.034574	0.162726	0.100305	['Translation, ribosomal structure and biogenesis']
fig|550.1679.peg.604	P0ADA5	Escherichia coli (strain K12) OX=83333	Hypothetical lipoprotein YajG precursor	yajG				-0.0890264	-0.0454846	0.0435418	0.0715308	0.117015	0.027989	0.0560286	0.0473989	0.111165	0.0513026	0.0574155	0.242328	-0.0445236	0.0712136	0.057277	['Cell wall/membrane/envelope biogenesis']
fig|550.1679.peg.3912	P0AEE3	Escherichia coli (strain K12) OX=83333	Outer membrane stress sensor protease DegS	degS			x	-0.0870466	0.111548	0.198595	0.130562	0.0190132	-0.0680334	0.1133	0.191057	0.087327	0.106616	-0.135681	0.0861043	0.0499095	-0.155164	-0.0988454	['Post-translational modification, protein turnover, and chaperones']
fig|550.1679.peg.267	A4W6E7	Enterobacter sp. (strain 638) OX=399742	4-hydroxy-tetrahydrodipicolinate reductase (EC 1.17.1.8)	dapB				-0.0798787	-0.00656693	0.0733118	-0.149463	-0.142896	-0.222775	0.0803847	-0.258322	-0.270452	0.0724488	-0.18092	-0.320216	-0.26833	-0.241919	-0.158075	['Amino acid transport and metabolism']
fig|550.1679.peg.4383	A4WGF2	Enterobacter sp. (strain 638) OX=399742	ATP synthase delta chain (EC 3.6.3.14)	atpH				-0.0797616	-0.081623	-0.00186137	0.249023	0.330646	0.250884	0.253142	0.207518	0.286408	0.282736	0.230695	0.478506	0.0949116	0.278342	0.379399	['Energy production and conversion']
fig|550.1679.peg.608	B7LME1	Escherichia fergusonii (strain ATCC 35469 / DSM 13698 / CDC 0568-73) OX=585054	ATP-dependent Clp protease ATP-binding subunit ClpX	clpX				-0.0785763	0.0605766	0.139153	0.631398	0.570821	0.492245	2.76483	-0.880418	0.0097772	1.01849	0.17031	0.523662	1.45223	-1.26403	1.28854	['Post-translational modification, protein turnover, and chaperones']
fig|550.1679.peg.4254	Q3YV50	Shigella sonnei (strain Ss046) OX=300269	Cell division protein ZapB	zapB				-0.0779219	0.013355	0.0912769	-0.224076	-0.237431	-0.315352	-0.2122	-0.13016	-0.329867	-0.223188	-0.205646	-0.283457	-0.352142	-0.263958	-0.329957	['Function unknown']
fig|550.1679.peg.3991	Q3YWU3	Shigella sonnei (strain Ss046) OX=300269	SSU ribosomal protein S19p (S15e)	rpsS				-0.0755224	0.0393597	0.114882	0.100098	0.0607388	-0.0147836	0.188528	-0.0433337	0.155102	-0.00112572	0.192068	-0.00872582	0.141171	-0.174719	-0.0108028	['Translation, ribosomal structure and biogenesis']
fig|550.1679.peg.3593	P0AGL9	Shigella flexneri OX=623	16S rRNA (uracil(1498)-N(3))-methyltransferase (EC 2.1.1.193)	rsmE				-0.075355	0.178395	0.25375	0.178198	-0.000196571	-0.0755516	1.15432	-0.299081	-0.320648	0.166201	0.259544	-0.426335	0.017922	-0.326462	0.081885	['Function unknown']
fig|550.1679.peg.3911	P39099	Escherichia coli (strain K12) OX=83333	Outer membrane stress sensor protease DegQ%2C serine protease	degQ		x		-0.0750672	0.210179	0.285246	0.0717464	-0.138432	-0.2135	-0.0248541	0.171079	0.0690147	-0.0992626	-0.208511	-0.107524	-0.400339	-0.253085	0.0129261	['Post-translational modification, protein turnover, and chaperones']
fig|550.1679.peg.3632	.	.	hypothetical protein	.				-0.0721719	-0.0957299	-0.023558	-0.0536886	0.0420413	-0.0301305	0.283211	-0.45906	0.0147838	0.135009	-0.0512497	0.0423643	0.109427	-0.476137	0.276318	[]
fig|550.1679.peg.273	A4W6D9	Enterobacter sp. (strain 638) OX=399742	SSU ribosomal protein S20p	rpsT				-0.0712006	-0.0284755	0.042725	0.168652	0.197128	0.125927	0.301236	0.0149266	0.189793	0.0680517	0.239765	0.283566	0.0564447	0.133695	0.187641	['Translation, ribosomal structure and biogenesis']
fig|550.1679.peg.1576	P0A909	Shigella flexneri OX=623	MltA-interacting protein MipA	mipA				-0.069175	-0.040841	0.028334	0.201618	0.242459	0.173284	0.126841	0.295958	0.182057	0.296898	0.188021	NaN	NaN	0.346872	-0.000302979	['Cell wall/membrane/envelope biogenesis']
fig|550.1679.peg.3976	P02413	Escherichia coli (strain K12) OX=83333	LSU ribosomal protein L15p (L27Ae)	rplO		x		-0.0687681	-0.0572253	0.0115428	0.130131	0.187356	0.118588	0.154713	0.130404	0.105276	0.233397	0.165301	0.16337	0.057277	0.177471	0.121015	['Translation, ribosomal structure and biogenesis']
fig|550.1679.peg.2315	A4WAY2	Enterobacter sp. (strain 638) OX=399742	Orotidine 5'-phosphate decarboxylase (EC 4.1.1.23)	pyrF				-0.0678926	0.33412	0.402013	0.204258	-0.129862	-0.197755	0.661294	0.0899048	-0.138426	-0.149953	0.00705191	-0.246686	-0.011428	-0.0545121	-0.527325	['Nucleotide transport and metabolism']
fig|550.1679.peg.3002	P33570	Escherichia coli (strain K12) OX=83333	Transketolase (EC 2.2.1.1)	tktB				-0.0677007	-0.242173	-0.174472	-0.839554	-0.597381	-0.665082	0.202512	-1.40637	-1.3148	-0.46965	-0.678164	-0.64433	0.0221902	-1.53784	-0.479593	['Carbohydrate transport and metabolism']
fig|550.1679.peg.4762	P0ACU9	Shigella flexneri OX=623	Transcriptional regulator YjdC%2C AcrR family	yjdC				-0.067172	0.00307974	0.0702518	-0.177665	-0.180745	-0.247917	0.057277	-0.209545	-0.380728	0.0124972	-0.303846	-0.250886	-0.397467	-0.308144	-0.0381397	['Transcription']
fig|550.1679.peg.3201	P0A2F0	Salmonella typhimurium (strain LT2 / SGSC1412 / ATCC 700720) OX=99287	RNA polymerase sigma factor RpoE	rpoE		x	x	-0.0659036	0.219388	0.285292	0.0499037	-0.169484	-0.235388	0.253021	-0.0421152	-0.0611948	-0.181068	-0.229822	-0.0975636	-0.230702	-0.257787	-0.217675	['Transcription']
fig|550.1679.peg.674	P77395	Escherichia coli (strain K12) OX=83333	FIG000875: Thioredoxin domain-containing protein EC-YbbN	cnoX				-0.0630514	0.0574204	0.120472	0.0202346	-0.0371858	-0.100237	-0.0506219	0.0881415	0.0231843	0.0142124	-0.0412984	-0.0844714	-0.0881321	-0.00824688	-0.204333	['Post-translational modification, protein turnover, and chaperones']
fig|550.1679.peg.2605	B1LQT7	Escherichia coli (strain SMS-3-5 / SECEC) OX=439855	D-cysteine desulfhydrase (EC 4.4.1.15)	dcyD				-0.0615338	0.146817	0.208351	0.00370386	-0.143113	-0.204647	0.0522768	0.09815	-0.139315	-0.131629	-0.109904	-0.187806	-0.362826	-0.125463	-0.125652	['Amino acid transport and metabolism']
fig|550.1679.peg.3993	Q7CPL3	Salmonella typhimurium (strain LT2 / SGSC1412 / ATCC 700720) OX=99287	LSU ribosomal protein L23p (L23Ae)	rplW				-0.0603925	-0.113702	-0.0533098	0.0584071	0.172109	0.111717	0.0319598	0.120219	0.0230425	0.445939	-0.0367627	0.107152	0.174406	0.10541	0.0553346	['Translation, ribosomal structure and biogenesis']
fig|550.1679.peg.623	P0AGG2	Escherichia coli (strain K12) OX=83333	Acyl-CoA thioesterase II (EC 3.1.2.-)	tesB				-0.0598134	0.00150618	0.0613196	-0.186333	-0.187839	-0.247653	-0.120498	-0.00876934	-0.429731	-0.331699	-0.168334	-0.0634845	-0.156466	-0.187313	-0.399178	['Lipid transport and metabolism']
fig|550.1679.peg.2511	P64505	Shigella flexneri OX=623	Putative cytoplasmic protein YebV	yebV				-0.0597042	0.0671836	0.126888	0.265426	0.198242	0.138538	-0.0654307	0.32964	0.532068	-0.0177968	0.0851526	0.527371	-0.0339092	0.0441843	0.405339	['Function unknown']
fig|550.1679.peg.917	Q8ZQT5	Salmonella typhimurium (strain LT2 / SGSC1412 / ATCC 700720) OX=99287	Tol-Pal system beta propeller repeat protein TolB	tolB		x		-0.0587606	-0.744205	-0.685445	-0.365866	0.378339	0.319578	0.165687	-0.738433	-0.524853	0.341189	0.563256	0.230572	0.494364	-0.84661	1.31098	['Intracellular trafficking, secretion, and vesicular transport']
fig|550.1679.peg.3232	A6TCL7	Klebsiella pneumoniae subsp. pneumoniae (strain ATCC 700721 / MGH 78578) OX=272620	SSU ribosomal protein S16p	rpsP				-0.0583835	-0.0481854	0.0101981	0.101549	0.149734	0.0913507	0.31742	-0.0960208	0.0832474	-0.0215407	0.337311	0.133432	0.174279	0.00432164	0.0954519	['Translation, ribosomal structure and biogenesis']
fig|550.1679.peg.4164	Q8Z3C0	Salmonella typhi OX=90370	Twin-arginine translocation protein TatB	tatB			x	-0.0545385	0.439839	0.494378	0.0679258	-0.371913	-0.426452	-0.129813	0.366924	-0.0333333	NaN	-0.192728	-0.551099	-0.417637	-0.294721	-0.566998	['Intracellular trafficking, secretion, and vesicular transport']
fig|550.1679.peg.3963	A4WF96	Enterobacter sp. (strain 638) OX=399742	Methionyl-tRNA formyltransferase (EC 2.1.2.9)	fmt				-0.0544741	0.0209904	0.0754645	-0.408662	-0.429653	-0.484127	0.383718	-0.863887	-0.745817	-0.295411	-0.198113	-0.795433	NaN	-1.17951	0.211261	['Translation, ribosomal structure and biogenesis']
fig|550.1679.peg.438	A4W6R5	Enterobacter sp. (strain 638) OX=399742	Translation elongation factor Ts	tsf				-0.0533017	-0.0812714	-0.0279697	0.0922352	0.173507	0.120205	0.359859	-0.0591792	-0.0239737	0.33674	0.103531	0.0802483	0.314407	0.0282862	0.017922	['Translation, ribosomal structure and biogenesis']
fig|550.1679.peg.4312	P0AE90	Shigella flexneri OX=623	Copper-sensing two-component system response regulator CpxR	cpxR				-0.0531094	-0.587767	-0.534658	-0.281555	0.306212	0.253102	1.6778	-0.894751	-1.62772	0.654711	0.213876	0.0500489	0.479334	NaN	0.0268709	['Signal transduction mechanisms']
fig|550.1679.peg.3871	P64604	Escherichia coli (strain K12) OX=83333	Phospholipid ABC transporter substrate-binding protein MlaD	mlaD				-0.0529169	0.0334585	0.0863753	0.0581187	0.0246602	-0.0282566	0.19711	-0.0117771	-0.0109773	-0.218078	0.113567	0.178492	0.0536674	-0.014689	-0.123748	['Secondary metabolites biosynthesis, transport, and catabolism']
fig|550.1679.peg.3297	Q4UJB1	Rickettsia felis (strain ATCC VR-1525 / URRWXCal2) OX=315456	molecular chaperone	hspc4-1				-0.0528519	0.00516336	0.0580152	-0.407135	-0.412299	-0.465151	0.0067647	-0.62814	-0.600031	-0.278024	-0.56467	-0.394202	-0.490172	-0.570272	-0.335008	['Post-translational modification, protein turnover, and chaperones']
fig|550.1679.peg.1845	P52643	Escherichia coli (strain K12) OX=83333	D-lactate dehydrogenase (EC 1.1.1.28)	ldhA				-0.0520032	0.0812291	0.133232	-0.221566	-0.302795	-0.354798	0.0669503	-0.301177	-0.43047	-0.27521	-0.360546	-0.272628	-0.331318	-0.374991	-0.358084	['Energy production and conversion']
fig|550.1679.peg.1707	P76187	Escherichia coli (strain K12) OX=83333	Oxidoreductase YdhF	ydhF				-0.0502908	0.221257	0.271548	0.0950916	-0.126166	-0.176457	0.759241	-0.158929	-0.315038	0.0291349	-0.254651	-0.152981	-0.0318281	-0.342104	-0.155438	['Energy production and conversion']
fig|550.1679.peg.918	P0A914	Shigella flexneri OX=623	Tol-Pal system peptidoglycan-associated lipoprotein PAL	pal				-0.0470127	-0.0539624	-0.00694968	0.0967496	0.150712	0.103699	-0.0706331	0.219711	0.141171	-0.0151701	0.167358	0.299948	-0.0046964	0.278342	0.0374524	['Cell wall/membrane/envelope biogenesis']
fig|550.1679.peg.3083	P76576	Escherichia coli (strain K12) OX=83333	FIG00449901: hypothetical protein	yfgM				-0.0452152	-0.0317472	0.013468	0.110747	0.142494	0.0972786	0.15769	-0.0604424	0.234992	0.0486547	0.126048	0.252779	0.187261	-0.0149806	0.119555	['Function unknown']
fig|550.1679.peg.1737	P77804	Escherichia coli (strain K12) OX=83333	Putative GTP-binding protein YdgA	ydgA				-0.0425062	-0.0215911	0.0209151	0.0817397	0.103331	0.0608246	-0.0462654	0.131985	0.1595	0.0117819	0.0196308	0.27858	-0.0477708	0.179638	0.0506061	['Function unknown']
fig|550.1679.peg.3019	P0AE55	Shigella flexneri OX=623	Thiol peroxidase%2C Bcp-type (EC 1.11.1.15)	bcp				-0.0417816	0.117657	0.159438	0.0347568	-0.0828999	-0.124682	0.429536	-0.201045	-0.12422	0.253747	-0.145398	-0.357049	-0.0211894	-0.337102	-0.0157534	['Post-translational modification, protein turnover, and chaperones']
fig|550.1679.peg.1116	P0A9P4	Escherichia coli (strain K12) OX=83333	Thioredoxin reductase (EC 1.8.1.9)	trxB				-0.037809	-0.113032	-0.0752235	-0.0270129	0.0860195	0.0482106	-0.138442	0.0694271	-0.0120243	0.118493	0.0569996	0.0825664	0.170951	-0.0268957	0.000576886	['Post-translational modification, protein turnover, and chaperones']
fig|550.1679.peg.3864	P0AG50	Shigella flexneri OX=623	LSU ribosomal protein L21p	rplU				-0.0329977	-0.0072669	0.0257308	0.122961	0.130227	0.0972298	0.114234	0.168	0.0866479	0.138028	0.1595	0.0931545	0.0961269	0.0651587	0.130404	['Translation, ribosomal structure and biogenesis']
fig|550.1679.peg.4777	A4W5P1	Enterobacter sp. (strain 638) OX=399742	Translation elongation factor P	efp				-0.0324672	0.105928	0.138395	0.124704	0.0187752	-0.013692	1.13731	-0.559877	-0.203319	0.375179	-0.148849	-0.170004	0.536849	-0.628809	0.0508847	['Translation, ribosomal structure and biogenesis']
fig|550.1679.peg.3028	A4WD72	Enterobacter sp. (strain 638) OX=399742	Phosphoribosylformylglycinamidine cyclo-ligase (EC 6.3.3.1)	purM				-0.0307225	-0.67659	-0.645868	0.576551	1.25314	1.22242	1.62569	NaN	-0.472589	NaN	0.592445	1.91384	1.95817	NaN	0.486663	['Nucleotide transport and metabolism']
fig|550.1679.peg.4889	A4W605	Enterobacter sp. (strain 638) OX=399742	Aspartate carbamoyltransferase (EC 2.1.3.2)	pyrB		a		-0.0282397	-0.0549204	-0.0266807	0.327393	0.382313	0.354074	0.762051	0.10044	0.119688	0.36233	0.309525	0.475085	0.788519	0.227002	0.0467006	['Nucleotide transport and metabolism']
fig|550.1679.peg.3641	Q5BQN5	Solanum lycopersicum OX=4081	hypothetical protein	WAP				-0.0279675	0.0186048	0.0465723	0.12861	0.110005	0.0820379	0.341416	NaN	-0.0841961	0.203013	0.0655723	0.0614305	0.106482	0.095587	0.0440444	[]
fig|550.1679.peg.762	P9WIL1	Mycobacterium tuberculosis (strain ATCC 25618 / H37Rv) OX=83332	2-dehydropantoate 2-reductase (EC 1.1.1.169)	Rv2573				-0.0270179	0.265658	0.292676	-0.634312	-0.89997	-0.926988	0.320311	-0.945749	-1.2775	-0.560813	-0.997348	-1.14175	-0.511752	-1.16336	-1.10585	['Coenzyme transport and metabolism']
fig|550.1679.peg.3220	P0DOV6	Pseudomonas putida OX=303	hypothetical protein	PpSQ1_00410				-0.0265691	0.0444501	0.0710192	-0.118877	-0.163327	-0.189896	-0.101614	NaN	-0.136141	-0.304434	0.0199154	-0.205464	-0.261379	NaN	-0.118414	['Carbohydrate transport and metabolism']
fig|550.1679.peg.3016	P0A904	Shigella flexneri OX=623	Outer membrane beta-barrel assembly protein BamC	bamC				-0.0242716	0.197989	0.22226	0.195649	-0.00234003	-0.0266116	0.115566	0.428035	0.0433446	0.0877344	0.0499095	-0.144664	-0.0702848	0.0847447	-0.0942948	['Cell wall/membrane/envelope biogenesis']
fig|550.1679.peg.4593	B5XYF9	Klebsiella pneumoniae (strain 342) OX=507522	LSU ribosomal protein L11p (L12e)	rplK				-0.0226693	-0.146228	-0.123559	0.002212	0.14844	0.125771	0.0893625	-0.0542425	-0.0284841	0.231555	0.138028	0.075738	0.131458	-0.0493972	0.295253	['Translation, ribosomal structure and biogenesis']
fig|550.1679.peg.4594	B5XYF8	Klebsiella pneumoniae (strain 342) OX=507522	LSU ribosomal protein L1p (L10Ae)	rplA				-0.0224954	-0.0693824	-0.0468871	0.123401	0.192784	0.170288	0.484602	-0.126896	0.0124972	0.148999	0.154583	0.274769	0.406537	-0.0655967	0.169925	['Translation, ribosomal structure and biogenesis']
fig|550.1679.peg.3086	A4WD94	Enterobacter sp. (strain 638) OX=399742	Cytoskeleton protein RodZ	rodZ			x	-0.0222582	0.17081	0.193069	0.0426165	-0.128194	-0.150452	0.121148	-0.00865324	0.0153548	-0.247834	0.0278618	-0.164609	-0.0837068	-0.201211	-0.166438	['Function unknown']
fig|550.1679.peg.3085	A6TCD4	Klebsiella pneumoniae subsp. pneumoniae (strain ATCC 700721 / MGH 78578) OX=272620	(E)-4-hydroxy-3-methylbut-2-enyl-diphosphate synthase (flavodoxin) (EC 1.17.7.3)	ispG				-0.0211849	0.334108	0.355293	-0.0736802	-0.407789	-0.428974	1.30153	-1.20324	-0.319334	-0.889075	-0.095882	-0.238408	0.583134	-1.36001	-0.510046	['Lipid transport and metabolism']
fig|550.1679.peg.1630	Q3Z264	Shigella sonnei (strain Ss046) OX=300269	LSU ribosomal protein L20p	rplT				-0.0202605	0.0282553	0.0485158	0.0819387	0.0536835	0.0334229	0.0817487	0.109427	0.0546401	0.0701146	0.0568609	0.0340749	0.0160683	0.105946	-0.0217458	['Translation, ribosomal structure and biogenesis']
fig|550.1679.peg.431	P0C0V0	Escherichia coli (strain K12) OX=83333	HtrA protease/chaperone protein	degP				-0.0200117	0.139217	0.159229	-0.162154	-0.301371	-0.321383	0.0564447	-0.33909	-0.203818	-0.258511	-0.365109	-0.280492	-0.144265	-0.438366	-0.381517	['Post-translational modification, protein turnover, and chaperones']
fig|550.1679.peg.4492	B5XTG6	Klebsiella pneumoniae (strain 342) OX=507522	LSU ribosomal protein L28p @ LSU ribosomal protein L28p%2C zinc-independent	rpmB				-0.0199722	-0.0256369	-0.0056647	0.0538808	0.0795177	0.0595455	-0.0361265	0.216486	-0.0187172	0.0313951	0.169284	0.0378742	0.0926134	0.126312	-0.0402892	['Translation, ribosomal structure and biogenesis']
fig|550.1679.peg.1074	P67286	Salmonella typhimurium (strain LT2 / SGSC1412 / ATCC 700720) OX=99287	UPF0145 protein YbjQ	ybjQ				-0.0175662	0.0843524	0.101919	-0.179928	-0.264281	-0.281847	-0.0241937	NaN	-0.335663	-0.374617	NaN	-0.153944	-0.357881	NaN	-0.205813	['Function unknown']
fig|550.1679.peg.1609	P0ADB3	Shigella flexneri OX=623	Osmotically-inducible lipoprotein E	osmE				-0.0146324	0.11405	0.128683	-0.0839194	-0.19797	-0.212602	-0.22265	0.0926134	-0.121722	-0.236741	-0.0732718	-0.283896	-0.362826	-0.13046	-0.14452	['Transcription']
fig|550.1679.peg.3988	A6TEW5	Klebsiella pneumoniae subsp. pneumoniae (strain ATCC 700721 / MGH 78578) OX=272620	LSU ribosomal protein L16p (L10e)	rplP				-0.0114646	0.00328268	0.0147473	0.173588	0.170305	0.158841	0.238175	0.172359	0.11023	0.176706	0.190425	0.143785	0.153805	0.176323	0.146394	['Translation, ribosomal structure and biogenesis']
fig|550.1679.peg.2999	A4WD41	Enterobacter sp. (strain 638) OX=399742	Coproporphyrinogen III oxidase%2C aerobic (EC 1.3.3.3)	hemF				-0.0110856	NaN	NaN	NaN	0.000680832	-0.0104047	NaN	NaN	0.132906	-0.14264	-0.0206185	0.165301	-0.021819	NaN	0.00100953	['Coenzyme transport and metabolism']
fig|550.1679.peg.596	A8AK28	Citrobacter koseri (strain ATCC BAA-895 / CDC 4225-83 / SGSC4696) OX=290338	UPF0234 protein Yitk	CKO_02735				-0.010442	0.0924587	0.102901	0.0999035	0.00744475	-0.00299726	0.21661	0.0234683	0.0596321	-0.199255	0.0935602	0.128029	0.00561564	-0.0636805	0.0490731	['Function unknown']
fig|550.1679.peg.3972	A6TEU9	Klebsiella pneumoniae subsp. pneumoniae (strain ATCC 700721 / MGH 78578) OX=272620	SSU ribosomal protein S4p (S9e) @ SSU ribosomal protein S4p (S9e)%2C zinc-independent	rpsD				-0.0101062	0.00649937	0.0166055	0.213734	0.207235	0.197128	0.46801	0.0743684	0.0988237	0.169797	0.226139	0.225768	0.328492	0.0795658	0.183328	['Translation, ribosomal structure and biogenesis']
fig|550.1679.peg.4902	D4GIR2	Pantoea ananatis (strain LMG 20103) OX=706191	Ribonuclease E inhibitor RraB	rraB				-0.00868477	0.19993	0.208615	0.186141	-0.0137887	-0.0224734	0.154583	0.407625	-0.00378479	0.190299	-0.130129	-0.101536	-0.110511	0.313942	-0.270852	['Function unknown']
fig|550.1679.peg.3804	P64584	Shigella flexneri OX=623	Uncharacterized membrane protein YqjD	yqjD				-0.00799265	0.117182	0.125174	-0.369205	-0.486387	-0.49438	-0.436627	-0.365147	-0.305842	-0.731805	-0.277586	-0.449769	-0.663351	-0.461482	-0.358306	['Function unknown']
fig|550.1679.peg.1230	P09146	Klebsiella aerogenes OX=548	Outer membrane protein A precursor	ompA				-0.00677055	0.0179368	0.0247073	0.0145619	-0.00337493	-0.0101455	-0.0488151	0.117296	-0.0247954	0.0200577	-0.0426797	0.0124972	-0.12356	0.0749164	0.0182068	['Cell wall/membrane/envelope biogenesis']
fig|550.1679.peg.3829	P64596	Escherichia coli (strain K12) OX=83333	Uncharacterized protein YraP	yraP				-0.00637665	-0.405714	-0.399338	-0.117286	0.288428	0.282051	0.88924	-0.810435	-0.430664	0.61504	0.0411028	0.209141	0.818278	-0.787617	0.815493	['Function unknown']
fig|550.1679.peg.4126	B2U4I7	Shigella boydii serotype 18 (strain CDC 3083-94 / BS512) OX=344609	Trehalase (EC 3.2.1.28) @ Cytoplasmic trehalase (EC 3.2.1.28)	treF				-0.00603372	-0.0271873	-0.0211536	-0.124572	-0.0973848	-0.103419	-0.277552	0.0319598	-0.128125	-0.195253	-0.0433634	-0.0535386	-0.165564	-0.0788988	-0.065793	['Carbohydrate transport and metabolism']
fig|550.1679.peg.3082	Q32D50	Shigella dysenteriae serotype 1 (strain Sd197) OX=300267	Outer membrane beta-barrel assembly protein BamB	bamB				-0.00528624	-0.0621338	-0.0568476	0.0102975	0.0724313	0.0671451	0.156526	-0.238	0.112366	-0.135887	0.277032	0.0761487	0.0905825	-0.250354	0.361207	['Cell wall/membrane/envelope biogenesis']
fig|550.1679.peg.2816	P17315	Escherichia coli (strain K12) OX=83333	Colicin I receptor	cirA				-0.00295147	-0.0169346	-0.0139831	0.0348438	0.0517784	0.0488269	-0.111602	0.332966	-0.116833	0.00144204	0.160791	-0.00689809	-0.285829	0.541217	-0.108907	['Inorganic ion transport and metabolism']
fig|550.1679.peg.3457	P64076	Salmonella typhimurium (strain LT2 / SGSC1412 / ATCC 700720) OX=99287	Enolase (EC 4.2.1.11)	eno				-0.00247878	0.0443382	0.046817	0.12523	0.0808915	0.0784127	0.698218	-0.131598	-0.190931	-0.0206331	0.170694	0.0926134	0.330214	-0.16715	0.0721745	['Carbohydrate transport and metabolism']
fig|550.1679.peg.3714	P0AEY5	Escherichia coli (strain K12) OX=83333	Modulator of drug activity B	mdaB				-0.000272485	NaN	NaN	NaN	-0.241091	-0.241364	NaN	NaN	NaN	-0.310254	-0.175208	-0.237813	-0.194064	-0.0525658	-0.477462	['Function unknown']
fig|550.1679.peg.892	P0AFP6	Escherichia coli (strain K12) OX=83333	GTP cyclohydrolase 1 type 2 homolog YbgI	ybgI				5.37634e-05	0.533657	0.533603	-0.317704	-0.85136	-0.851307	0.382391	-0.981793	-0.353708	-0.850428	-0.533973	-1.16968	-0.54124	-0.986416	-1.02626	['Function unknown']
fig|550.1679.peg.2126	P0A263	Salmonella typhimurium (strain LT2 / SGSC1412 / ATCC 700720) OX=99287	Outer membrane porin OmpC	ompC				0.000318599	0.0779077	0.0775891	0.523836	0.445929	0.446247	0.230203	0.524665	0.816641	0.0684644	0.317883	0.951439	0.233397	0.552967	0.552377	['Cell wall/membrane/envelope biogenesis']
fig|550.1679.peg.2690	B7NQG5	Escherichia coli O7:K1 (strain IAI39 / ExPEC) OX=585057	Imidazole glycerol phosphate synthase cyclase subunit HisF	hisF				0.00139935	0.235343	0.233944	0.26447	0.0291269	0.0305262	1.86231	-0.468631	-0.600271	0.0060466	0.320542	-0.239208	1.00691	-0.534057	-0.381273	['Amino acid transport and metabolism']
fig|550.1679.peg.2842	A6TBR5	Klebsiella pneumoniae subsp. pneumoniae (strain ATCC 700721 / MGH 78578) OX=272620	LSU ribosomal protein L25p	rplY				0.00233746	-0.0447229	-0.0470604	0.0907613	0.135484	0.137822	0.120352	0.0874628	0.064469	0.0728604	0.112767	0.220825	0.136191	0.0553346	0.221939	['Translation, ribosomal structure and biogenesis']
fig|550.1679.peg.3994	Q3YWU0	Shigella sonnei (strain Ss046) OX=300269	LSU ribosomal protein L4p (L1e)	rplD				0.00302288	-0.0523279	-0.0553508	0.148999	0.201327	0.20435	0.225398	0.0889556	0.132643	0.109829	0.182184	0.311968	0.192825	0.244156	0.176067	['Translation, ribosomal structure and biogenesis']
fig|550.1679.peg.3990	A6TEW7	Klebsiella pneumoniae subsp. pneumoniae (strain ATCC 700721 / MGH 78578) OX=272620	LSU ribosomal protein L22p (L17e)	rplV				0.00314361	-0.030705	-0.0338486	0.106241	0.136946	0.14009	0.0451634	0.139208	0.134352	0.1125	0.165301	0.133037	0.0583859	0.224905	0.136979	['Translation, ribosomal structure and biogenesis']
fig|550.1679.peg.3229	A6TCL4	Klebsiella pneumoniae subsp. pneumoniae (strain ATCC 700721 / MGH 78578) OX=272620	LSU ribosomal protein L19p	rplS				0.00317784	0.0113682	0.00819037	0.077427	0.0660588	0.0692366	0.054779	0.120086	0.0574155	0.0447438	0.0950467	0.0583859	-0.00336541	0.120086	0.0909888	['Translation, ribosomal structure and biogenesis']
fig|550.1679.peg.2982	A4WD24	Enterobacter sp. (strain 638) OX=399742	Cell division protein ZipA	zipA				0.00333637	0.125624	0.122287	-0.0191016	-0.144725	-0.141389	-0.390775	0.178109	0.155361	-0.254806	0.0301242	-0.209495	-0.31937	0.124196	-0.228993	['Cell cycle control, cell division, chromosome partitioning']
fig|550.1679.peg.1133	A4W8S7	Enterobacter sp. (strain 638) OX=399742	Phosphoserine aminotransferase (EC 2.6.1.52)	serC				0.00506583	0.253922	0.248857	-0.362872	-0.616795	-0.611729	1.08284	-1.31735	-0.854101	-0.632562	-0.690684	-0.527138	0.15004	-1.49704	-0.488188	['Amino acid transport and metabolism']
fig|550.1679.peg.685	P23869	Escherichia coli (strain K12) OX=83333	Peptidyl-prolyl cis-trans isomerase PpiB (EC 5.2.1.8)	ppiB				0.00633873	0.140531	0.134193	0.193653	0.0531216	0.0594603	0.820894	-0.0667295	-0.173205	0.23842	-0.0543773	-0.024678	0.203514	NaN	-0.0845938	['Post-translational modification, protein turnover, and chaperones']
fig|550.1679.peg.5024	P69434	Escherichia coli (strain K12) OX=83333	Biofilm PGA outer membrane secretin PgaA	pgaA				0.0075675	0.0938842	0.0863167	0.771951	0.678067	0.685634	1.82948	NaN	-0.285583	1.30929	0.341189	0.383718	0.973575	NaN	0.397693	['Cell wall/membrane/envelope biogenesis']
fig|550.1679.peg.2856	P0A263	Salmonella typhimurium (strain LT2 / SGSC1412 / ATCC 700720) OX=99287	Outer membrane porin OmpC	ompC				0.00958393	0.00493518	-0.00464875	0.0816287	0.0766935	0.0862775	-0.117161	0.187641	0.174406	-0.0752312	0.0720372	0.233275	-0.133211	0.211386	0.180657	['Cell wall/membrane/envelope biogenesis']
fig|550.1679.peg.3293	Q4UKR8	Rickettsia felis (strain ATCC VR-1525 / URRWXCal2) OX=315456	Small HspC2 heat shock protein	hspC2				0.0105751	0.0935543	0.0829793	-0.373649	-0.467204	-0.456629	0.202261	-0.707878	-0.615331	-0.0789446	-0.643879	-0.678788	-0.291592	-0.778556	-0.299738	['Post-translational modification, protein turnover, and chaperones']
fig|550.1679.peg.1073	P75818	Escherichia coli (strain K12) OX=83333	Uncharacterized lipoprotein YbjP	ybjP				0.010639	0.116345	0.105706	-0.414727	-0.531072	-0.520433	-0.336683	-0.34694	-0.560558	-0.530531	-0.482311	-0.580375	-0.621644	-0.420665	-0.51899	['Function unknown']
fig|550.1679.peg.4596	P0A299	Salmonella typhimurium (strain LT2 / SGSC1412 / ATCC 700720) OX=99287	LSU ribosomal protein L7p/L12p (P1/P2)	rplL				0.0119829	0.0118891	-9.38158e-05	0.066103	0.0542139	0.0661969	-0.0320051	0.120352	0.109962	0.0220482	0.234011	-0.0934172	-0.025691	0.255682	-0.0314004	['Translation, ribosomal structure and biogenesis']
fig|550.1679.peg.2995	P76537	Escherichia coli (strain K12) OX=83333	Predicted outer membrane lipoprotein YfeY	yfeY				0.0126767	0.0373336	0.024657	0.00385231	-0.0334813	-0.0208047	0.0159258	0.347552	-0.351921	-0.198626	0.124857	-0.0266753	-0.211348	0.216238	-0.0673039	['Function unknown']
fig|550.1679.peg.586	Q3Z4Z4	Shigella sonnei (strain Ss046) OX=300269	6%2C7-dimethyl-8-ribityllumazine synthase (EC 2.5.1.78)	ribH				0.0131782	0.00241492	-0.0107632	-0.313262	-0.315677	-0.302498	-0.0916635	-0.499014	-0.349107	-0.707925	0.129745	-0.368849	0.00518438	-0.555778	-0.356901	['Coenzyme transport and metabolism']
fig|550.1679.peg.2663	Q6U607	Klebsiella pneumoniae OX=573	Aerobactin siderophore receptor IutA @ TonB-dependent siderophore receptor	iutA				0.0152741	-0.0160403	-0.0313144	0.517898	0.533939	0.549213	0.379732	0.632547	0.541416	0.651132	0.472696	0.477988	0.480472	0.707525	0.459641	['Inorganic ion transport and metabolism']
fig|550.1679.peg.3984	Q3YWV0	Shigella sonnei (strain Ss046) OX=300269	LSU ribosomal protein L24p (L26e)	rplX				0.0154044	-0.0431945	-0.0585989	0.0620571	0.105252	0.120656	0.00748262	0.0640551	0.114634	0.157949	0.105946	0.0518593	0.0614305	0.207518	0.0930192	['Translation, ribosomal structure and biogenesis']
fig|550.1679.peg.3924	P0AGH0	Shigella flexneri OX=623	TldD protein%2C part of TldE/TldD proteolytic complex	tldD			x	0.016702	0.391249	0.374547	-0.153164	-0.544413	-0.527711	-0.0760826	-0.230245	NaN	-0.52309	-0.352161	-0.757989	-0.376489	-0.739709	-0.466935	['Function unknown']
fig|550.1679.peg.1402	P0ACE9	Shigella flexneri OX=623	YcfF/hinT protein: a purine nucleoside phosphoramidase	hinT				0.0209215	0.20544	0.184518	-0.158225	-0.363665	-0.342744	0.316957	-0.414057	-0.377576	-0.0884234	-0.340295	-0.662278	0.00100953	-0.536817	-0.492424	['Nucleotide transport and metabolism', 'Carbohydrate transport and metabolism']
fig|550.1679.peg.4582	P37661	Escherichia coli (strain K12) OX=83333	Phosphoethanolamine transferase specific for the outer Kdo residue of lipopolysaccharide	eptB		x	x	0.023025	0.247957	0.224932	0.0253087	-0.222648	-0.199623	-0.0407937	0.10809	0.00863037	-0.256425	-0.0413281	-0.370191	NaN	-0.217508	-0.181738	['Cell wall/membrane/envelope biogenesis']
fig|550.1679.peg.3863	A7MJF4	Cronobacter sakazakii (strain ATCC BAA-894) OX=290339	LSU ribosomal protein L27p	rpmA				0.023073	-0.0509002	-0.0739732	0.0682143	0.119114	0.142188	0.075738	0.0575542	0.0713507	0.037312	0.183709	0.136323	0.028852	0.226632	0.171079	['Translation, ribosomal structure and biogenesis']
fig|550.1679.peg.4828	Q3YUE5	Shigella sonnei (strain Ss046) OX=300269	SSU ribosomal protein S18p @ SSU ribosomal protein S18p%2C zinc-independent	rpsR				0.0232529	-0.213047	-0.2363	0.169811	0.382859	0.406111	0.433173	0.0297002	0.0465608	0.466758	0.418784	0.263034	0.415001	0.301002	0.502331	['Translation, ribosomal structure and biogenesis']
fig|550.1679.peg.3979	Q7CPL6	Salmonella typhimurium (strain LT2 / SGSC1412 / ATCC 700720) OX=99287	LSU ribosomal protein L18p (L5e)	rplR				0.0235793	0.0346109	0.0110316	0.0917368	0.0571259	0.0807052	0.0601858	0.118493	0.0965318	0.0103502	0.0851526	0.0758749	-0.0185127	0.187768	0.0728604	['Translation, ribosomal structure and biogenesis']
fig|550.1679.peg.4366	P0A2C5	Salmonella typhimurium (strain LT2 / SGSC1412 / ATCC 700720) OX=99287	Ribose ABC transport system%2C periplasmic ribose-binding protein RbsB (TC 3.A.1.2.1)	rbsB				0.0237889	0.167778	0.14399	0.175525	0.00774608	0.0315349	-0.202705	NaN	0.553754	-0.319766	0.0353423	0.307662	-0.224048	NaN	0.287118	['Carbohydrate transport and metabolism']
fig|550.1679.peg.3894	P27250	Escherichia coli (strain K12) OX=83333	Cinnamyl alcohol dehydrogenase/reductase (EC 1.1.1.195) @ Alcohol dehydrogenase (EC 1.1.1.1)	ahr				0.0239787	0.139489	0.11551	-0.866261	-1.00575	-0.981771	-0.429304	-1.35166	-0.817816	-0.995563	-0.973752	-1.04793	-0.696471	-1.39927	-0.84957	['Energy production and conversion']
fig|550.1679.peg.1361	P40822	Salmonella typhimurium (strain LT2 / SGSC1412 / ATCC 700720) OX=99287	Putative lipoprotein yceB precursor	yceB				0.0242691	0.0811315	0.0568624	-0.283197	-0.364328	-0.340059	-0.249857	-0.189746	-0.409987	-0.300075	-0.263941	-0.528969	-0.491145	-0.10355	-0.425482	['Function unknown']
fig|550.1679.peg.503	A4W6X1	Enterobacter sp. (strain 638) OX=399742	Fermentation/respiration switch protein	Ent638_0765				0.0255913	0.204468	0.178877	-0.186862	-0.39133	-0.365739	1.04565	-0.980682	-0.625556	-0.322018	-0.334553	-0.51742	0.115832	-1.07257	-0.140476	['Function unknown']
fig|550.1679.peg.3420	O34805	Bacillus subtilis (strain 168) OX=224308	Cobalt ABC transporter%2C substrate-binding protein CbtJ	yvrC				0.0273066	-0.573964	-0.601271	-0.050459	0.523505	0.550812	1.19831	-1.08896	-0.260722	0.971001	0.280244	0.319271	1.55297	-0.903846	1.00331	['Inorganic ion transport and metabolism']
fig|550.1679.peg.3116	A7MGY5	Cronobacter sakazakii (strain ATCC BAA-894) OX=290339	Serine hydroxymethyltransferase (EC 2.1.2.1)	glyA				0.0288108	-0.0111852	-0.039996	0.122236	0.133422	0.162232	0.143916	0.0298416	0.192952	-0.185081	0.432318	0.153027	-0.128488	0.113567	0.501617	['Amino acid transport and metabolism']
fig|550.1679.peg.3966	A8AQI5	Citrobacter koseri (strain ATCC BAA-895 / CDC 4225-83 / SGSC4696) OX=290338	Large-conductance mechanosensitive channel	mscL				0.0296866	0.0694098	0.0397232	-0.158793	-0.228203	-0.198516	-0.55737	0.124725	-0.0437352	-0.462992	0.0706641	-0.292281	-0.351001	0.0144981	-0.259047	['Cell wall/membrane/envelope biogenesis']
fig|550.1679.peg.2840	P0AA46	Shigella flexneri OX=623	Ribosomal small subunit pseudouridine synthase A (EC 5.4.99.19)	rsuA				0.0299794	0.177572	0.147593	0.0428106	-0.134761	-0.104782	0.345623	-0.0188634	-0.198328	0.0869197	0.128953	-0.620157	NaN	-0.249685	0.040121	['Translation, ribosomal structure and biogenesis']
fig|550.1679.peg.851	B5YQJ3	Escherichia coli O157:H7 (strain EC4115 / EHEC) OX=444450	LPS-assembly lipoprotein LptE	lptE				0.0327216	0.0114579	-0.0212637	-0.157139	-0.168597	-0.135875	-0.0820413	-0.277884	-0.111493	-0.409738	-0.137997	0.0419438	-0.076615	-0.238102	-0.0929094	['Cell wall/membrane/envelope biogenesis']
fig|550.1679.peg.4591	P0A2D3	Salmonella typhimurium (strain LT2 / SGSC1412 / ATCC 700720) OX=99287	Protein translocase subunit SecE	secE				0.0330465	-0.339073	-0.372119	-0.0923921	0.24668	0.279727	1.09011	-0.191393	-1.17589	0.0669503	0.316609	0.356482	0.194213	0.1129	0.532068	['Intracellular trafficking, secretion, and vesicular transport']
fig|550.1679.peg.2733	A4WCB5	Enterobacter sp. (strain 638) OX=399742	Deoxycytidine triphosphate deaminase (EC 3.5.4.13)	dcd				0.0391029	0.151615	0.112513	-0.184272	-0.335887	-0.296785	-0.128219	-0.341226	-0.0833705	-0.5425	-0.136347	-0.328815	-0.564414	-0.132784	-0.193156	['Nucleotide transport and metabolism']
fig|550.1679.peg.1245	A4W8Y0	Enterobacter sp. (strain 638) OX=399742	Acylphosphate phosphohydrolase (EC 3.6.1.7)%2C putative	acyP				0.0404603	0.161353	0.120893	-0.558776	-0.720129	-0.679669	-0.302013	-0.777888	-0.596427	NaN	-0.56657	-0.873688	NaN	-0.825824	-0.533514	['Energy production and conversion']
fig|550.1679.peg.3017	B7LKG3	Escherichia fergusonii (strain ATCC 35469 / DSM 13698 / CDC 0568-73) OX=585054	4-hydroxy-tetrahydrodipicolinate synthase (EC 4.3.3.7)	dapA				0.0405803	0.0891047	0.0485244	-0.112354	-0.201459	-0.160879	-0.0575267	-0.125447	-0.154088	-0.266576	-0.196211	-0.141589	-0.0613002	-0.19631	-0.225025	['Amino acid transport and metabolism']
fig|550.1679.peg.212	P0A9A6	Escherichia coli (strain K12) OX=83333	Cell division protein FtsZ	ftsZ				0.0411832	-0.285569	-0.326752	0.250187	0.535756	0.576939	2.30623	-1.06434	-0.491328	1.02219	0.34153	0.243547	1.54735	-1.07342	1.25689	['Cell cycle control, cell division, chromosome partitioning']
fig|550.1679.peg.2951	P43262	Shigella flexneri OX=623	Outer-membrane-phospholipid-binding lipoprotein MlaA	mlaA				0.0412998	0.168971	0.127671	0.127158	-0.0418132	-0.000513385	0.124593	0.300065	-0.043185	-0.109483	0.214374	-0.23033	-0.067833	0.155361	-0.0890678	['Cell wall/membrane/envelope biogenesis']
fig|550.1679.peg.4844	B1LRA3	Escherichia coli (strain SMS-3-5 / SECEC) OX=439855	Peptide-methionine (S)-S-oxide reductase MsrA (EC 1.8.4.11)	msrA				0.0413225	NaN	NaN	NaN	-0.451109	-0.409787	NaN	NaN	NaN	-0.290992	NaN	-0.611226	-0.453794	-0.365779	NaN	['Post-translational modification, protein turnover, and chaperones']
fig|550.1679.peg.659	A6T5N7	Klebsiella pneumoniae subsp. pneumoniae (strain ATCC 700721 / MGH 78578) OX=272620	Adenylate kinase (EC 2.7.4.3)	adk				0.0422649	0.131801	0.0895363	0.0978568	-0.0339445	0.00832042	0.655535	-0.295447	-0.066518	0.00805652	-0.107088	-0.00280156	0.573568	-0.662574	0.113967	['Nucleotide transport and metabolism']
fig|550.1679.peg.4595	P0A297	Salmonella typhimurium (strain LT2 / SGSC1412 / ATCC 700720) OX=99287	LSU ribosomal protein L10p (P0)	rplJ				0.0448862	-0.153384	-0.19827	-0.130802	0.0225817	0.0674679	0.0633648	-0.0741221	-0.381649	0.0378742	-0.027822	0.0576928	0.0717627	-0.0831107	0.213752	['Translation, ribosomal structure and biogenesis']
fig|550.1679.peg.583	P46122	Escherichia coli (strain K12) OX=83333	Hypothetical lipoprotein yajI	yajI				0.0450659	0.130445	0.0853788	-0.241393	-0.371838	-0.326772	-0.452807	-0.0981349	-0.173238	-0.522924	-0.169664	-0.422927	-0.481626	-0.0624145	-0.436276	['Function unknown']
fig|550.1679.peg.4032	Q9EYY5	Klebsiella aerogenes OX=548	Phosphoglycolate phosphatase (EC 3.1.3.18)	gph				0.0522087	0.708267	0.656059	0.709399	0.00113149	0.0533402	1.42825	NaN	-0.00945167	0.286526	0.260146	-0.543278	NaN	0.272859	-0.166179	['Function unknown']
fig|550.1679.peg.2539	A4WBM3	Enterobacter sp. (strain 638) OX=399742	Aspartyl-tRNA synthetase (EC 6.1.1.12)	aspS				0.0523741	0.117438	0.0650637	-0.0199424	-0.13738	-0.0850061	-0.0777413	0.0309717	-0.0130576	-0.21625	-0.0286754	-0.167215	-0.087718	0.0691523	-0.236452	['Translation, ribosomal structure and biogenesis']
fig|550.1679.peg.2748	P0A991	Escherichia coli (strain K12) OX=83333	Fructose-bisphosphate aldolase class I (EC 4.1.2.13)	fbaB				0.0529752	0.00469236	-0.0482828	-0.439877	-0.444569	-0.391594	-0.523401	-0.219841	-0.57639	-0.785303	-0.166794	-0.381611	-0.562836	-0.15465	-0.457296	['Carbohydrate transport and metabolism']
fig|550.1679.peg.4829	A4W5T2	Enterobacter sp. (strain 638) OX=399742	LSU ribosomal protein L9p	rplI				0.053243	0.0255753	-0.0276677	0.037696	0.0121207	0.0653637	0.0869197	0.0441843	-0.0180158	0.0561673	-0.0202381	0.000432815	0.0999011	0.0104934	0.0856966	['Translation, ribosomal structure and biogenesis']
fig|550.1679.peg.450	A4W6S6	Enterobacter sp. (strain 638) OX=399742	Acyl-[acyl-carrier-protein]--UDP-N-acetylglucosamine O-acyltransferase (EC 2.3.1.129)	lpxA				0.055572	-0.692662	-0.748234	-0.353482	0.33918	0.394752	NaN	-0.480015	-0.226949	0.382391	0.643671	-0.00852261	0.103665	-0.163688	1.24428	['Cell wall/membrane/envelope biogenesis']
fig|550.1679.peg.4071	A4WFL3	Enterobacter sp. (strain 638) OX=399742	Glucose-1-phosphate adenylyltransferase (EC 2.7.7.27)	glgC				0.0563278	1.01017	0.953843	0.160065	-0.850106	-0.793778	0.930321	NaN	-0.610191	-1.08666	-0.816799	-0.646857	0.00187425	-1.22455	-1.15865	['Carbohydrate transport and metabolism']
fig|550.1679.peg.185	Q47453	Escherichia coli OX=562	Copper resistance protein B	pcoB				0.0563449	0.0201513	-0.0361936	-0.018212	-0.0383634	0.0179815	-0.0333628	0.107956	-0.129229	-0.0803929	0.00633396	-0.0410311	-0.13714	0.0842003	0.106884	['Inorganic ion transport and metabolism']
fig|550.1679.peg.2553	Q9FAD7	Enterobacter cloacae OX=550	Chemotaxis regulator - transmits chemoreceptor signals to flagellar motor components CheY	cheY				0.0615929	0.119236	0.0576433	0.787289	0.668053	0.729646	1.14444	0.746399	0.471031	NaN	0.754032	0.582074	NaN	0.755571	0.703721	['Signal transduction mechanisms']
fig|550.1679.peg.266	P0A6F1	Escherichia coli (strain K12) OX=83333	Carbamoyl-phosphate synthase small chain (EC 6.3.5.5)	carA				0.0635442	0.076258	0.0127139	0.101278	0.0250198	0.088564	-0.033289	0.0801119	0.257011	-0.498546	0.471552	0.102053	-0.00833397	0.127501	0.146525	['Nucleotide transport and metabolism']
fig|550.1679.peg.4165	P69431	Shigella flexneri OX=623	Twin-arginine translocation protein TatA	tatA		x	x	0.066508	0.41497	0.348462	-0.18449	-0.59946	-0.532952	-0.239294	-0.0996181	-0.214558	-0.621866	-0.451879	-0.724635	-0.598391	-0.355368	-0.645096	['Intracellular trafficking, secretion, and vesicular transport']
fig|550.1679.peg.447	P0A1Z2	Salmonella typhimurium (strain LT2 / SGSC1412 / ATCC 700720) OX=99287	Periplasmic chaperone of outer membrane proteins Skp @ Outer membrane protein H precursor	skp				0.0688219	-0.00974537	-0.0785672	0.201145	0.21089	0.279712	0.321582	0.114367	0.167486	0.24987	0.246347	0.136454	0.562181	0.033652	0.243303	['Cell wall/membrane/envelope biogenesis']
fig|550.1679.peg.2660	Q47317	Escherichia coli OX=562	N6-hydroxylysine O-acetyltransferase (EC 2.3.1.102)%2C aerobactin biosynthesis protein IucB @ Siderophore synthetase small component%2C acetyltransferase	iucB				0.0694027	-0.078444	-0.147847	0.24174	0.320184	0.389587	0.322159	0.296311	0.10675	0.298658	0.311736	0.350158	0.36087	0.503145	0.304745	['Translation, ribosomal structure and biogenesis']
fig|550.1679.peg.3986	A6TEW3	Klebsiella pneumoniae subsp. pneumoniae (strain ATCC 700721 / MGH 78578) OX=272620	SSU ribosomal protein S17p (S11e)	rpsQ				0.0695791	-0.037061	-0.10664	0.0526333	0.0896943	0.159273	0.241352	0.064469	-0.147921	0.10675	0.201258	-0.0389249	0.297954	0.0192037	0.160662	['Translation, ribosomal structure and biogenesis']
fig|550.1679.peg.3502	P65297	Shigella flexneri OX=623	Uncharacterized lipoprotein YgdR	ygdR				0.0701194	0.0289038	-0.0412156	-0.257416	-0.28632	-0.216201	-0.595729	-0.0473385	-0.129182	-0.131203	-0.255529	-0.472229	-0.295004	-0.126565	-0.227033	['Function unknown']
fig|550.1679.peg.1152	P00509	Escherichia coli (strain K12) OX=83333	Aspartate aminotransferase (EC 2.6.1.1)	aspC				0.0701519	0.201738	0.131586	-0.0238892	-0.225627	-0.155475	0.95509	-0.71788	-0.308877	-0.42777	-0.134825	-0.114285	0.587269	-0.828281	-0.225413	['Amino acid transport and metabolism']
fig|550.1679.peg.4515	P0AG27	Escherichia coli (strain K12) OX=83333	Rhodanese-related sulfurtransferase YibN	yibN				0.0710384	0.178365	0.107327	0.0363876	-0.141977	-0.0709389	-0.0678027	0.116365	0.0606008	-0.146467	-0.0196237	-0.259841	-0.0136109	-0.0389398	-0.160266	['Inorganic ion transport and metabolism']
fig|550.1679.peg.1644	P31499	Yersinia enterocolitica OX=630	TonB-dependent hemin%2C ferrichrome receptor	hemR				0.0717443	0.0514361	-0.0203082	0.12132	0.0698837	0.141628	-0.0043925	0.275603	0.0927488	0.0695647	0.120883	0.0192037	-0.004653	0.401958	0.0275787	['Inorganic ion transport and metabolism']
fig|550.1679.peg.3970	Q3YWW5	Shigella sonnei (strain Ss046) OX=300269	LSU ribosomal protein L17p	rplQ				0.0737093	0.0380069	-0.0357024	0.055583	0.0175761	0.0912854	0.0132121	0.144046	0.00949053	-0.0525208	0.111031	-0.00578236	0.0650208	0.147958	0.0608775	['Translation, ribosomal structure and biogenesis']
fig|550.1679.peg.1240	P75874	Escherichia coli (strain K12) OX=83333	Succinyl-CoA synthetase%2C alpha subunit-related enzymes	yccU				0.0737508	0.625441	0.55169	0.0529105	-0.572531	-0.49878	0.577248	-0.0321231	-0.386393	-0.370415	-0.509902	-0.837274	-0.0318134	-0.662643	-0.801883	['Function unknown']
fig|550.1679.peg.4008	P65764	Escherichia coli O6:H1 (strain CFT073 / ATCC 700928 / UPEC) OX=199310	FKBP-type peptidyl-prolyl cis-trans isomerase FkpA precursor (EC 5.2.1.8)	fkpA				0.0745559	0.0516251	-0.0229309	0.239581	0.187956	0.262512	0.00719549	0.449958	0.261591	0.117695	0.172359	0.273814	0.146525	0.433494	0.207518	['Post-translational modification, protein turnover, and chaperones']
fig|550.1679.peg.656	A7MJX1	Cronobacter sakazakii (strain ATCC BAA-894) OX=290339	Nucleoid-associated protein YaaK	ESA_02800				0.076333	0.0597762	-0.0165568	-0.082442	-0.142218	-0.0658853	-0.208994	-0.0833552	0.0450235	-0.0194482	-0.0769954	-0.330211	-0.0118061	-0.0925094	-0.0933403	['Function unknown']
fig|550.1679.peg.4616	A8AKS0	Citrobacter koseri (strain ATCC BAA-895 / CDC 4225-83 / SGSC4696) OX=290338	IMP cyclohydrolase (EC 3.5.4.10) / Phosphoribosylaminoimidazolecarboxamide formyltransferase (EC 2.1.2.3)	purH				0.0771054	0.0573298	-0.0197756	0.163294	0.105965	0.18307	0.040121	0.133037	0.316725	0.0211954	0.0935602	0.203139	0.14978	0.22848	0.170951	['Nucleotide transport and metabolism']
fig|550.1679.peg.4394	P0AG83	Shigella flexneri OX=623	Phosphate ABC transporter%2C periplasmic phosphate-binding protein PstS (TC 3.A.1.7.1)	pstS				0.0785557	0.244288	0.165732	0.602361	0.358073	0.436629	0.291368	0.778461	0.737254	0.15082	0.280838	0.642563	0.173895	0.593784	0.542208	['Inorganic ion transport and metabolism']
fig|550.1679.peg.2504	A4WBI8	Enterobacter sp. (strain 638) OX=399742	Protease HtpX	htpX				0.078921	0.286381	0.20746	0.669155	0.382774	0.461695	0.482435	0.731009	0.794021	-0.0211308	0.486251	0.683202	0.196859	0.74123	0.446997	['Post-translational modification, protein turnover, and chaperones']
fig|550.1679.peg.269	P0AEM3	Shigella flexneri OX=623	FKBP-type peptidyl-prolyl cis-trans isomerase SlpA (EC 5.2.1.8)	fkpB				0.0800507	0.702543	0.622492	0.126921	-0.575621	-0.495571	0.558366	NaN	-0.304523	-0.0889144	-0.590463	-1.04749	-0.373421	-0.485196	-0.628096	['Post-translational modification, protein turnover, and chaperones']
fig|550.1679.peg.1505	P64495	Shigella flexneri OX=623	Uncharacterized protein YoaF	yoaF				0.0810489	0.0311202	-0.0499287	-0.334856	-0.365976	-0.284927	-0.416924	-0.267878	-0.319766	-0.55093	-0.24064	-0.306359	-0.492525	0.0201999	-0.382457	['Function unknown']
fig|550.1679.peg.2789	P06149	Escherichia coli (strain K12) OX=83333	D-lactate dehydrogenase (EC 1.1.1.28)	dld				0.0826502	0.195704	0.113054	-0.479246	-0.67495	-0.5923	-0.318272	-0.82184	-0.297626	-0.66653	-0.76675	-0.591571	-0.490862	-0.726162	-0.559877	['Energy production and conversion']
fig|550.1679.peg.3742	P0ADU1	Shigella flexneri OX=623	Arylsulfatase (EC 3.1.6.1)	ygiM				0.0828266	NaN	NaN	NaN	0.0771657	0.159992	0.84141	NaN	NaN	0.151469	-0.0381989	0.118227	0.465191	-0.145206	NaN	['Signal transduction mechanisms']
fig|550.1679.peg.3070	Q932A8	Staphylococcus aureus (strain Mu50 / ATCC 700699) OX=158878	Putative single stranded DNA-binding protein of prophage	ssb-p				0.0835474	0.130389	0.0468414	0.0189255	-0.111463	-0.0279159	0.1644	NaN	-0.126549	-0.128724	NaN	-0.0942024	-0.214525	-0.146851	0.277628	['Replication, recombination and repair']
fig|550.1679.peg.835	P0A975	Shigella flexneri OX=623	Cold shock protein of CSP family > CspE (naming convention as in E.coli)	cspE		x	x	0.0858802	0.305389	0.219509	0.13824	-0.167149	-0.0812688	0.0284277	0.113434	0.272859	-0.22989	-0.064329	-0.207228	-0.0702393	-0.0704665	-0.1031	['Transcription']
fig|550.1679.peg.1789	Q5SLM3	Thermus thermophilus (strain HB8 / ATCC 27634 / DSM 579) OX=300852	Thermostable carboxypeptidase 1 (EC 3.4.17.19)	TTHA0270		x		0.0883055	0.3731	0.284795	-0.206028	-0.579128	-0.490823	-0.478748	-0.103209	-0.0361265	-0.536294	-0.696868	-0.504223	-0.719352	-0.358269	-0.394847	['Amino acid transport and metabolism']		CAAATAATCATGATTATTC
fig|550.1679.peg.224	Q7CR84	Salmonella typhimurium (strain LT2 / SGSC1412 / ATCC 700720) OX=99287	Cell division protein FtsL	ftsL		x		0.0904978	0.271745	0.181248	-0.0270809	-0.298826	-0.208328	0.0521377	-0.0231965	-0.110184	-0.177572	-0.158413	-0.560494	-0.196079	-0.0462804	-0.382626	['Cell cycle control, cell division, chromosome partitioning']
fig|550.1679.peg.559	A4W766	Enterobacter sp. (strain 638) OX=399742	Cytoplasmic protein YaiE	ppnP				0.0930406	0.160657	0.0676167	-0.0940932	-0.254751	-0.16171	0.171079	-0.254616	-0.198742	-0.0355201	-0.0863848	-0.642347	-0.0558013	-0.423894	-0.00543473	['Function unknown']
fig|550.1679.peg.2458	A8AFT6	Citrobacter koseri (strain ATCC BAA-895 / CDC 4225-83 / SGSC4696) OX=290338	Trehalase (EC 3.2.1.28) @ Periplasmic trehalase (EC 3.2.1.28)	treA				0.0936071	0.114077	0.0204703	-0.443863	-0.55794	-0.464333	-0.623687	-0.301284	-0.406618	-0.52166	-0.45417	-0.697991	-0.639602	-0.356292	-0.397106	['Carbohydrate transport and metabolism']
fig|550.1679.peg.808	P39333	Escherichia coli (strain K12) OX=83333	Short-chain dehydrogenase/reductase SDR?	bdcA				0.0940375	0.0537252	-0.0403123	-0.804957	-0.858682	-0.764645	-0.0887916	-1.06368	-1.2624	-0.985673	-0.417868	-1.17251	-0.714349	-1.13603	-0.443556	['Function unknown']
fig|550.1679.peg.2358	P06202	Salmonella typhimurium (strain LT2 / SGSC1412 / ATCC 700720) OX=99287	Oligopeptide ABC transporter%2C periplasmic oligopeptide-binding protein OppA (TC 3.A.1.5.1)	oppA				0.0944339	0.190412	0.0959779	0.242971	0.0525591	0.146993	0.123799	0.188274	0.41684	0.127765	-0.119087	0.148999	0.120086	-0.0174462	0.338339	['Amino acid transport and metabolism']		CAGATGAGAATTATTTTCA
fig|550.1679.peg.3985	A6TEW2	Klebsiella pneumoniae subsp. pneumoniae (strain ATCC 700721 / MGH 78578) OX=272620	LSU ribosomal protein L14p (L23e)	rplN				0.0961378	0.0176863	-0.0784515	0.174415	0.156729	0.252867	0.135404	0.286999	0.100843	0.202136	0.208143	0.059909	0.11703	0.410015	0.231555	['Translation, ribosomal structure and biogenesis']
fig|550.1679.peg.3808	P42620	Escherichia coli (strain K12) OX=83333	Glutathione S-transferase%2C omega (EC 2.5.1.18)	yqjG				0.0968906	0.0982269	0.0013363	-0.173168	-0.271395	-0.174504	-0.3531	-0.000274166	-0.16613	-0.439402	-0.0900964	-0.284686	-0.426528	-0.0332743	-0.0637107	['Post-translational modification, protein turnover, and chaperones']
fig|550.1679.peg.2531	P39172	Escherichia coli (strain K12) OX=83333	Zinc ABC transporter%2C substrate-binding protein ZnuA	znuA				0.0974318	-0.0393949	-0.136827	0.166128	0.205523	0.302955	-0.0951422	0.430285	0.163241	0.132643	0.528271	-0.044345	0.235237	0.496411	0.177216	['Inorganic ion transport and metabolism']
fig|550.1679.peg.2787	P33362	Escherichia coli (strain K12) OX=83333	Osmoprotectant ABC transporter binding protein YehZ	yehZ		x		0.0981069	0.192475	0.0943684	0.16545	-0.0270256	0.0710814	0.0831112	0.222434	0.190804	-0.153768	0.00877379	0.0639171	-0.131835	0.0919367	0.253142	['Amino acid transport and metabolism']
fig|550.1679.peg.3995	P60447	Shigella flexneri OX=623	LSU ribosomal protein L3p (L3e)	rplC				0.0989331	0.0113787	-0.0875543	0.140727	0.129348	0.228282	0.209391	0.203013	0.0097772	0.0985544	0.196607	0.0928839	0.275603	0.225152	0.18409	['Translation, ribosomal structure and biogenesis']
fig|550.1679.peg.2459	Q47162	Dickeya dadantii (strain 3937) OX=198628	Ferrichrome-iron receptor	fct				0.100238	-0.0315834	-0.131821	0.231985	0.263568	0.363806	-0.0100181	0.295958	0.410015	0.212134	0.179893	0.398679	0.24123	0.533464	0.316725	['Inorganic ion transport and metabolism']
fig|550.1679.peg.4389	Q8FBT4	Escherichia coli O6:H1 (strain CFT073 / ATCC 700928 / UPEC) OX=199310	Glutamine--fructose-6-phosphate aminotransferase [isomerizing] (EC 2.6.1.16)	glmS				0.100873	0.112646	0.0117738	-0.240118	-0.352764	-0.251892	0.0277203	-0.527242	-0.220833	-0.419874	-0.041818	-0.596601	0.038998	-0.510971	-0.283703	['Cell wall/membrane/envelope biogenesis']
fig|550.1679.peg.433	A4W6R0	Enterobacter sp. (strain 638) OX=399742	UPF0325 protein YaeH	Ent638_0703				0.103019	0.186685	0.0836655	-0.294712	-0.481397	-0.378378	-0.0239883	-0.461521	-0.398627	-0.411349	-0.315199	-0.717643	-0.30422	-0.522965	-0.307948	['Function unknown']
fig|550.1679.peg.4802	A4W5R3	Enterobacter sp. (strain 638) OX=399742	RNA-binding protein Hfq	hfq				0.104943	0.220095	0.115152	-0.0956113	-0.315706	-0.210763	-0.194939	-0.00876934	-0.0831259	-0.34606	-0.155952	-0.445107	-0.374823	-0.153591	-0.103875	['Signal transduction mechanisms']
fig|550.1679.peg.838	E3G4M1	Enterobacter lignolyticus (strain SCF1) OX=701347	Twin-arginine translocation protein TatE	tatE				0.105653	0.114735	0.00908201	-0.250122	-0.364857	-0.259204	-0.199007	-0.297431	-0.253928	-0.152933	-0.390264	-0.551374	-0.233668	-0.216451	-0.327493	['Intracellular trafficking, secretion, and vesicular transport']
fig|550.1679.peg.2595	Q8K9W1	Buchnera aphidicola subsp. Schizaphis graminum (strain Sg) OX=198804	hypothetical protein	BUsg_175				0.106533	0.0129946	-0.0935381	0.147063	0.134069	0.240601	0.190172	0.130931	0.120086	0.245739	0.195096	-0.0386286	0.438293	0.200128	0.0833836	['Function unknown']
fig|550.1679.peg.4049	A4WFJ1	Enterobacter sp. (strain 638) OX=399742	Phosphoenolpyruvate carboxykinase [ATP] (EC 4.1.1.49)	pckA				0.108469	0.406663	0.298195	0.293733	-0.112931	-0.00446194	0.222557	NaN	0.364909	-0.231922	-0.327819	0.220949	-0.0790665	-0.159347	0.225028	['Energy production and conversion']
fig|550.1679.peg.790	P05825	Escherichia coli (strain K12) OX=83333	TonB-dependent receptor%3B Outer membrane receptor for ferric enterobactin and colicins B%2C D	fepA				0.110128	-0.00882118	-0.118949	0.116243	0.125064	0.235192	-0.163284	0.217231	0.294782	0.119688	0.090718	0.164786	0.0747794	0.457542	0.173255	['Inorganic ion transport and metabolism']
fig|550.1679.peg.4078	P0AEE2	Shigella flexneri OX=623	DcrB protein precursor	dcrB		x		0.112304	0.0920691	-0.0202348	0.019182	-0.0728872	0.0394168	-0.012228	0.0614305	0.00834347	-0.0760217	-0.0560711	-0.0865686	-0.0187757	0.212881	-0.0758545	['Function unknown']
fig|550.1679.peg.3106	P0ACD7	Shigella flexneri OX=623	Iron-sulfur cluster assembly scaffold protein IscU	iscU				0.113748	0.213993	0.100245	0.509112	0.295119	0.408867	-0.0399183	0.684729	0.882526	0.358509	0.284277	0.242572	0.120352	0.563744	0.542506	['Energy production and conversion']
fig|550.1679.peg.956	A4W8C6	Enterobacter sp. (strain 638) OX=399742	Cyclic pyranopterin monophosphate synthase accessory protein	moaC				0.113981	-0.231367	-0.345348	-0.277733	-0.0463662	0.0676147	-0.026352	-0.529114	NaN	-0.49826	0.33754	0.0216219	NaN	-0.371068	0.506297	['Coenzyme transport and metabolism']
fig|550.1679.peg.4001	A7MKJ6	Cronobacter sakazakii (strain ATCC BAA-894) OX=290339	Translation elongation factor G	fusA		x		0.115582	0.150345	0.0347624	0.179365	0.0290202	0.144602	0.157561	0.199876	0.180657	0.11023	0.0329472	-0.0561162	0.109294	0.28889	0.0356239	['Translation, ribosomal structure and biogenesis']
fig|550.1679.peg.4191	A4WG12	Enterobacter sp. (strain 638) OX=399742	Porphobilinogen deaminase (EC 2.5.1.61)	hemC				0.119726	0.107839	-0.0118878	-0.325076	-0.432915	-0.313189	-0.452669	NaN	-0.197484	-0.59081	-0.292705	-0.41523	-0.212935	NaN	-0.413442	['Coenzyme transport and metabolism']
fig|550.1679.peg.992	P25253	Enterobacter cloacae OX=550	Outer membrane protein X precursor	ompX				0.120015	0.156956	0.0369408	-0.204704	-0.36166	-0.241645	-0.273779	-0.13397	-0.206362	-0.497181	-0.220513	-0.367285	-0.292952	-0.182983	-0.248999	['Cell wall/membrane/envelope biogenesis']
fig|550.1679.peg.363	P76471	Escherichia coli (strain K12) OX=83333	Uncharacterized outer membrane protein YfaZ	yfaZ				0.123017	0.0596286	-0.0633886	-0.388935	-0.448564	-0.325547	-0.494759	-0.376583	-0.295464	-0.480659	-0.383266	-0.481767	-0.407459	-0.26708	-0.302102	['Function unknown']
fig|550.1679.peg.858	Q9ZF60	Salmonella typhimurium (strain LT2 / SGSC1412 / ATCC 700720) OX=99287	Glutamate Aspartate periplasmic binding protein precursor GltI (TC 3.A.1.3.4)	gltI				0.123121	0.0592194	-0.0639015	0.03961	-0.0196094	0.103512	-0.322956	NaN	0.402176	0.0246034	-0.262815	0.179384	-0.104248	NaN	0.311271	['Inorganic ion transport and metabolism']
fig|550.1679.peg.2404	P0ABU4	Shigella flexneri OX=623	GTP-binding and nucleic acid-binding protein YchF	ychF				0.123815	-0.134355	-0.25817	0.139586	0.273941	0.397756	2.12823	-1.44277	-0.266698	NaN	0.0871912	0.46069	1.14835	-0.734971	0.77989	['Translation, ribosomal structure and biogenesis']
fig|550.1679.peg.462	P40710	Escherichia coli (strain K12) OX=83333	Copper homeostasis protein CutF precursor / Lipoprotein NlpE involeved in surface adhesion	nlpE				0.124608	0.205315	0.0807071	-0.219828	-0.425143	-0.300535	-0.284845	-0.132277	-0.242362	-0.551818	-0.210563	-0.513049	-0.419295	-0.201941	-0.28037	['Cell wall/membrane/envelope biogenesis', 'Inorganic ion transport and metabolism']
fig|550.1679.peg.1365	A4W980	Enterobacter sp. (strain 638) OX=399742	Protein of unknown function YceH	Ent638_1581				0.125087	0.309952	0.184864	0.0651752	-0.244777	-0.119689	1.04243	-0.525413	-0.321495	NaN	-0.323083	-0.16647	0.321582	-0.648349	-0.0323002	['Function unknown']
fig|550.1679.peg.2192	P23847	Escherichia coli (strain K12) OX=83333	ABC transporter%2C substrate-binding protein (cluster 5%2C nickel/peptides/opines)	dppA				0.125144	0.206739	0.0815955	-0.119293	-0.326032	-0.200888	-0.288805	0.0618453	-0.130918	-0.24407	-0.373757	-0.360268	-0.169112	-0.271043	-0.162509	['Amino acid transport and metabolism']
fig|550.1679.peg.399	A4W6M6	Enterobacter sp. (strain 638) OX=399742	Spermidine synthase (EC 2.5.1.16)	speE				0.126422	0.234962	0.108541	0.121231	-0.113731	0.0126907	-0.104853	0.159371	0.309176	-0.324256	0.028852	-0.0457888	-0.0135527	0.249142	-0.197517	['Amino acid transport and metabolism']
fig|550.1679.peg.3218	P0AD52	Shigella flexneri OX=623	Ribosome-associated inhibitor A	yfiA		x	x	0.13033	1.10452	0.974189	0.430932	-0.673587	-0.543257	0.350045	0.581881	0.36087	-0.854962	-0.364571	-0.801229	-0.45036	-0.485135	-0.694275	['Translation, ribosomal structure and biogenesis']
fig|550.1679.peg.3851	P0AG99	Escherichia coli (strain K12) OX=83333	Protein translocase membrane subunit SecG	secG				0.13081	0.169071	0.0382612	0.059807	-0.109264	0.0215458	-0.128472	0.220701	0.0871912	-0.0961134	0.0323829	-0.264062	0.0124972	0.201885	-0.149745	['Intracellular trafficking, secretion, and vesicular transport']
fig|550.1679.peg.4783	P05364	Enterobacter cloacae OX=550	Class C beta-lactamase (EC 3.5.2.6) > ACT/MIR family%2C cephalosporin-hydrolyzing	ampC				0.13128	0.00556971	-0.12571	-0.0484687	-0.0540384	0.0772416	1.16659	-0.954445	-0.357548	0.256528	-0.288593	-0.13005	1.40037	-1.10675	-0.0619024	['Defense mechanisms']
fig|550.1679.peg.4936	Q9URY7	Schizosaccharomyces pombe (strain 972 / ATCC 24843) OX=284812	Acetamidase (EC 3.5.1.4)	SPAC869.04				0.131633	0.111324	-0.0203093	0.0469385	-0.0643852	0.0672478	-0.276485	0.227002	0.190299	-0.418504	0.165301	0.0600474	-0.264946	0.40969	0.0569996	['Energy production and conversion']
fig|550.1679.peg.3384	Q92AG1	Listeria innocua serovar 6a (strain ATCC BAA-680 / CLIP 11262) OX=272626	Zinc ABC transporter%2C substrate-binding protein ZnuA	mntA				0.131727	-0.300577	-0.432304	0.359757	0.660334	0.79206	-0.208094	0.766213	0.521151	0.485633	0.804549	0.690819	0.445833	1.13999	0.790355	['Inorganic ion transport and metabolism']
fig|550.1679.peg.4411	P0A988	Escherichia coli (strain K12) OX=83333	DNA polymerase III beta subunit (EC 2.7.7.7)	dnaN				0.132348	0.273192	0.140844	0.0440875	-0.229105	-0.0967567	-0.0929555	-0.116426	0.341644	-0.601234	0.158725	-0.244805	-0.15674	0.0316775	-0.165208	['Replication, recombination and repair']
fig|550.1679.peg.446	D5CHY0	Enterobacter cloacae subsp. cloacae (strain ATCC 13047 / DSM 30054 / NBRC 13535 / NCDC 279-56) OX=716541	Outer membrane protein assembly factor YaeT	bamA				0.133213	0.0535811	-0.0796323	0.217524	0.163943	0.297156	0.0479571	0.291486	0.31313	0.133827	0.0870554	0.270947	0.154065	0.471968	0.265437	['Cell wall/membrane/envelope biogenesis']
fig|550.1679.peg.2265	Q9M8R4	Arabidopsis thaliana OX=3702	Intracellular protease	DJ1D				0.133338	0.202466	0.0691277	-0.400723	-0.603189	-0.469851	-0.411023	-0.2735	-0.517647	NaN	-0.453261	-0.753118	-0.656695	-0.345399	-0.407459	['Defense mechanisms']
fig|550.1679.peg.2720	P0AC91	Shigella flexneri OX=623	GDP-mannose 4%2C6-dehydratase (EC 4.2.1.47)	gmd				0.133446	-0.126485	-0.259931	-0.467111	-0.340625	-0.20718	0.772055	NaN	-1.70628	-1.33014	1.21014	-0.901877	-0.04497	NaN	-0.369389	['Cell wall/membrane/envelope biogenesis']
fig|550.1679.peg.2397	A4WBC8	Enterobacter sp. (strain 638) OX=399742	Outer membrane lipoprotein component of lipoprotein transport system LolB	lolB				0.134749	0.191054	0.0563049	-0.018927	-0.209981	-0.0752318	-0.00964047	-0.0612099	0.0140695	-0.375834	0.0496307	-0.303739	-0.0826828	-0.0404079	-0.102605	['Cell wall/membrane/envelope biogenesis']
fig|550.1679.peg.364	Q4KFS2	Pseudomonas fluorescens (strain ATCC BAA-477 / NRRL B-23932 / Pf-5) OX=220664	putative lipoprotein	PFL_1791				0.137494	0.194202	0.056708	-0.347799	-0.542001	-0.404507	-0.675005	-0.370844	0.00245056	-0.761115	-0.264443	-0.600446	-0.687172	-0.213805	-0.312545	[]
fig|550.1679.peg.254	Q8Z9J6	Salmonella typhi OX=90370	LPS-assembly protein LptD @ Organic solvent tolerance protein precursor	lptD				0.139337	0.160231	0.0208942	-0.0165526	-0.176784	-0.0374468	-0.214458	0.0655723	0.0992279	-0.153334	-0.290127	-0.0868904	-0.152949	0.159242	-0.118633	['Cell wall/membrane/envelope biogenesis']
fig|550.1679.peg.5031	Q7U8U8	Synechococcus sp. (strain WH8102) OX=84588	hypothetical protein	atpC				0.140983	0.434299	0.293316	-0.284971	-0.71927	-0.578287	-0.511485	NaN	-0.0584579	-1.14038	-0.474573	-0.542858	-0.80561	NaN	-0.350964	[]
fig|550.1679.peg.3022	P76569	Escherichia coli (strain K12) OX=83333	Uncharacterized protein YfgD%2C not an arsenate reductase	yfgD		x	x	0.142198	0.51597	0.373771	0.386987	-0.128982	0.0132163	0.224287	0.59321	0.343465	-0.244583	-0.183327	0.0409626	-0.0562061	0.156914	-0.0610594	['Inorganic ion transport and metabolism']
fig|550.1679.peg.3578	A4WE75	Enterobacter sp. (strain 638) OX=399742	Agmatinase (EC 3.5.3.11)	speB				0.142247	0.0812187	-0.0610287	0.477439	0.39622	0.538468	0.299831	0.594644	0.537843	0.219463	0.645425	0.323774	0.516923	0.685537	0.412944	['Amino acid transport and metabolism']
fig|550.1679.peg.3667	P77212	Escherichia coli (strain K12) OX=83333	Putative Dihydrolipoamide dehydrogenase (EC 1.8.1.4)%3B Mercuric ion reductase (EC 1.16.1.1)%3B PF00070 family%2C FAD-dependent NAD(P)-disulphide oxidoreductase	rclA				0.142518	-0.225699	-0.368217	0.387538	0.613236	0.755755	0.164143	0.612211	0.386259	0.532965	1.034	0.27274	0.587557	0.565207	1.1145	['Energy production and conversion']
fig|550.1679.peg.4219	P0AB80	Escherichia coli (strain K12) OX=83333	Branched-chain amino acid aminotransferase (EC 2.6.1.42)	ilvE				0.144665	0.119481	-0.0251843	-0.298696	-0.418177	-0.273512	-0.384339	-0.261327	-0.250423	-0.534203	-0.406331	-0.313997	-0.32516	-0.197732	-0.297644	['Amino acid transport and metabolism']
fig|550.1679.peg.409	A4W6N6	Enterobacter sp. (strain 638) OX=399742	Aspartate 1-decarboxylase (EC 4.1.1.11)	panD				0.145237	0.531497	0.38626	0.353848	-0.177649	-0.0324119	0.0416635	0.568129	0.451752	-0.471929	0.292193	-0.353211	-0.745164	0.463204	0.184725	['Coenzyme transport and metabolism']
fig|550.1679.peg.2492	P69806	Escherichia coli O6:H1 (strain CFT073 / ATCC 700928 / UPEC) OX=199310	PTS system%2C mannose-specific IID component	manZ		x		0.1462	0.730156	0.583957	-0.0650685	-0.795225	-0.649025	0.771548	-0.557858	-0.408895	-0.845624	-0.744826	NaN	-0.411713	-0.834982	-0.70038	['Carbohydrate transport and metabolism']
fig|550.1679.peg.872	A4W846	Enterobacter sp. (strain 638) OX=399742	Glutaminyl-tRNA synthetase (EC 6.1.1.18)	glnS		x		0.152089	-0.535437	-0.687526	-0.454581	0.0808566	0.232946	-0.317103	-0.643631	-0.403008	-0.0696184	0.528371	-0.216183	0.18409	-0.654922	1.16967	['Translation, ribosomal structure and biogenesis']
fig|550.1679.peg.277	B5Y242	Klebsiella pneumoniae (strain 342) OX=507522	Chaperone protein DnaK	dnaK				0.153066	0.229757	0.0766908	-0.355551	-0.585308	-0.432242	-0.152227	-0.448627	-0.465799	-0.389413	-0.628319	-0.738192	-0.339126	-0.648937	-0.308662	['Post-translational modification, protein turnover, and chaperones']
fig|550.1679.peg.264	P65292	Escherichia coli (strain K12) OX=83333	Putative outer membrane lipoprotein STM0080	ygdI				0.156084	0.310065	0.15398	-0.583971	-0.894035	-0.737951	-0.751902	-0.303258	-0.696751	-0.947445	-0.640659	-1.094	-0.853267	-0.450952	-0.909634	['Function unknown']
fig|550.1679.peg.2499	P64501	Salmonella typhimurium (strain LT2 / SGSC1412 / ATCC 700720) OX=99287	Uncharacterized protein YebO	yebO				0.156314	0.42779	0.271476	0.419599	-0.00819094	0.148123	0.117296	0.877744	0.263756	-0.224368	0.484499	-0.284704	0.193204	0.365357	-0.114191	['Function unknown']
fig|550.1679.peg.1933	P58072	Escherichia coli O157:H7 OX=83334	NAD-dependent glyceraldehyde-3-phosphate dehydrogenase (EC 1.2.1.12)	gapC				0.156644	0.283638	0.126994	-0.47886	-0.762498	-0.605854	-0.509594	-0.241577	-0.685408	-1.09292	-0.415172	-0.779398	-0.806771	-0.483924	-0.526868	['Carbohydrate transport and metabolism']
fig|550.1679.peg.736	P21408	Serratia marcescens OX=615	Ferric iron ABC transporter%2C iron-binding protein	fbpA				0.157865	-0.517665	-0.67553	-0.485077	0.0325873	0.190452	0.428357	-1.17085	-0.71274	0.067914	0.184852	-0.155004	0.503959	-1.25718	1.32458	['Inorganic ion transport and metabolism']
fig|550.1679.peg.4770	O66198	Klebsiella aerogenes (strain ATCC 13048 / DSM 30053 / JCM 1235 / KCTC 2190 / NBRC 13534 / NCIMB 10102 / NCTC 10006) OX=1028307	Heat shock protein 60 family chaperone GroEL	groL				0.16066	0.110747	-0.049913	0.182533	0.0717867	0.232446	0.00187425	0.307428	0.238298	-0.00760859	0.186501	0.0364681	0.0648829	0.498761	0.133695	['Post-translational modification, protein turnover, and chaperones']
fig|550.1679.peg.30	Q688L5	Oryza sativa subsp. japonica OX=39947	hypothetical protein	Os05g0197200				0.160728	0.0374042	-0.123324	0.241088	0.203684	0.364412	1.92687	-1.06353	-0.140078	0.442015	-0.0961596	0.265197	1.46811	-1.00938	0.6345	['Function unknown']
fig|550.1679.peg.3910	P0ADW3	Escherichia coli (strain K12) OX=83333	Putative cytochrome d ubiquinol oxidase subunit III (EC 1.10.3.-) (Cytochrome bd-I oxidase subunit III)	yhcB				0.163334	0.219656	0.056322	-0.133134	-0.35279	-0.189456	-0.263958	-0.0380359	-0.0974092	-0.397695	-0.101861	-0.558814	-0.306538	-0.0284693	-0.233362	['Function unknown']
fig|550.1679.peg.1605	Q8XDZ4	Escherichia coli O157:H7 OX=83334	Spheroplast protein Y	spy		x	x	0.164101	1.04132	0.877219	-0.388193	-1.42951	-1.26541	-0.382419	-0.118398	-0.663762	-1.32749	-1.3207	-1.64034	-1.46749	-1.2055	-1.12325	['Cell motility', 'Inorganic ion transport and metabolism', 'Signal transduction mechanisms', 'Intracellular trafficking, secretion, and vesicular transport']
fig|550.1679.peg.1226	Q3Z3G7	Shigella sonnei (strain Ss046) OX=300269	3-hydroxyacyl-[acyl-carrier-protein] dehydratase%2C FabA form (EC 4.2.1.59) @ Trans-2-decenoyl-[acyl-carrier-protein] isomerase (EC 5.3.3.14)	fabA				0.168347	0.129874	-0.0384729	0.122758	-0.00711611	0.161231	0.0404014	0.0982848	0.229588	-0.200664	-0.00197787	0.181293	0.181293	0.218471	0.0839282	['Lipid transport and metabolism']
fig|550.1679.peg.844	P10100	Escherichia coli (strain K12) OX=83333	Septum-associated rare lipoprotein A	rlpA				0.172286	0.194385	0.022099	0.144435	-0.0499496	0.122336	-0.098521	0.23352	0.298306	-0.377351	0.332851	-0.105349	-0.15719	0.334911	0.189287	['Cell wall/membrane/envelope biogenesis']
fig|550.1679.peg.4506	A4W529	Enterobacter sp. (strain 638) OX=399742	L-threonine 3-dehydrogenase (EC 1.1.1.103)	tdh				0.172476	0.290298	0.117822	-0.765147	-1.05544	-0.882969	0.80091	-1.95797	-1.13838	-0.925084	-1.24824	-0.993005	-0.304933	NaN	-1.461	['Amino acid transport and metabolism']
fig|550.1679.peg.2434	Q9I747	Pseudomonas aeruginosa (strain ATCC 15692 / DSM 22644 / CIP 104116 / JCM 14847 / LMG 12228 / 1C / PRS 101 / PAO1) OX=208964	Uncharacterized protein ImpD	hcp1				0.172651	0.0468339	-0.125817	-0.0150156	-0.0618495	0.110802	-0.178845	0.187008	-0.0532093	-0.258287	0.0812032	-0.00846457	-0.0177384	0.367707	-0.0175631	['Function unknown']
fig|550.1679.peg.2183	Q8ZPD6	Salmonella typhimurium (strain LT2 / SGSC1412 / ATCC 700720) OX=99287	Uncharacterized protein YncE	yncE				0.174364	0.0884029	-0.0859609	0.173442	0.0850389	0.259403	0.255803	0.0913952	0.173128	-0.0747297	0.0844725	0.245374	0.299714	0.0575542	0.42094	['Function unknown']
fig|550.1679.peg.501	P15288	Escherichia coli (strain K12) OX=83333	Cytosol nonspecific dipeptidase (EC 3.4.13.18)	pepD				0.176994	-0.209487	-0.386481	-0.983264	-0.773777	-0.596783	1.05499	-2.30536	-1.69942	-0.630238	-0.894107	-0.796987	1.15834	-2.65435	-0.294332	['Amino acid transport and metabolism']
fig|550.1679.peg.4193	P09127	Escherichia coli (strain K12) OX=83333	Uncharacterized protein EC-HemX	hemX		x		0.177722	0.418128	0.240407	0.42155	0.00342226	0.181144	0.1644	0.813607	0.286645	-0.0431999	-0.0281457	0.0816123	-0.0129557	0.417704	0.138683	['Coenzyme transport and metabolism']
fig|550.1679.peg.1714	P0A1X0	Salmonella typhimurium (strain LT2 / SGSC1412 / ATCC 700720) OX=99287	Outer membrane lipoprotein pcp precursor	slyB				0.179689	0.210566	0.0308768	-0.162281	-0.372847	-0.193158	-0.249496	0.00100953	-0.238357	-0.361935	-0.167491	-0.589116	-0.337922	-0.0344411	-0.207111	['Cell wall/membrane/envelope biogenesis']
fig|550.1679.peg.1889	P93147	Glycyrrhiza echinata OX=46348	hypothetical protein	CYP81E1				0.17981	0.743818	0.564008	0.0785339	-0.665284	-0.485475	0.541416	0.383497	-0.689311	-0.273378	-0.694858	-1.02762	-0.427479	-0.435612	-0.593333	[]
fig|550.1679.peg.4904	Q6PHB0	Mus musculus OX=10090	hypothetical protein	Il20ra				0.17994	NaN	NaN	NaN	-0.372337	-0.192397	NaN	NaN	NaN	NaN	-0.211264	-0.533409	-0.371105	-0.0241351	-0.181951	[]
fig|550.1679.peg.1539	A0PUK3	Mycobacterium ulcerans (strain Agy99) OX=362242	hypothetical protein	atpFH				0.182404	-0.888221	-1.07062	-0.345284	0.542936	0.72534	0.345283	-0.690894	-0.690242	0.674009	0.790272	0.164529	0.243913	NaN	1.20677	[]
fig|550.1679.peg.466	P28635	Escherichia coli (strain K12) OX=83333	Methionine ABC transporter substrate-binding protein	metQ				0.182635	0.0682994	-0.114335	-0.0279589	-0.0962584	0.0863761	-0.186804	0.138683	-0.0357566	-0.240554	0.0813396	-0.12956	0.0082	0.266157	-0.0152284	['Inorganic ion transport and metabolism']
fig|550.1679.peg.617	Q19374	Caenorhabditis elegans OX=6239	Pyridoxal-5'-phosphate-dependent enzyme beta superfamily (fold type II)	F13B12.4				0.187984	0.0536743	-0.134309	-0.509868	-0.563542	-0.375558	-0.527367	-0.398703	-0.603534	-0.810359	-0.215613	-0.664654	-0.282825	NaN	-0.468292	['Amino acid transport and metabolism']
fig|550.1679.peg.255	Q57TG8	Salmonella choleraesuis (strain SC-B67) OX=321314	Periplasmic chaperone and peptidyl-prolyl cis-trans isomerase of outer membrane proteins SurA (EC 5.2.1.8)	surA				0.188744	0.218997	0.030253	0.122922	-0.0960754	0.0926686	0.71264	-0.392251	0.0483758	0.00662125	-0.0364223	-0.258425	0.515107	-0.339692	0.102591	['Post-translational modification, protein turnover, and chaperones']
fig|550.1679.peg.824	P0A251	Salmonella typhimurium (strain LT2 / SGSC1412 / ATCC 700720) OX=99287	Alkyl hydroperoxide reductase protein C (EC 1.11.1.15)	ahpC				0.193219	0.130618	-0.0626009	-0.22895	-0.359568	-0.166349	-0.43261	-0.0357418	-0.218498	-0.477181	-0.179564	-0.42196	-0.316546	0.0738202	-0.256321	['Post-translational modification, protein turnover, and chaperones']
fig|550.1679.peg.4249	P29131	Escherichia coli (strain K12) OX=83333	Cell division protein FtsN	ftsN				0.195658	NaN	NaN	NaN	0.155405	0.351063	NaN	NaN	NaN	0.062398	0.303109	0.100709	0.0683268	0.843823	0.14104	['Cell cycle control, cell division, chromosome partitioning']
fig|550.1679.peg.2778	A6TBK7	Klebsiella pneumoniae subsp. pneumoniae (strain ATCC 700721 / MGH 78578) OX=272620	Methionyl-tRNA synthetase (EC 6.1.1.10)	metG				0.196133	-0.274784	-0.470917	-0.57272	-0.297936	-0.101803	0.597221	-1.26126	-1.05412	-0.196856	-0.0924325	-0.60452	0.572114	-1.43245	0.554933	['Translation, ribosomal structure and biogenesis']
fig|550.1679.peg.1671	P77983	Salmonella typhimurium (strain LT2 / SGSC1412 / ATCC 700720) OX=99287	Pyruvate kinase (EC 2.7.1.40)	pykF		x		0.196383	0.250101	0.0537179	-0.0821897	-0.332291	-0.135908	-0.178976	0.0268709	-0.0944643	-0.424881	-0.200382	-0.371609	-0.18449	-0.0221706	-0.201062	['Carbohydrate transport and metabolism']
fig|550.1679.peg.4583	P23847	Escherichia coli (strain K12) OX=83333	Dipeptide-binding ABC transporter%2C periplasmic substrate-binding component (TC 3.A.1.5.2) @ Dipeptide chemoreceptor	dppA		x		0.19948	0.344989	0.145508	-0.0840387	-0.429027	-0.229547	-0.187362	-0.13253	0.0677764	-0.569137	-0.453676	-0.26427	-0.336974	-0.276922	-0.0747449	['Amino acid transport and metabolism']
fig|550.1679.peg.4481	Q3YW12	Shigella sonnei (strain Ss046) OX=300269	DNA-directed RNA polymerase omega subunit (EC 2.7.7.6)	rpoZ		x		0.201478	0.32309	0.121612	0.107017	-0.216072	-0.0145943	0.234379	0.0082	0.0784732	-0.182148	-0.0740461	-0.392024	0.162081	-0.130602	-0.0752616	['Transcription']
fig|550.1679.peg.365	O32507	Deinococcus radiodurans (strain ATCC 13939 / DSM 20539 / JCM 16871 / LMG 4051 / NBRC 15346 / NCIMB 9279 / R1 / VKM B-1422) OX=243230	Succinate-semialdehyde dehydrogenase [NAD] (EC 1.2.1.24)%3B Succinate-semialdehyde dehydrogenase [NADP+] (EC 1.2.1.79)	ssdA				0.202085	0.393939	0.191855	-0.424974	-0.818913	-0.616828	-0.663968	-0.232159	-0.378794	-1.12488	-0.565182	-0.766676	-0.936414	-0.547995	-0.366076	['Energy production and conversion']
fig|550.1679.peg.3936	P0ABE1	Shigella flexneri OX=623	Biotin carboxyl carrier protein of acetyl-CoA carboxylase	accB				0.202247	-0.00589163	-0.208138	-0.0978116	-0.09192	0.110327	-0.779348	0.345396	0.140517	-0.295376	0.0764222	-0.0568063	0.141956	-0.0846703	0.273695	['Lipid transport and metabolism']
fig|550.1679.peg.4851	P65748	Salmonella typhimurium (strain LT2 / SGSC1412 / ATCC 700720) OX=99287	Inorganic pyrophosphatase (EC 3.6.1.1)	ppa				0.208175	0.237255	0.0290798	0.0641594	-0.173096	0.0350796	-0.0533889	0.170951	0.0749164	-0.277272	-0.0447467	-0.197269	-0.0739247	0.260869	-0.0817054	['Energy production and conversion']
fig|550.1679.peg.2925	P0AG03	Escherichia coli (strain K12) OX=83333	Flavin prenyltransferase UbiX	ubiX		x		0.212236	0.251302	0.0390663	0.00652826	-0.244774	-0.0325381	-0.0432148	0.0754641	-0.0126646	-0.361231	-0.0458335	-0.327258	-0.0894515	0.0233263	-0.0314889	['Coenzyme transport and metabolism']
fig|550.1679.peg.420	P06971	Escherichia coli (strain K12) OX=83333	Ferric hydroxamate outer membrane receptor FhuA	fhuA				0.212888	0.163915	-0.0489729	0.092495	-0.0714199	0.141468	-0.186853	0.230941	0.233397	-0.0921864	-0.023475	-0.0985982	-0.0477858	0.337311	0.134878	['Inorganic ion transport and metabolism']
fig|550.1679.peg.1719	Q8X649	Escherichia coli O157:H7 OX=83334	Pyridoxal kinase (EC 2.7.1.35)	pdxY				0.213434	0.0668411	-0.146593	-0.108298	-0.175139	0.0382956	-0.0516832	-0.220883	-0.0523263	-0.243301	-0.0519374	-0.230177	0.182184	-0.141939	0.0746424	['Coenzyme transport and metabolism']
fig|550.1679.peg.607	Q3Z4W6	Shigella sonnei (strain Ss046) OX=300269	ATP-dependent Clp protease proteolytic subunit (EC 3.4.21.92)	clpP				0.214745	0.204498	-0.0102464	-0.112095	-0.316593	-0.101849	-0.204732	0.0309717	-0.162525	-0.680798	-0.122114	-0.146867	-0.238647	0.119954	-0.186853	['Post-translational modification, protein turnover, and chaperones']
fig|550.1679.peg.751	Q01234	Enterobacter cloacae OX=550	Oxygen-insensitive NAD(P)H nitroreductase (EC 1.-.-.-) / Dihydropteridine reductase (EC 1.5.1.34)	nfsB				0.222479	0.213376	-0.00910314	-0.091536	-0.304912	-0.0824329	0.236462	-0.193338	-0.317732	-0.330955	0.119555	-0.703337	0.242084	-0.67791	0.188528	['Energy production and conversion']
fig|550.1679.peg.4661	P50457	Escherichia coli (strain K12) OX=83333	Gamma-aminobutyrate:alpha-ketoglutarate aminotransferase (EC 2.6.1.19)	puuE				0.22274	0.2134	-0.0093406	-0.25484	-0.46824	-0.2455	-0.461323	0.0332292	-0.336428	-0.748675	-0.158091	-0.497955	-0.569779	-0.134509	-0.0322117	['Amino acid transport and metabolism']
fig|550.1679.peg.4315	P66829	Shigella flexneri OX=623	Superoxide dismutase [Mn] (EC 1.15.1.1)	sodA				0.223187	0.215726	-0.00746122	0.158953	-0.0567731	0.166414	0.485221	-0.140873	0.132511	-0.22085	-0.0260288	0.0765591	0.393636	-0.107897	0.213503	['Inorganic ion transport and metabolism']
fig|550.1679.peg.919	P45955	Escherichia coli (strain K12) OX=83333	Cell division coordinator CpoB	cpoB				0.225477	0.164655	-0.0608223	-0.0026718	-0.167327	0.0581505	-0.0982275	NaN	0.0928839	-0.0095243	-0.132799	-0.359657	0.0717627	-0.0673643	0.170053	['Function unknown']
fig|550.1679.peg.2290	P0AFM8	Shigella flexneri OX=623	Phage shock protein A @ Suppressor of sigma54-dependent transcription%2C PspA-like	pspA				0.229667	0.531412	0.301745	-0.331436	-0.862848	-0.633181	-0.313674	-0.234958	-0.445676	-1.23379	-0.417405	-0.937353	-0.753774	-0.400073	-0.745696	['Transcription', 'Signal transduction mechanisms']
fig|550.1679.peg.4246	A4WG62	Enterobacter sp. (strain 638) OX=399742	LSU ribosomal protein L31p @ LSU ribosomal protein L31p%2C zinc-dependent	rpmE				0.232186	0.21046	-0.0217265	0.176443	-0.034017	0.198169	0.464145	-0.460886	0.526069	0.0391384	-0.572866	0.431676	0.40806	-0.471649	0.658097	['Translation, ribosomal structure and biogenesis']
fig|550.1679.peg.3481	Q46925	Escherichia coli (strain K12) OX=83333	Cysteine desulfurase (EC 2.8.1.7) > sulfur transfer pathway protein CsdA	csdA			x	0.233385	0.431604	0.198219	-0.096339	-0.527943	-0.294558	-0.159138	NaN	-0.03354	-0.959009	-0.226307	-0.398513	-0.30652	NaN	-0.282597	['Amino acid transport and metabolism']
fig|550.1679.peg.2813	A8AE79	Citrobacter koseri (strain ATCC BAA-895 / CDC 4225-83 / SGSC4696) OX=290338	GTP cyclohydrolase I (EC 3.5.4.16) type 1	folE				0.23561	0.414355	0.178745	-0.0511775	-0.465532	-0.229922	-0.0865074	0.126709	-0.193734	-0.516821	-0.166066	-0.71371	-0.0648269	-0.0532541	-0.571686	['Coenzyme transport and metabolism']
fig|550.1679.peg.1749	P76177	Escherichia coli (strain K12) OX=83333	Protein YdgH	ydgH			x	0.238107	-0.247445	-0.485552	0.389141	0.636586	0.874693	0.540027	0.116232	0.511164	0.343692	0.786429	0.779638	0.962882	0.649202	1.012	['Function unknown']
fig|550.1679.peg.4676	P18956	Escherichia coli (strain K12) OX=83333	Gamma-glutamyltranspeptidase (EC 2.3.2.2) @ Glutathione hydrolase (EC 3.4.19.13)	ggt				0.240192	0.270084	0.0298921	-0.0826778	-0.352762	-0.11257	-0.355756	0.252658	-0.144935	-0.726902	-0.0632283	-0.268156	-0.134382	-0.236979	0.033652	['Amino acid transport and metabolism']
fig|550.1679.peg.1738	P00946	Escherichia coli (strain K12) OX=83333	Mannose-6-phosphate isomerase (EC 5.3.1.8)	manA				0.240433	0.459516	0.219083	0.504961	0.0454451	0.285878	0.290542	0.786262	0.43808	-0.172148	0.291132	0.0173518	0.135404	0.574925	0.147307	['Carbohydrate transport and metabolism']
fig|550.1679.peg.1578	P0A1P0	Salmonella typhimurium (strain LT2 / SGSC1412 / ATCC 700720) OX=99287	NAD-dependent glyceraldehyde-3-phosphate dehydrogenase (EC 1.2.1.12)	gapA				0.243436	0.238817	-0.00461927	-0.0950128	-0.33383	-0.0903935	-0.22781	0.0306892	-0.0879174	-0.5698	-0.136188	-0.2955	-0.145414	0.0396999	-0.165467	['Carbohydrate transport and metabolism']
fig|550.1679.peg.3368	Q8ZML1	Salmonella typhimurium (strain LT2 / SGSC1412 / ATCC 700720) OX=99287	Glycine betaine/L-proline transport substrate-binding protein ProX (TC 3.A.1.12.1)	proX				0.244031	0.198101	-0.0459301	0.199074	0.000973021	0.245004	0.0127833	0.282618	0.301822	-0.148401	-0.0214236	0.172744	0.0486547	0.341303	0.345056	['Amino acid transport and metabolism']
fig|550.1679.peg.4244	P00935	Escherichia coli (strain K12) OX=83333	Cystathionine gamma-synthase (EC 2.5.1.48)	metB				0.250929	0.357253	0.106324	0.0133276	-0.343926	-0.0929962	0.0275787	NaN	-0.000923584	-0.6453	0.106616	-0.493093	-0.242021	NaN	0.0560286	['Amino acid transport and metabolism']
fig|550.1679.peg.938	P46130	Escherichia coli (strain K12) OX=83333	Pectinesterase (EC 3.1.1.11)	ybhC				0.259108	0.247078	-0.0120301	0.268058	0.0209792	0.280088	-0.0295439	0.314174	0.519542	-0.328598	0.327342	0.0641931	-0.0357862	0.552967	0.323082	['Carbohydrate transport and metabolism']
fig|550.1679.peg.1056	P0A1P8	Salmonella typhimurium (strain LT2 / SGSC1412 / ATCC 700720) OX=99287	Glutaredoxin 1	grxA				0.262201	0.28215	0.019949	0.114961	-0.167189	0.0950119	-0.113099	0.161436	0.296545	-0.387959	0.126709	-0.240316	0.0100636	0.301354	-0.0263814	['Post-translational modification, protein turnover, and chaperones']
fig|550.1679.peg.265	P14846	Salmonella typhimurium (strain LT2 / SGSC1412 / ATCC 700720) OX=99287	Carbamoyl-phosphate synthase large chain (EC 6.3.5.5)	carB				0.267184	0.334011	0.0668262	0.00305927	-0.330951	-0.0637669	-0.0689675	0.0846086	-0.00646329	-0.740095	0.0156403	-0.2684	-0.0868137	0.00848693	-0.112974	['Nucleotide transport and metabolism']
fig|550.1679.peg.3729	P0ADT5	Escherichia coli (strain K12) OX=83333	Putative acid--amine ligase YgiC	ygiC		x		0.267253	0.743661	0.476408	0.0780528	-0.665608	-0.398355	0.232538	NaN	-0.0764324	-0.992632	-0.496773	-0.507419	-0.100283	-0.809322	-0.28546	['Amino acid transport and metabolism']
fig|550.1679.peg.3982	A9MN61	Salmonella arizonae (strain ATCC BAA-731 / CDC346-86 / RSK2980) OX=41514	SSU ribosomal protein S14p (S29e) @ SSU ribosomal protein S14p (S29e)%2C zinc-independent	rpsN			x	0.268448	-0.129855	-0.398303	0.158308	0.288163	0.556611	0.0321009	NaN	0.284514	0.362554	0.448267	0.0536674	NaN	0.665484	0.447738	['Translation, ribosomal structure and biogenesis']
fig|550.1679.peg.3563	A4WE62	Enterobacter sp. (strain 638) OX=399742	Z-ring-associated protein ZapA	zapA		x		0.268803	0.381607	0.112804	-0.0218288	-0.403436	-0.134633	0.090447	-0.0288961	-0.127037	-0.128298	-0.281158	-0.800852	-0.00544923	-0.152516	-0.245933	['Function unknown']
fig|550.1679.peg.2208	P52644	Escherichia coli (strain K12) OX=83333	Heat shock protein hslJ	hslJ				0.270522	0.37998	0.109459	-0.329114	-0.709094	-0.438572	-0.484489	-0.197848	-0.305004	-0.718094	-0.464246	-0.944943	-0.430859	-0.156595	-0.728264	['Post-translational modification, protein turnover, and chaperones']
fig|550.1679.peg.1582	P21369	Escherichia coli (strain K12) OX=83333	Nicotinamidase (EC 3.5.1.19)	pncA				0.271906	NaN	NaN	NaN	-0.256554	0.0153525	0.283803	NaN	NaN	-0.756818	0.0160683	-0.0289108	0.192321	-0.137711	-0.00855159	['Coenzyme transport and metabolism']
fig|550.1679.peg.2610	P13713	Serratia marcescens OX=615	Flagellin FliC	fliC				0.274504	0.0733766	-0.201128	3.25119	3.17782	3.45232	3.19942	3.38998	3.16417	3.33228	2.98251	3.21866	4.19503	3.57833	2.58359	['Cell motility']
fig|550.1679.peg.3468	P65369	Shigella flexneri OX=623	Hypothetical flavoprotein YqcA (clustered with tRNA pseudouridine synthase C)	yqcA		x	x	0.276127	0.646384	0.370257	0.0232419	-0.623142	-0.347015	0.105678	NaN	-0.0591943	-0.478808	-0.340623	-1.04999	-0.401883	-0.285565	-0.353598	['Energy production and conversion']
fig|550.1679.peg.4769	B5Y369	Klebsiella pneumoniae (strain 342) OX=507522	Heat shock protein 60 family co-chaperone GroES	groS				0.282119	0.239449	-0.0426694	0.01027	-0.229179	0.0529395	-0.0929709	0.173895	-0.050114	-0.268	0.0234683	-0.443007	0.0221902	0.0836559	0.0529723	['Post-translational modification, protein turnover, and chaperones']
fig|550.1679.peg.3660	Q3Z550	Shigella sonnei (strain Ss046) OX=300269	S-(hydroxymethyl)glutathione dehydrogenase (EC 1.1.1.284)	frmA				0.282183	-0.195671	-0.477854	-0.115116	0.0805555	0.362738	1.60488	-1.22952	-0.720707	1.02673	-0.809524	0.0244615	1.07786	NaN	-0.352381	['Energy production and conversion']
fig|550.1679.peg.664	P07024	Escherichia coli (strain K12) OX=83333	UDP-sugar hydrolase (EC 3.6.1.45)%3B 5'-nucleotidase (EC 3.1.3.5)	ushA				0.282999	0.0196928	-0.263306	0.0248605	0.00516766	0.288167	-0.30091	0.247198	0.128293	-0.223947	0.0499095	0.18954	0.0947765	0.404031	0.365692	['Nucleotide transport and metabolism']
fig|550.1679.peg.3898	P09831	Escherichia coli (strain K12) OX=83333	Glutamate synthase [NADPH] large chain (EC 1.4.1.13)	gltB		x	x	0.287633	0.977219	0.689586	0.407153	-0.570066	-0.282433	0.198243	0.362105	0.661111	-0.953495	-0.126801	-0.629903	-0.868121	0.0333701	-0.0125482	['Amino acid transport and metabolism']
fig|550.1679.peg.4224	P0ADN5	Shigella flexneri OX=623	UPF0438 protein YifE	yifE		x		0.2879	0.519006	0.231106	0.310072	-0.208934	0.0789659	0.197991	0.492827	0.239398	-0.231752	-0.117866	-0.277184	0.0684644	0.334111	-0.165677	['Function unknown']
fig|550.1679.peg.3738	Q8ZLY9	Salmonella typhimurium (strain LT2 / SGSC1412 / ATCC 700720) OX=99287	Uncharacterized protein YqiC	ubiK				0.289525	0.356235	0.0667101	-0.258798	-0.615033	-0.325508	-0.302511	-0.0981812	-0.375703	-0.601518	-0.340733	-0.902848	-0.439226	-0.153976	-0.383322	['Function unknown']
fig|550.1679.peg.4577	P20099	Escherichia coli (strain K12) OX=83333	Biotin sulfoxide reductase (EC 1.-.-.-) / Free methionine-(S)-sulfoxide reductase	bisC				0.291448	0.0570148	-0.234433	0.201621	0.144606	0.436054	0.774587	-0.307359	0.137635	0.368265	0.0497701	0.0157831	1.0383	-0.176919	0.446786	['Energy production and conversion']
fig|550.1679.peg.3439	Q3YYB6	Shigella sonnei (strain Ss046) OX=300269	2-C-methyl-D-erythritol 2%2C4-cyclodiphosphate synthase (EC 4.6.1.12)	ispF				0.292345	0.204406	-0.0879384	-0.24494	-0.449346	-0.157002	-0.540904	NaN	0.051024	-0.818299	-0.0803929	NaN	-0.380127	0.0661237	NaN	['Lipid transport and metabolism']
fig|550.1679.peg.4861	P0AFK0	Escherichia coli (strain K12) OX=83333	TldE protein%2C part of TldE/TldD proteolytic complex	pmbA				0.295767	0.126985	-0.168783	-0.478105	-0.60509	-0.309322	-0.136315	-0.933243	-0.364756	-0.930133	-0.203435	-0.6817	-0.279231	-0.62756	-0.0211747	['Function unknown']
fig|550.1679.peg.2270	P0A865	Shigella flexneri OX=623	Thiol peroxidase%2C Tpx-type (EC 1.11.1.15)	tpx				0.295974	0.18988	-0.106094	0.148737	-0.0411433	0.254831	0.567253	-0.266264	0.145221	-0.0769649	-0.00170338	-0.0447616	0.439251	-0.0501588	0.375401	['Post-translational modification, protein turnover, and chaperones']
fig|550.1679.peg.4886	P49008	Porphyromonas gingivalis (strain ATCC BAA-308 / W83) OX=242619	beta-N-acetylglucosaminidase (EC 3.2.1.52)	nahA		x		0.301417	0.381069	0.0796527	-0.0604002	-0.44147	-0.140053	-0.00513067	-0.0907722	-0.0852977	-0.322469	-0.479472	-0.522468	-0.0962058	NaN	-0.1839	['Carbohydrate transport and metabolism']
fig|550.1679.peg.2934	A8ADQ9	Citrobacter koseri (strain ATCC BAA-895 / CDC 4225-83 / SGSC4696) OX=290338	Erythronate-4-phosphate dehydrogenase (EC 1.1.1.290)	pdxB				0.302011	0.460721	0.15871	-0.102032	-0.562752	-0.260742	0.850399	-0.637401	-0.519094	-0.635136	-0.239038	-0.814083	0.206018	-0.751927	-0.236317	['Coenzyme transport and metabolism']
fig|550.1679.peg.2581	P0AD10	Escherichia coli (strain K12) OX=83333	hypothetical protein	yecJ				0.305345	0.201326	-0.104018	-0.0368531	-0.23818	0.0671652	-0.397049	0.13606	0.15043	-0.564585	-0.071497	-0.078457	-0.0905264	0.19711	0.0949116	['Function unknown']
fig|550.1679.peg.4218	B5XZ01	Klebsiella pneumoniae (strain 342) OX=507522	Dihydroxy-acid dehydratase (EC 4.2.1.9)	ilvD				0.311156	0.199336	-0.11182	-0.524099	-0.723435	-0.412279	-0.329123	-0.87205	-0.371124	-0.928814	-0.64539	-0.5961	-0.0906493	-0.631779	-0.514408	['Amino acid transport and metabolism']
fig|550.1679.peg.4402	P0AGE8	Shigella flexneri OX=623	Chromate reductase (EC 1.6.5.2)	chrR				0.323293	0.392063	0.0687704	-0.0512264	-0.44329	-0.119997	-0.273134	0.146394	-0.0269398	-0.88622	-0.139697	-0.303953	-0.297733	0.130404	-0.192662	['Function unknown']
fig|550.1679.peg.4233	A4WG51	Enterobacter sp. (strain 638) OX=399742	Argininosuccinate lyase (EC 4.3.2.1)	argH				0.325079	0.249463	-0.0756168	-0.0800195	-0.329482	-0.00440276	0.0360461	-0.276538	0.000432815	-0.515522	0.063641	-0.536566	-0.0821635	0.129217	-0.0602619	['Amino acid transport and metabolism']
fig|550.1679.peg.1151	P75849	Escherichia coli (strain K12) OX=83333	Hypothetical metal-binding enzyme%2C YcbL homolog	gloC				0.326714	0.53198	0.205266	-0.149602	-0.681582	-0.354868	0.0508847	-0.377388	-0.122303	NaN	-0.535729	-0.827436	-0.46176	-0.285759	-0.317085	['Function unknown']
fig|550.1679.peg.868	P0AF18	Escherichia coli (strain K12) OX=83333	N-acetylglucosamine-6-phosphate deacetylase (EC 3.5.1.25)	nagA				0.3434	0.232122	-0.111278	-0.271878	-0.503999	-0.160599	-0.461561	NaN	-0.082194	-0.918415	-0.281755	-0.311829	-0.288206	-0.245591	0.0519985	['Carbohydrate transport and metabolism']
fig|550.1679.peg.1422	P0A2C7	Salmonella typhimurium (strain LT2 / SGSC1412 / ATCC 700720) OX=99287	Spermidine/putrescine import ABC transporter substrate-binding protein PotD (TC 3.A.1.11.1)	potD				0.343914	0.239577	-0.104337	0.397652	0.158075	0.501989	-0.0484868	0.707878	0.533563	-0.0128829	0.144438	0.342669	0.00619029	0.922046	0.577731	['Amino acid transport and metabolism']
fig|550.1679.peg.1320	A4W949	Enterobacter sp. (strain 638) OX=399742	Putative hydrolase YcdX (EC 3.1.-.-)	Ent638_1550				0.344802	0.41428	0.0694785	-0.0703977	-0.484678	-0.139876	0.0977456	-0.17145	-0.137489	-0.074988	-0.23545	-1.1436	-0.145127	-0.467454	0.192952	['Amino acid transport and metabolism']
fig|550.1679.peg.3904	P0AFZ3	Escherichia coli (strain K12) OX=83333	ClpXP protease specificity-enhancing factor / Stringent starvation protein B	sspB				0.346067	0.252627	-0.0934391	-0.0925446	-0.345172	0.000894477	-0.310164	-0.00660824	0.0391384	-0.627761	-0.0875034	-0.320252	-0.115441	0.145873	-0.0277485	['Function unknown']
fig|550.1679.peg.3512	P03813	Escherichia coli (strain K12) OX=83333	Aspartate racemase (EC 5.1.1.13)	ygeA				0.348041	0.295733	-0.0523075	-0.486739	-0.782473	-0.434432	0.223423	-0.95786	-0.72578	-1.317	-0.361416	-0.669006	0.25532	-1.35328	-0.20533	['Amino acid transport and metabolism']
fig|550.1679.peg.1295	A8AI59	Citrobacter koseri (strain ATCC BAA-895 / CDC 4225-83 / SGSC4696) OX=290338	NAD(P)H dehydrogenase (quinone)%2C Type IV (EC 1.6.5.2)	CKO_02047				0.348495	0.268694	-0.0798006	-0.300336	-0.56903	-0.220535	-0.477904	-0.145621	-0.277481	-0.936249	-0.294402	-0.476438	-0.421573	-0.00272928	-0.237302	['Function unknown']
fig|550.1679.peg.2111	P39451	Escherichia coli (strain K12) OX=83333	Alcohol dehydrogenase (EC 1.1.1.1)	adhP				0.353766	0.310442	-0.0433246	-0.228181	-0.538623	-0.184856	-0.063771	-0.54332	-0.077452	-0.707689	-0.672864	-0.235314	-0.0138002	-0.448213	-0.0925555	['Amino acid transport and metabolism', 'Translation, ribosomal structure and biogenesis']
fig|550.1679.peg.1667	A4W9R3	Enterobacter sp. (strain 638) OX=399742	Cysteine desulfurase (EC 2.8.1.7) > SufS	sufS				0.356828	0.377585	0.0207565	-0.206073	-0.583658	-0.226829	-0.404955	-0.0875494	-0.125715	-0.993407	-0.291468	-0.466098	-0.432727	-0.108954	-0.138807	['Amino acid transport and metabolism']
fig|550.1679.peg.686	A9MLA7	Salmonella arizonae (strain ATCC BAA-731 / CDC346-86 / RSK2980) OX=41514	Cysteinyl-tRNA synthetase (EC 6.1.1.16)	cysS				0.363591	0.43293	0.0693384	-0.340106	-0.773036	-0.409445	1.05401	NaN	-1.73423	-0.695045	-0.899022	-0.725041	1.32728	-2.79636	0.240742	['Translation, ribosomal structure and biogenesis']
fig|550.1679.peg.4074	Q8FCR6	Escherichia coli O6:H1 (strain CFT073 / ATCC 700928 / UPEC) OX=199310	Aspartate-semialdehyde dehydrogenase (EC 1.2.1.11)	asd		x	x	0.363767	0.634372	0.270605	0.268157	-0.366215	-0.00244796	0.250355	0.305095	0.249021	-0.594835	-0.0525807	-0.451228	0.11703	-0.0544223	-0.0699516	['Amino acid transport and metabolism']
fig|550.1679.peg.5005	Q12726	Yarrowia lipolytica (strain CLIB 122 / E 150) OX=284591	hypothetical protein	LYS1				0.370914	0.282514	-0.0883998	-0.188519	-0.471033	-0.100119	-0.222616	-0.108441	-0.234499	-0.6293	0.0306892	-0.814489	-0.00475429	-0.0907875	-0.204815	[]
fig|550.1679.peg.502	A8AKQ0	Citrobacter koseri (strain ATCC BAA-895 / CDC 4225-83 / SGSC4696) OX=290338	Xanthine-guanine phosphoribosyltransferase (EC 2.4.2.22)	gpt				0.371527	0.290014	-0.081513	-0.00962264	-0.299637	0.0718904	-0.256769	0.0792927	0.148609	-0.639332	-0.0832788	-0.1763	-0.159235	0.3421	0.0328061	['Nucleotide transport and metabolism']
fig|550.1679.peg.2989	P16703	Escherichia coli (strain K12) OX=83333	Cysteine synthase B (EC 2.5.1.47)	cysM				0.376451	0.200514	-0.175937	-0.0752958	-0.27581	0.100641	-0.15592	NaN	0.00532815	-0.495024	0.0471196	-0.379526	NaN	0.242328	-0.041046	['Amino acid transport and metabolism']
fig|550.1679.peg.4951	Q57498	Haemophilus influenzae (strain ATCC 51907 / DSM 11121 / KW20 / Rd) OX=71421	Possible carboxymuconolactone decarboxylase family protein (EC 4.1.1.44)	HI_1053				0.380032	0.274903	-0.105129	-0.494842	-0.769745	-0.389713	-0.579922	-0.285091	-0.619514	-0.949728	-0.442183	-0.917325	-0.434773	-0.225818	-0.508547	['Function unknown']
fig|550.1679.peg.391	P0AFG8	Escherichia coli (strain K12) OX=83333	Pyruvate dehydrogenase E1 component (EC 1.2.4.1)	aceE				0.380804	-0.177895	-0.5587	-1.10859	-0.930691	-0.549887	0.272859	-2.06721	-1.53141	-0.965446	-0.760382	-1.06625	0.276913	-1.99614	0.0695647	['Energy production and conversion']
fig|550.1679.peg.1837	P27236	Salmonella typhimurium (strain LT2 / SGSC1412 / ATCC 700720) OX=99287	Dipeptidyl carboxypeptidase Dcp (EC 3.4.15.5)	dcp				0.383595	0.345113	-0.0384818	-0.399881	-0.744994	-0.3614	-0.531552	-0.255322	-0.412769	-0.815047	-0.481505	-0.938431	-0.536608	-0.307394	-0.240197	['Amino acid transport and metabolism']
fig|550.1679.peg.4417	P31455	Escherichia coli (strain K12) OX=83333	Uncharacterized protein YidR	yidR				0.387171	0.725907	0.338736	0.0444056	-0.681501	-0.29433	-0.27026	NaN	0.359071	-0.936746	-0.278094	-0.829665	-0.604301	NaN	0.0156403	['Function unknown']
fig|550.1679.peg.3887	P0AEC4	Shigella flexneri OX=623	Aerobic respiration control sensor protein ArcB (EC 2.7.13.3)	arcB				0.388687	0.449046	0.0603591	-0.161587	-0.610633	-0.221947	-0.460429	0.000432815	-0.024766	-1.02137	-0.197898	-0.612638	-0.381385	-0.0740917	-0.210363	['Signal transduction mechanisms']
fig|550.1679.peg.3745	P0AC18	Shigella flexneri OX=623	Dihydroneopterin aldolase (EC 4.1.2.25)	folB				0.395997	0.455086	0.059089	-0.289581	-0.744667	-0.34867	-0.46027	-0.104449	-0.304024	-0.974092	-0.296687	-0.963222	-0.289863	-0.356513	-0.399635	['Coenzyme transport and metabolism']
fig|550.1679.peg.4121	P0AED4	Shigella sonnei OX=624	Universal stress protein A	uspA				0.400012	0.30663	-0.0933822	-0.278325	-0.584955	-0.184943	-0.472709	-0.18092	-0.181346	-0.639018	-0.275245	-0.840603	-0.368831	-0.196492	0.0104934	['Signal transduction mechanisms']
fig|550.1679.peg.4519	P29847	Salmonella typhimurium (strain LT2 / SGSC1412 / ATCC 700720) OX=99287	Serine acetyltransferase (EC 2.3.1.30)	cysE				0.401392	NaN	NaN	NaN	-0.621938	-0.220545	-0.0395179	NaN	NaN	-0.750518	NaN	-0.493357	0.203013	NaN	-0.644104	['Amino acid transport and metabolism']
fig|550.1679.peg.1663	P77667	Escherichia coli (strain K12) OX=83333	Iron-sulfur cluster assembly iron binding protein SufA	sufA				0.40269	0.450327	0.0476376	0.0314392	-0.418888	-0.0161984	-0.350614	0.26135	0.183582	NaN	-0.0706331	-0.767143	-0.23382	0.0941009	0.0911243	['Function unknown']		TTGAAGTGATAATCGTTAT
fig|550.1679.peg.1353	A4W969	Enterobacter sp. (strain 638) OX=399742	Protein yceI precursor	Ent638_1570		x		0.404148	0.562158	0.158009	-0.172631	-0.734788	-0.33064	-0.416231	0.0257376	-0.1274	-0.837352	-0.542059	-0.824955	-0.568473	-0.136632	-0.286814	['Function unknown']
fig|550.1679.peg.3060	Q99132	Pectobacterium carotovorum subsp. carotovorum OX=555	Extracellular metalloprotease precursor (EC 3.4.24.-)	prt1				0.419623	0.584746	0.165123	-0.410156	-0.994902	-0.575279	-0.702468	-0.257338	-0.27066	-1.38817	-0.655535	-0.941005	-0.753458	-0.455475	-0.516904	['Amino acid transport and metabolism']
fig|550.1679.peg.926	P0A9C4	Shigella flexneri OX=623	Aldose 1-epimerase (EC 5.1.3.3)	galM				0.423032	0.583331	0.160299	0.373717	-0.209614	0.213417	-0.349327	0.975703	0.494774	-0.60154	0.189919	-0.217222	-0.0899582	0.514097	0.216113	['Carbohydrate transport and metabolism']
fig|550.1679.peg.1018	P37595	Escherichia coli (strain K12) OX=83333	Isoaspartyl aminopeptidase (EC 3.4.19.5) @ Asp-X dipeptidase	iaaA				0.42758	0.29313	-0.13445	-0.341528	-0.634658	-0.207078	-0.615044	-0.0412686	-0.368272	-0.777789	-0.373383	-0.752802	-0.309538	0.0865121	-0.398208	['Amino acid transport and metabolism']
fig|550.1679.peg.3962	A4WF95	Enterobacter sp. (strain 638) OX=399742	Peptide deformylase (EC 3.5.1.88)	def				0.433051	0.471761	0.03871	-0.24047	-0.712231	-0.27918	0.126709	-0.713213	-0.134905	-1.03667	-0.586558	-0.513461	-0.0930479	-0.653151	-0.0913408	['Translation, ribosomal structure and biogenesis']
fig|550.1679.peg.2917	P0AC22	Shigella flexneri OX=623	D-erythro-7%2C8-dihydroneopterin triphosphate epimerase	folX				0.433182	0.336946	-0.0962361	-0.380847	-0.717793	-0.284611	-0.57439	-0.360157	-0.207994	-0.923632	-0.37825	-0.851495	-0.418369	-0.169096	-0.266368	['Coenzyme transport and metabolism']
fig|550.1679.peg.4505	P37419	Salmonella typhimurium (strain LT2 / SGSC1412 / ATCC 700720) OX=99287	2-amino-3-ketobutyrate coenzyme A ligase (EC 2.3.1.29)	kbl				0.441044	0.0155605	-0.425483	-0.644451	-0.660012	-0.218968	-0.37174	-1.10877	-0.452846	-1.38485	0.242938	-0.838125	-0.338998	-1.00515	0.68724	['Coenzyme transport and metabolism']
fig|550.1679.peg.306	A9MRA4	Salmonella arizonae (strain ATCC BAA-731 / CDC346-86 / RSK2980) OX=41514	Purine nucleoside phosphorylase (EC 2.4.2.1)	deoD				0.441966	0.410907	-0.0310587	-0.523608	-0.934515	-0.492549	-0.624488	-0.424862	-0.521473	-1.17387	-0.556309	-1.07336	-0.525683	-0.369949	-0.582015	['Nucleotide transport and metabolism']
fig|550.1679.peg.335	P18390	Escherichia coli (strain K12) OX=83333	Putative glycoprotein/receptor	yjjA				0.445205	0.496369	0.0511643	0.060079	-0.43629	0.00891476	-0.334262	0.254473	0.260026	-0.592854	-0.223593	-0.492424	-0.0881167	0.105946	NaN	['Function unknown']
fig|550.1679.peg.4678	P46853	Escherichia coli (strain K12) OX=83333	Uncharacterized oxidoreductase YhhX	yhhX				0.456146	0.487183	0.0310367	-0.124366	-0.611549	-0.155403	0.015212	-0.102481	-0.285829	-0.693131	-0.228706	-0.912809	-0.156498	-0.316474	0.0067647	['Function unknown']		TGCGAATGAGAATGATTAT
fig|550.1679.peg.3433	B8GF12	Methanosphaerula palustris (strain ATCC BAA-1556 / DSM 19958 / E1-9c) OX=521011	FIG074102: hypothetical protein	trm1			x	0.456147	0.688585	0.232438	-0.230133	-0.918719	-0.462571	-0.136236	-0.303312	-0.250852	NaN	-0.443026	-1.39441	NaN	-0.492708	-0.432435	['Function unknown']
fig|550.1679.peg.4688	Q7CPB2	Salmonella typhimurium (strain LT2 / SGSC1412 / ATCC 700720) OX=99287	UPF0337 protein YjbJ	yjbJ				0.482403	0.584356	0.101953	-0.322974	-0.90733	-0.424927	-0.85035	-0.066246	-0.0523263	-1.26962	-0.402588	-1.04979	-0.958701	0.116764	-0.432844	['Function unknown']
fig|550.1679.peg.4258	P28901	Shigella flexneri OX=623	Ferredoxin--NADP(+) reductase (EC 1.18.1.2)	fpr				0.486992	0.26214	-0.224853	-0.63206	-0.8942	-0.407207	-0.336464	-0.790484	-0.769231	-0.892259	-0.452491	-1.33785	-0.16788	-0.767315	-0.286427	['Energy production and conversion']
fig|550.1679.peg.3565	P0A9T3	Shigella flexneri OX=623	D-3-phosphoglycerate dehydrogenase (EC 1.1.1.95)	serA				0.487382	-1.14076	-1.62814	-1.08669	0.0540637	0.541445	1.08672	-2.38045	-1.96635	0.780058	-0.657286	0.0394191	1.7956	-2.56704	2.39578	['Amino acid transport and metabolism']
fig|550.1679.peg.411	A4W6N8	Enterobacter sp. (strain 638) OX=399742	3-methyl-2-oxobutanoate hydroxymethyltransferase (EC 2.1.2.11)	panB				0.493225	0.335802	-0.157424	-0.13956	-0.475361	0.017864	-0.0820565	-0.262227	-0.0743955	-0.783216	-0.167507	NaN	0.0629506	0.143655	-0.153013	['Coenzyme transport and metabolism']
fig|550.1679.peg.4953	A4T3S4	Mycobacterium gilvum (strain PYR-GCK) OX=350054	hypothetical protein	trmB				0.497021	0.450149	-0.0468726	-0.80658	-1.25673	-0.759708	-0.966912	-0.581994	-0.870836	-1.52733	-0.928237	-1.31463	-0.940645	-0.571729	-0.76675	['Post-translational modification, protein turnover, and chaperones']
fig|550.1679.peg.3510	E0IWI3	Escherichia coli (strain ATCC 9637 / CCM 2024 / DSM 1116 / NCIMB 8666 / NRRL B-766 / W) OX=566546	Diaminopimelate decarboxylase (EC 4.1.1.20)	lysA				0.497901	0.29222	-0.20568	0.121376	-0.170845	0.327056	1.45502	NaN	-1.21227	NaN	-0.425753	0.0840642	1.15581	-1.77957	1.60493	['Amino acid transport and metabolism']		AAAACGATATTTTTTATTC
fig|550.1679.peg.4170	P0A1F6	Salmonella typhimurium (strain LT2 / SGSC1412 / ATCC 700720) OX=99287	Uridine phosphorylase (EC 2.4.2.3)	udp				0.504171	0.480081	-0.0240896	-0.292105	-0.772186	-0.268015	-0.40834	-0.0905111	-0.377463	-0.994126	-0.31856	-1.00387	-0.451504	-0.00176114	-0.35078	['Nucleotide transport and metabolism']
fig|550.1679.peg.2937	P0A953	Escherichia coli (strain K12) OX=83333	3-oxoacyl-[acyl-carrier-protein] synthase%2C KASI (EC 2.3.1.41)	fabB				0.505309	-0.538209	-1.04352	-1.0179	-0.479695	0.0256135	0.43157	-2.10036	-1.38492	-1.15827	0.278698	-0.559516	0.724738	-1.96201	1.31412	['Lipid transport and metabolism']
fig|550.1679.peg.4699	P04693	Escherichia coli (strain K12) OX=83333	Biosynthetic Aromatic amino acid aminotransferase alpha (EC 2.6.1.57)	tyrB				0.509177	0.266898	-0.242278	-0.35213	-0.619028	-0.109851	-0.301959	-0.421168	-0.333262	-1.00735	0.033793	-0.883529	-0.117021	-0.392554	0.180021	['Amino acid transport and metabolism']
fig|550.1679.peg.594	Q46948	Escherichia coli (strain K12) OX=83333	DJ-1/YajL/PfpI superfamily%2C includes chaperone protein YajL (former ThiJ)%2C parkinsonism-associated protein DJ-1%2C peptidases PfpI%2C Hsp31	yajL				0.509644	0.0935395	-0.416105	-0.210291	-0.303831	0.205813	0.543397	-0.559537	-0.614735	-0.345546	-0.120388	-0.445558	0.593402	-0.321586	0.345623	['Function unknown']
fig|550.1679.peg.3603	P0ADS9	Escherichia coli (strain K12) OX=83333	FIG004016: Uncharacterized protein YggN	yggN				0.528244	0.208356	-0.319888	-0.0161575	-0.224513	0.30373	-0.390245	0.171719	0.170053	-0.462734	0.192068	-0.402874	0.0728604	0.552869	0.285461	['Function unknown']
fig|550.1679.peg.2103	P0C0L3	Shigella flexneri OX=623	Peroxiredoxin OsmC (EC 1.11.1.15)	osmC		x		0.539016	0.566673	0.0276565	-0.422948	-0.989621	-0.450605	-0.50226	-0.301782	-0.464803	-1.22817	-0.524749	-1.21595	-0.663419	-0.299454	-0.388941	['Post-translational modification, protein turnover, and chaperones']
fig|550.1679.peg.4138	P37648	Escherichia coli (strain K12) OX=83333	Protein YhjJ%2C putative peptidase	yhjJ				0.547199	-0.465849	-1.01305	-0.811405	-0.345556	0.201642	0.133958	-1.62531	-0.942862	-0.403008	-0.0282633	-0.605398	0.995593	-1.69745	1.30679	['Post-translational modification, protein turnover, and chaperones']
fig|550.1679.peg.4489	A8ARM7	Citrobacter koseri (strain ATCC BAA-895 / CDC 4225-83 / SGSC4696) OX=290338	Deoxyuridine 5'-triphosphate nucleotidohydrolase (EC 3.6.1.23)	dut		x		0.565553	0.69917	0.133618	0.139798	-0.559373	0.00618002	0.00518438	NaN	0.274411	NaN	-0.357899	-0.760846	0.0371714	0.140909	-0.159541	['Nucleotide transport and metabolism']
fig|550.1679.peg.1894	P45245	Haemophilus influenzae (strain ATCC 51907 / DSM 11121 / KW20 / Rd) OX=71421	NAD(P)H oxidoreductase YrkL @ Putative NADPH-quinone reductase (modulator of drug activity B) @ Flavodoxin 2	HI_1544		x		0.578801	0.631187	0.0523861	-0.307428	-0.938615	-0.359814	-0.482593	-0.178812	-0.260878	-1.37363	-0.532908	-0.909309	-0.543614	-0.266871	-0.268956	['Function unknown']
fig|550.1679.peg.3886	P0ABU6	Shigella flexneri OX=623	Enhancing lycopene biosynthesis protein 2	elbB				0.605381	0.46172	-0.143661	-0.101511	-0.563231	0.0421502	-0.343623	-0.176153	0.215244	-0.976475	-0.0619024	-0.651314	-0.122428	0.0496307	0.199248	['Secondary metabolites biosynthesis, transport, and catabolism']
fig|550.1679.peg.2408	Q69Z37	Mus musculus OX=10090	hypothetical protein	Samd9l				0.6135	0.499969	-0.113531	-0.128557	-0.628526	-0.015026	-0.0211161	-0.1271	-0.237456	-0.913569	-0.15343	-0.818579	0.127105	0.0731348	-0.245318	[]
fig|550.1679.peg.3383	P0A6G3	Escherichia coli (strain K12) OX=83333	Nicotinamide-nucleotide amidase (EC 3.5.1.42)	pncC				0.625987	0.570091	-0.0558953	-0.466991	-1.03708	-0.411096	-0.280037	NaN	-0.653945	-1.28842	-0.550254	-1.27258	-0.261742	-0.0780001	-0.893544	['Coenzyme transport and metabolism']
fig|550.1679.peg.1588	P15111	Salmonella typhimurium (strain LT2 / SGSC1412 / ATCC 700720) OX=99287	NADP-specific glutamate dehydrogenase (EC 1.4.1.4)	gdhA				0.65374	-0.0596543	-0.713395	-0.259645	-0.199991	0.453749	0.581978	-1.51796	0.157044	-0.482412	0.0824301	NaN	0.838347	NaN	0.0691523	['Amino acid transport and metabolism']
fig|550.1679.peg.4156	A4WFX3	Enterobacter sp. (strain 638) OX=399742	Xaa-Pro dipeptidase PepQ (EC 3.4.13.9)	pepQ				0.701408	0.563797	-0.13761	-0.443432	-1.00723	-0.305821	0.836813	-1.29527	-0.871839	-0.943555	-0.923113	-1.15502	0.164786	NaN	-0.776429	['Amino acid transport and metabolism']
fig|550.1679.peg.1938	.	.	T1SS secreted agglutinin RTX	.		x		0.708716	1.85862	1.1499	1.22213	-0.636486	0.0722306	1.30147	1.68459	0.680324	-0.798316	-0.0823773	-1.02876	-0.422482	0.845269	-0.206096	['Function unknown']
fig|550.1679.peg.4516	P0AC62	Escherichia coli (strain K12) OX=83333	Glutaredoxin 3 (Grx3)	grxC		x		0.73658	0.750369	0.0137889	-0.249185	-0.999554	-0.262974	-0.474573	-0.15319	-0.119793	-1.26444	-0.667126	-1.06709	NaN	-0.146515	-0.379432	['Post-translational modification, protein turnover, and chaperones']
fig|550.1679.peg.4646	P19576	Salmonella typhimurium (strain LT2 / SGSC1412 / ATCC 700720) OX=99287	Maltodextrin ABC transporter%2C substrate-binding protein MdxE	malE				0.765468	0.438918	-0.32655	-0.862873	-1.30179	-0.536323	-1.09191	NaN	-0.633837	NaN	-1.05011	-1.55347	-1.27139	NaN	0.198746	['Carbohydrate transport and metabolism']
fig|550.1679.peg.454	A4W6T0	Enterobacter sp. (strain 638) OX=399742	Acetyl-coenzyme A carboxyl transferase alpha chain (EC 6.4.1.2)	accA				NaN	-3.0915	NaN	-0.77178	2.31972	NaN	2.1866	-2.8049	-1.69703	4.124	1.38515	1.45001	NaN	-2.94064	NaN	['Lipid transport and metabolism']
fig|550.1679.peg.208	A6T4P1	Klebsiella pneumoniae subsp. pneumoniae (strain ATCC 700721 / MGH 78578) OX=272620	Protein translocase subunit SecA	secA				NaN	-1.98763	NaN	-0.715313	1.27232	NaN	2.58643	-2.74352	-1.98885	NaN	1.14607	1.39857	NaN	-2.94719	NaN	['Intracellular trafficking, secretion, and vesicular transport']
fig|550.1679.peg.4019	P0A2T6	Salmonella typhimurium (strain LT2 / SGSC1412 / ATCC 700720) OX=99287	Cyclic AMP receptor protein	crp				NaN	-1.6569	NaN	-0.70504	0.951856	NaN	2.26069	-1.74666	-2.62914	NaN	0.767061	1.13665	NaN	-3.43031	NaN	['Signal transduction mechanisms']
fig|550.1679.peg.2689	A4WC73	Enterobacter sp. (strain 638) OX=399742	Phosphoribosylformimino-5-aminoimidazole carboxamide ribotide isomerase (EC 5.3.1.16)	hisA		x		NaN	-1.52321	NaN	-1.13529	0.387913	NaN	NaN	-0.980796	-1.28979	1.14535	-0.10276	0.121148	NaN	NaN	NaN	['Amino acid transport and metabolism']
fig|550.1679.peg.188	Q47456	Escherichia coli OX=562	Transcriptional regulator PcoR	pcoR				NaN	-1.47139	NaN	-1.27698	0.19441	NaN	2.51379	-3.04359	-3.30116	NaN	0.212881	0.17594	NaN	-4.08711	NaN	['Signal transduction mechanisms']
fig|550.1679.peg.3382	A6TCW1	Klebsiella pneumoniae subsp. pneumoniae (strain ATCC 700721 / MGH 78578) OX=272620	RecA protein	recA				NaN	-1.05083	NaN	-0.0482618	1.00257	NaN	2.07953	NaN	-2.17606	1.9299	0.414136	0.663663	1.87149	NaN	NaN	['Replication, recombination and repair']
fig|550.1679.peg.1148	A4W8U3	Enterobacter sp. (strain 638) OX=399742	Chromosome partition protein MukB	mukB				NaN	-1.02553	NaN	-0.2916	0.733934	NaN	3.52319	-2.46474	-1.93324	NaN	0.818851	0.649018	NaN	-2.98919	NaN	['Cell cycle control, cell division, chromosome partitioning']
fig|550.1679.peg.2399	P0A1V6	Salmonella typhimurium (strain LT2 / SGSC1412 / ATCC 700720) OX=99287	Ribose-phosphate pyrophosphokinase (EC 2.7.6.1)	prs				NaN	-0.991768	NaN	-1.46266	-0.470888	NaN	1.79252	-3.55838	-2.62211	-0.771668	-0.356329	-0.284669	NaN	NaN	0.0564447	['Nucleotide transport and metabolism']
fig|550.1679.peg.2526	P0AC53	Escherichia coli (strain K12) OX=83333	Glucose-6-phosphate 1-dehydrogenase (EC 1.1.1.49)	zwf				NaN	-0.974104	NaN	-0.972727	0.00137718	NaN	2.51735	-2.32561	-3.10992	-0.512329	-0.305985	0.822445	NaN	-4.19575	NaN	['Carbohydrate transport and metabolism']
fig|550.1679.peg.2476	P0AEZ6	Shigella flexneri OX=623	Septum site-determining protein MinD	minD				NaN	-0.971615	NaN	-0.0115409	0.960074	NaN	2.03323	NaN	-2.05631	NaN	0.875544	1.0446	NaN	-1.76043	NaN	['Cell cycle control, cell division, chromosome partitioning']
fig|550.1679.peg.4759	P40862	Salmonella typhimurium (strain LT2 / SGSC1412 / ATCC 700720) OX=99287	L-Proline/Glycine betaine transporter ProP	proP				NaN	-0.804034	NaN	-0.265537	0.538496	NaN	2.00978	-1.24732	-1.55907	NaN	0.877744	0.199248	NaN	NaN	NaN	['Inorganic ion transport and metabolism']
fig|550.1679.peg.410	A4W6N7	Enterobacter sp. (strain 638) OX=399742	Pantoate--beta-alanine ligase (EC 6.3.2.1)	panC				NaN	-0.671534	NaN	-0.284725	0.38681	NaN	1.05818	NaN	-1.62763	0.384934	0.388686	NaN	NaN	-2.41112	NaN	['Coenzyme transport and metabolism']
fig|550.1679.peg.2509	P76272	Escherichia coli (strain K12) OX=83333	Paraquat-inducible protein B	yebT		x		NaN	-0.671171	NaN	-0.154636	0.516534	NaN	0.127237	NaN	-0.43651	0.570074	NaN	0.462995	NaN	NaN	0.711142	['Function unknown']
fig|550.1679.peg.3937	P24182	Escherichia coli (strain K12) OX=83333	Biotin carboxylase of acetyl-CoA carboxylase (EC 6.3.4.14)	accC				NaN	-0.393902	NaN	0.0205725	0.414474	NaN	2.017	NaN	-1.97585	NaN	-0.245694	1.07464	NaN	NaN	NaN	['Lipid transport and metabolism']
fig|550.1679.peg.4659	P0AC32	Shigella flexneri OX=623	Cell-division-associated%2C ABC-transporter-like signaling protein FtsX	ftsX				NaN	-0.343412	NaN	0.275831	0.619243	NaN	0.824727	NaN	-0.273064	0.930472	0.264597	0.662661	NaN	NaN	NaN	['Cell cycle control, cell division, chromosome partitioning']
fig|550.1679.peg.3587	P60659	Salmonella typhimurium (strain LT2 / SGSC1412 / ATCC 700720) OX=99287	Biosynthetic arginine decarboxylase (EC 4.1.1.19)	speA				NaN	-0.341969	NaN	-0.336564	0.00540514	NaN	1.71123	NaN	-2.38436	NaN	-0.387978	0.398788	NaN	NaN	NaN	['Amino acid transport and metabolism']
fig|550.1679.peg.869	Q8ZQX7	Salmonella typhimurium (strain LT2 / SGSC1412 / ATCC 700720) OX=99287	Glucosamine-6-phosphate deaminase (EC 3.5.99.6)	nagB				NaN	-0.287819	NaN	-0.384321	-0.0965015	NaN	1.00303	NaN	-1.77167	0.644225	-0.328507	-0.605223	NaN	NaN	1.8618	['Carbohydrate transport and metabolism']
fig|550.1679.peg.4710	P0AF52	Escherichia coli (strain K12) OX=83333	Guanine/hypoxanthine permease GhxP	ghxP				NaN	-0.197785	NaN	-0.461512	-0.263726	NaN	-0.315038	-0.547341	-0.522157	-0.217088	0.0746424	-0.648734	NaN	NaN	-0.67436	['Function unknown']
fig|550.1679.peg.3207	P0AGJ5	Escherichia coli (strain K12) OX=83333	Uncharacterized tRNA/rRNA methyltransferase YfiF	yfiF				NaN	-0.170309	NaN	0.302683	0.472992	NaN	0.83875	-0.0611045	0.130404	NaN	0.383608	0.562377	NaN	NaN	NaN	['Translation, ribosomal structure and biogenesis']
fig|550.1679.peg.2330	Q8ZP51	Salmonella typhimurium (strain LT2 / SGSC1412 / ATCC 700720) OX=99287	Ribosomal large subunit pseudouridine synthase B (EC 5.4.99.22)	rluB				NaN	-0.152958	NaN	0.692028	0.844986	NaN	1.81274	-0.187674	0.451013	0.719928	NaN	0.970044	NaN	NaN	NaN	['Translation, ribosomal structure and biogenesis']
fig|550.1679.peg.647	P31224	Escherichia coli (strain K12) OX=83333	Multidrug efflux system AcrAB-TolC%2C inner-membrane proton/drug antiporter AcrB (RND type)	acrB				NaN	-0.105596	NaN	-0.145966	-0.0403706	NaN	2.00482	NaN	-2.29676	NaN	0.145482	-0.226223	NaN	NaN	NaN	['Defense mechanisms']
fig|550.1679.peg.4860	B5Y2W8	Klebsiella pneumoniae (strain 342) OX=507522	UPF0307 protein YjgA	KPK_5034				NaN	-0.0863508	NaN	-0.0778371	0.00851371	NaN	-0.0182935	-0.0875188	-0.127699	NaN	0.0747794	-0.057752	NaN	-0.438679	NaN	['Function unknown']
fig|550.1679.peg.3214	Q7CQ01	Salmonella typhimurium (strain LT2 / SGSC1412 / ATCC 700720) OX=99287	ClpB protein	clpB				NaN	-0.056973	NaN	-0.571459	-0.514486	NaN	2.20232	NaN	-3.34524	NaN	-1.10197	0.0729976	NaN	NaN	NaN	['Post-translational modification, protein turnover, and chaperones']
fig|550.1679.peg.2552	P07800	Salmonella typhimurium (strain LT2 / SGSC1412 / ATCC 700720) OX=99287	Chemotaxis response - phosphatase CheZ	cheZ				NaN	-0.048884	NaN	1.25144	1.30032	NaN	1.62059	NaN	0.882291	1.38366	NaN	1.21698	NaN	NaN	NaN	['Signal transduction mechanisms']
fig|550.1679.peg.3940	A8AQF7	Citrobacter koseri (strain ATCC BAA-895 / CDC 4225-83 / SGSC4696) OX=290338	Ribosomal protein L11 methyltransferase	prmA				NaN	-0.0177533	NaN	0.307211	0.324964	NaN	0.177727	NaN	0.436695	NaN	0.487589	0.162339	NaN	NaN	0.126048	['Translation, ribosomal structure and biogenesis']
fig|550.1679.peg.4564	A4W573	Enterobacter sp. (strain 638) OX=399742	Glycyl-tRNA synthetase beta chain (EC 6.1.1.14)	glyS				NaN	-0.0112215	NaN	0.259589	0.270811	NaN	3.65638	NaN	-3.1372	NaN	0.235359	0.306262	NaN	NaN	NaN	['Translation, ribosomal structure and biogenesis']
fig|550.1679.peg.1097	P75823	Escherichia coli (strain K12) OX=83333	Low-specificity L-threonine aldolase (EC 4.1.2.48)	ltaE				NaN	-0.00914828	NaN	-0.354312	-0.345164	NaN	1.7777	NaN	-2.48633	NaN	-0.0787922	-0.611535	NaN	NaN	NaN	['Amino acid transport and metabolism']
fig|550.1679.peg.1135	A4W8S9	Enterobacter sp. (strain 638) OX=399742	Cytidylate kinase (EC 2.7.4.25)	cmk				NaN	-0.0010626	NaN	0.304846	0.305909	NaN	1.53257	-0.419584	-0.198444	NaN	0.362554	0.249263	NaN	NaN	NaN	['Nucleotide transport and metabolism']
fig|550.1679.peg.4180	P0A1U0	Salmonella typhimurium (strain LT2 / SGSC1412 / ATCC 700720) OX=99287	Uncharacterized protein YigI	yigI				NaN	0.0193443	NaN	-0.368009	-0.387354	NaN	-0.323534	-0.309985	-0.470509	-0.586276	-0.00375591	-0.572029	-0.176039	NaN	NaN	['Secondary metabolites biosynthesis, transport, and catabolism']
fig|550.1679.peg.4188	P0A1T6	Salmonella typhimurium (strain LT2 / SGSC1412 / ATCC 700720) OX=99287	Diaminopimelate decarboxylase and/or diaminopimelate epimerase leader peptide	yifL				NaN	0.0631462	NaN	-0.159366	-0.222512	NaN	-0.12257	NaN	-0.196161	-0.329776	-0.196393	-0.141366	NaN	NaN	-0.325033	['Cell wall/membrane/envelope biogenesis']
fig|550.1679.peg.1868	P77181	Escherichia coli (strain K12) OX=83333	Phenylacetic acid degradation protein PaaY	paaY				NaN	0.115627	NaN	-0.191165	-0.306791	NaN	-0.213153	NaN	-0.169177	-0.745841	0.23352	-0.408053	NaN	NaN	0.00129789	['Function unknown']
fig|550.1679.peg.3604	P38521	Escherichia coli (strain K12) OX=83333	FIG002060: uncharacterized protein YggL	yggL				NaN	0.121532	NaN	0.261918	0.140386	NaN	0.658646	NaN	-0.13481	NaN	0.271426	0.00934718	NaN	NaN	NaN	['Function unknown']
fig|550.1679.peg.3955	P0A9X0	Shigella flexneri OX=623	Protein YrdA	yrdA				NaN	0.130011	NaN	-0.06383	-0.193841	NaN	-0.221085	NaN	0.093425	-0.25312	-0.0821787	-0.246224	-0.20568	NaN	NaN	['Function unknown']
fig|550.1679.peg.3878	P0ADV4	Shigella flexneri OX=623	Lipopolysaccharide export system protein LptA	lptA				NaN	0.164627	NaN	-0.000405148	-0.165032	NaN	-0.0925863	-0.00232458	0.0936954	NaN	-0.15396	-0.176104	NaN	NaN	-0.0240911	['Function unknown']
fig|550.1679.peg.1039	P08506	Escherichia coli (strain K12) OX=83333	D-alanyl-D-alanine carboxypeptidase (EC 3.4.16.4)	dacC				NaN	0.232572	NaN	-0.752853	-0.985425	NaN	1.47845	-2.0932	-1.64381	-1.06555	-0.899641	-0.991083	NaN	-2.20443	NaN	['Cell wall/membrane/envelope biogenesis']
fig|550.1679.peg.1491;fig|550.1679.peg.1211	P0A1G3	Salmonella typhimurium (strain LT2 / SGSC1412 / ATCC 700720) OX=99287	Virulence protein MsgA	msgA				NaN	0.247929	NaN	-0.250207	-0.498136	NaN	-0.516904	-0.467115	0.233397	-0.768813	-0.373122	-0.352474	NaN	NaN	NaN	#N/A
fig|550.1679.peg.4654	P37615	Escherichia coli (strain K12) OX=83333	Uncharacterized protein YhhM	yhhM		x		NaN	0.284708	NaN	-0.216453	-0.501161	NaN	-0.311059	NaN	-0.121848	-0.465341	-0.456385	-0.581756	NaN	NaN	-0.240128	['Function unknown']
fig|550.1679.peg.3546	P55890	Salmonella typhimurium (strain LT2 / SGSC1412 / ATCC 700720) OX=99287	Thiol:disulfide interchange protein DsbC	dsbC				NaN	0.292204	NaN	-0.0955235	-0.387728	NaN	-0.407536	0.00273846	0.118227	NaN	-0.082301	-0.693155	NaN	0.156267	NaN	['Post-translational modification, protein turnover, and chaperones']
fig|550.1679.peg.4702	P0AF50	Escherichia coli (strain K12) OX=83333	Uncharacterized protein YjbR	yjbR				NaN	0.293471	NaN	0.396701	0.10323	NaN	1.07108	-0.277674	NaN	0.498353	-0.291892	NaN	NaN	NaN	-0.370695	['Function unknown']
fig|550.1679.peg.3345	Q6P0H7	Danio rerio OX=7955	Putative short-chain dehydrogenase	cbr4				NaN	0.37423	NaN	-0.569361	-0.94359	NaN	-0.137394	NaN	-1.00133	NaN	-0.627962	-1.25922	NaN	NaN	NaN	['Lipid transport and metabolism', 'Secondary metabolites biosynthesis, transport, and catabolism']
fig|550.1679.peg.2939	P64540	Escherichia coli (strain K12) OX=83333	Uncharacterized protein YfcL	yfcL				NaN	0.388751	NaN	0.302059	-0.0866919	NaN	0.0199154	0.533165	0.353097	-0.26505	NaN	0.091666	NaN	NaN	NaN	['Function unknown']
fig|550.1679.peg.854	A4W829	Enterobacter sp. (strain 638) OX=399742	Pyrimidine-specific ribonucleoside hydrolase RihA	rihA		x		NaN	0.423905	NaN	0.0863466	-0.337558	NaN	0.1153	0.158983	-0.015243	-0.578844	-0.338287	-0.0955429	NaN	NaN	0.202136	['Nucleotide transport and metabolism']
fig|550.1679.peg.2465	Q8X4I9	Escherichia coli O157:H7 OX=83334	Alanine racemase (EC 5.1.1.1)	dadX		x		NaN	0.52369	NaN	0.16909	-0.354601	NaN	0.205142	NaN	0.133037	-0.565182	-0.290692	-0.207928	NaN	NaN	0.0236102	['Cell wall/membrane/envelope biogenesis']
fig|550.1679.peg.3798	B5XTW7	Klebsiella pneumoniae (strain 342) OX=507522	Uronate isomerase (EC 5.3.1.12)	uxaC				NaN	0.523752	NaN	-0.227726	-0.751478	NaN	-0.128267	NaN	-0.327185	-1.21685	-0.209812	-0.827769	NaN	NaN	-0.406331	['Carbohydrate transport and metabolism']
fig|550.1679.peg.3935	A4WF69	Enterobacter sp. (strain 638) OX=399742	3-dehydroquinate dehydratase II (EC 4.2.1.10)	aroQ		x		NaN	0.527822	NaN	0.124028	-0.403794	NaN	NaN	0.2587	-0.010643	NaN	-0.311954	-0.495634	NaN	NaN	-0.137886	['Amino acid transport and metabolism']
fig|550.1679.peg.4549	P09053	Escherichia coli (strain K12) OX=83333	Valine--pyruvate aminotransferase (EC 2.6.1.66)	avtA		x		NaN	0.591548	NaN	-0.35898	-0.950528	NaN	-0.448135	NaN	-0.269825	-0.969932	-0.901823	-0.979828	NaN	NaN	NaN	['Amino acid transport and metabolism']
fig|550.1679.peg.2625	P26419	Salmonella typhimurium (strain LT2 / SGSC1412 / ATCC 700720) OX=99287	Flagellar motor switch protein FliN	fliN		x		NaN	0.596536	NaN	1.00169	0.405158	NaN	0.938022	1.06537	NaN	0.428035	NaN	0.38228	NaN	NaN	NaN	['Cell motility']
fig|550.1679.peg.3332	Q9NUL3	Homo sapiens OX=9606	hypothetical protein	STAU2				NaN	0.70245	NaN	-0.211315	-0.913764	NaN	-0.752729	NaN	0.330099	-1.10163	NaN	-0.725899	NaN	NaN	NaN	[]
fig|550.1679.peg.332	P70736	Acinetobacter baylyi (strain ATCC 33305 / BD413 / ADP1) OX=62977	Organic hydroperoxide resistance protein	ACIAD3023				NaN	0.768609	NaN	0.316572	-0.452037	NaN	0.1133	NaN	0.519844	-0.954445	0.251325	-0.652992	NaN	NaN	0.581592	['Post-translational modification, protein turnover, and chaperones']
fig|550.1679.peg.2769	P56744	Acinetobacter baumannii OX=470	Diaminobutyrate--2-oxoglutarate aminotransferase (EC 2.6.1.76)	dat				NaN	0.824041	NaN	0.32991	-0.494131	NaN	1.63343	NaN	-0.973611	-1.16981	NaN	0.181548	1.37557	NaN	NaN	['Amino acid transport and metabolism']
fig|550.1679.peg.3370	P0ACR9	Escherichia coli (strain K12) OX=83333	Multidrug resistance regulator EmrR (MprA)	mprA				NaN	0.836538	NaN	1.22853	0.391988	NaN	2.7499	NaN	-0.292846	NaN	0.0822938	0.701682	NaN	NaN	-0.0272338	['Transcription']
fig|550.1679.peg.1127	.	.	Putative inner membrane protein	.				NaN	NaN	NaN	0.258838	NaN	NaN	0.339821	NaN	0.177854	NaN	NaN	NaN	NaN	NaN	NaN	[]
fig|550.1679.peg.4691	.	.	Putative outer membrane or exported protein STM4242	.				NaN	NaN	-0.182052	-0.227877	NaN	-0.0458257	-0.495735	NaN	0.0399806	NaN	NaN	-0.137235	-0.23635	NaN	0.144699	['Function unknown']
fig|550.1679.peg.4677	P46854	Escherichia coli (strain K12) OX=83333	GNAT family acetyltransferase YhhY	aaaT				NaN	NaN	NaN	NaN	NaN	-0.59352	NaN	NaN	NaN	NaN	NaN	NaN	NaN	-0.688311	-0.498729	['Transcription']
fig|550.1679.peg.3505	A4WE11	Enterobacter sp. (strain 638) OX=399742	2-acylglycerophosphoethanolamine acyltransferase (EC 2.3.1.40) / Acyl-[acyl-carrier-protein] synthetase (EC 6.2.1.20)	aas			x	NaN	NaN	-0.285998	-0.0848666	NaN	0.201131	0.111566	NaN	-0.281299	NaN	NaN	NaN	0.148999	NaN	0.253263	['Lipid transport and metabolism']
fig|550.1679.peg.4235	Q8Z309	Salmonella typhi OX=90370	N-acetyl-gamma-glutamyl-phosphate reductase (EC 1.2.1.38)	argC				NaN	NaN	0.40835	0.372702	NaN	-0.0356487	0.774502	0.227371	0.116232	NaN	0.20989	NaN	NaN	-0.248896	0.177599	['Amino acid transport and metabolism']
fig|550.1679.peg.2943	A4WCW2	Enterobacter sp. (strain 638) OX=399742	Chorismate synthase (EC 4.2.3.5)	aroC				NaN	NaN	0.633474	-0.508619	NaN	-1.14209	1.56604	-1.59811	-1.49378	NaN	NaN	-0.108068	NaN	-2.09709	-0.187099	['Amino acid transport and metabolism']
fig|550.1679.peg.3217	P0AC02	Escherichia coli (strain K12) OX=83333	Outer membrane beta-barrel assembly protein BamD	bamD				NaN	NaN	NaN	NaN	-0.049448	NaN	NaN	NaN	-2.33119	NaN	-0.591006	0.49211	NaN	NaN	NaN	['Cell wall/membrane/envelope biogenesis']
fig|550.1679.peg.1651	Q56078	Salmonella typhimurium (strain LT2 / SGSC1412 / ATCC 700720) OX=99287	Xylan 1%2C4-beta-xylosidase (EC 3.2.1.37)	bglX				NaN	NaN	NaN	0.00461996	NaN	NaN	0.815657	NaN	-0.806417	NaN	NaN	NaN	NaN	NaN	NaN	['Carbohydrate transport and metabolism']
fig|550.1679.peg.1691	P0A9H7	Escherichia coli (strain K12) OX=83333	Cyclopropane-fatty-acyl-phospholipid synthase (EC 2.1.1.79)	cfa				NaN	NaN	NaN	0.1843	NaN	NaN	3.10605	NaN	-2.73745	NaN	NaN	NaN	NaN	NaN	NaN	['Cell wall/membrane/envelope biogenesis']
fig|550.1679.peg.2566	P06110	Salmonella typhimurium (strain LT2 / SGSC1412 / ATCC 700720) OX=99287	Positive regulator of CheA protein activity (CheW)	cheW				NaN	NaN	NaN	NaN	1.02019	NaN	1.4939	NaN	NaN	NaN	1.13218	0.908198	NaN	NaN	1.04215	['Cell motility', 'Signal transduction mechanisms']
fig|550.1679.peg.1110	P0ABH9	Escherichia coli (strain K12) OX=83333	ATP-dependent Clp protease ATP-binding subunit ClpA	clpA				NaN	NaN	NaN	-2.11902	NaN	NaN	NaN	-2.40148	-1.83655	NaN	NaN	NaN	NaN	-2.14618	NaN	['Post-translational modification, protein turnover, and chaperones']
fig|550.1679.peg.4839	P26265	Salmonella typhimurium (strain LT2 / SGSC1412 / ATCC 700720) OX=99287	2'%2C3'-cyclic-nucleotide 2'-phosphodiesterase (EC 3.1.4.16) / 3'-nucleotidase (EC 3.1.3.6)	cpdB				NaN	NaN	NaN	NaN	0.0103595	NaN	-0.639535	NaN	NaN	0.042084	-0.021365	NaN	NaN	NaN	NaN	['Nucleotide transport and metabolism']
fig|550.1679.peg.4570	P0A9Y4	Shigella flexneri OX=623	Cold shock protein of CSP family > CspA (naming convention as in E.coli)	cspA				NaN	NaN	NaN	-0.314895	NaN	NaN	-1.37632	0.013498	0.418136	NaN	NaN	-1.63075	NaN	-1.34256	NaN	['Transcription']
fig|550.1679.peg.3379	Q3YYG7	Shigella sonnei (strain Ss046) OX=300269	Carbon storage regulator	csrA				NaN	NaN	NaN	-0.0919586	NaN	NaN	-0.0168476	-0.16707	NaN	-0.0836762	NaN	NaN	-0.340258	NaN	NaN	['Signal transduction mechanisms']
fig|550.1679.peg.4189	A9MJ08	Salmonella arizonae (strain ATCC BAA-731 / CDC346-86 / RSK2980) OX=41514	Frataxin homolog CyaY%2C facilitates Fe-S cluster assembly%2C interacts with IscS	cyaY				NaN	NaN	NaN	-0.376293	NaN	NaN	-0.578112	-0.174475	NaN	NaN	-0.417425	NaN	NaN	-0.174507	NaN	['Inorganic ion transport and metabolism']
fig|550.1679.peg.37	B8D7V4	Buchnera aphidicola subsp. Acyrthosiphon pisum (strain Tuc7) OX=561501	mRNA interferase RelE	cysD				NaN	NaN	NaN	NaN	-0.493311	NaN	-0.197352	NaN	NaN	-0.564798	NaN	-0.421825	NaN	NaN	-0.193239	['Function unknown']
fig|550.1679.peg.843	P0AEB2	Escherichia coli (strain K12) OX=83333	D-alanyl-D-alanine carboxypeptidase (EC 3.4.16.4)	dacA				NaN	NaN	NaN	0.0721823	NaN	NaN	2.39001	NaN	-2.24564	NaN	-0.7503	NaN	NaN	NaN	NaN	['Cell wall/membrane/envelope biogenesis']
fig|550.1679.peg.3841	P33906	Klebsiella pneumoniae OX=573	DEAD-box ATP-dependent RNA helicase DeaD ( CshA) (EC 3.6.4.13)	deaD				NaN	NaN	NaN	-0.0163053	NaN	NaN	1.07279	-0.675166	-0.446541	NaN	NaN	0.524966	NaN	-0.874455	NaN	['Replication, recombination and repair']		AAATTGCTAATCATTTTCA
fig|550.1679.peg.3828	A4WEW4	Enterobacter sp. (strain 638) OX=399742	DnaA initiator-associating protein DiaA	diaA				NaN	NaN	NaN	0.0141717	NaN	NaN	0.695103	NaN	-0.666759	NaN	NaN	NaN	NaN	NaN	NaN	['Carbohydrate transport and metabolism']
fig|550.1679.peg.4303	Q8DED6	Vibrio vulnificus (strain CMCP6) OX=216895	hypothetical protein	djlA				NaN	NaN	-0.126376	-0.660532	NaN	-0.534156	-0.0609088	-0.953663	-0.967025	NaN	NaN	-1.06332	-0.0256175	NaN	-1.04269	['Inorganic ion transport and metabolism']
fig|550.1679.peg.4947	O67610	Aquifex aeolicus (strain VF5) OX=224324	Oxidoreductase%2C short-chain dehydrogenase/reductase family	fabG				NaN	NaN	NaN	-0.655187	NaN	NaN	2.24266	NaN	-3.55304	NaN	NaN	NaN	NaN	NaN	NaN	['Function unknown']
fig|550.1679.peg.1391	A4W9A5	Enterobacter sp. (strain 638) OX=399742	3-oxoacyl-[acyl-carrier-protein] synthase%2C KASIII (EC 2.3.1.180)	fabH				NaN	NaN	NaN	NaN	-0.132842	NaN	NaN	NaN	-1.34729	NaN	-0.297644	0.0319598	NaN	NaN	-0.229907	['Lipid transport and metabolism']
fig|550.1679.peg.2719	P32055	Escherichia coli (strain K12) OX=83333	GDP-L-fucose synthetase (EC 1.1.1.271)	fcl				NaN	NaN	NaN	0.489079	NaN	NaN	3.34113	NaN	-2.36297	NaN	NaN	NaN	NaN	NaN	NaN	['Cell wall/membrane/envelope biogenesis']
fig|550.1679.peg.2583	P0A9A1	Shigella flexneri OX=623	Ferritin-like protein 2	ftnA				NaN	NaN	NaN	-0.227952	NaN	NaN	-0.475535	NaN	0.0196308	NaN	NaN	-0.101025	NaN	NaN	-0.0249421	['Inorganic ion transport and metabolism']
fig|550.1679.peg.2161	Q12GX4	Polaromonas sp. (strain JS666 / ATCC BAA-500) OX=296591	Translation elongation factor G	fusA1				NaN	NaN	NaN	-0.134716	NaN	NaN	1.09336	NaN	-1.36279	NaN	NaN	NaN	NaN	NaN	0.226139	['Translation, ribosomal structure and biogenesis']
fig|550.1679.peg.928	P09148	Escherichia coli (strain K12) OX=83333	Galactose-1-phosphate uridylyltransferase (EC 2.7.7.10)	galT				NaN	NaN	NaN	NaN	-0.109539	NaN	NaN	NaN	NaN	NaN	-0.104341	-0.114738	NaN	NaN	0.339137	['Carbohydrate transport and metabolism']
fig|550.1679.peg.3205	Q7CQ05	Salmonella typhimurium (strain LT2 / SGSC1412 / ATCC 700720) OX=99287	Autonomous glycyl radical cofactor	grcA				NaN	NaN	NaN	NaN	-2.10226	NaN	NaN	NaN	NaN	-2.56978	NaN	-1.63473	NaN	NaN	0.227987	['Function unknown']
fig|550.1679.peg.3376	A4WDQ2	Enterobacter sp. (strain 638) OX=399742	Glutamate--cysteine ligase (EC 6.3.2.2)	gshA				NaN	NaN	NaN	0.130887	NaN	NaN	1.4025	NaN	-1.14073	NaN	NaN	NaN	NaN	NaN	NaN	['Coenzyme transport and metabolism']
fig|550.1679.peg.3594	P58580	Salmonella typhimurium (strain LT2 / SGSC1412 / ATCC 700720) OX=99287	Glutathione synthetase (EC 6.3.2.3)	gshB				NaN	NaN	NaN	-1.72163	NaN	NaN	NaN	-1.34439	-2.09888	NaN	NaN	NaN	NaN	NaN	NaN	['Coenzyme transport and metabolism']
fig|550.1679.peg.4709	Q9P6M1	Schizosaccharomyces pombe (strain 972 / ATCC 24843) OX=284812	Glutathione S-transferase (EC 2.5.1.18)	gst3				NaN	NaN	0.436252	0.227874	NaN	-0.208378	0.459432	NaN	-0.00368358	NaN	NaN	NaN	0.405666	-0.871469	-0.159331	['Post-translational modification, protein turnover, and chaperones']
fig|550.1679.peg.3057	B5XNM4	Klebsiella pneumoniae (strain 342) OX=507522	GMP synthase [glutamine-hydrolyzing]%2C amidotransferase subunit (EC 6.3.5.2) / GMP synthase [glutamine-hydrolyzing]%2C ATP pyrophosphatase subunit (EC 6.3.5.2)	guaA				NaN	NaN	NaN	0.166398	NaN	NaN	2.59233	NaN	-2.25953	NaN	-0.213504	NaN	NaN	NaN	NaN	['Nucleotide transport and metabolism']
fig|550.1679.peg.4194	P0ACC0	Shigella flexneri OX=623	Uncharacterized protein EC-HemY in Proteobacteria (unrelated to HemY-type PPO in GramPositives)	hemY				NaN	NaN	NaN	-0.52349	NaN	NaN	0.495491	-1.28153	-0.784433	NaN	NaN	NaN	NaN	NaN	NaN	['Coenzyme transport and metabolism']
fig|550.1679.peg.2686	A4WC70	Enterobacter sp. (strain 638) OX=399742	Histidinol-phosphate aminotransferase (EC 2.6.1.9)	hisC				NaN	NaN	NaN	-0.180961	NaN	NaN	2.25761	NaN	-2.61954	NaN	0.121944	NaN	NaN	NaN	-0.126754	['Amino acid transport and metabolism']
fig|550.1679.peg.403	O33799	Salmonella typhimurium (strain LT2 / SGSC1412 / ATCC 700720) OX=99287	Hypoxanthine-guanine phosphoribosyltransferase (EC 2.4.2.8)	hpt				NaN	NaN	NaN	NaN	-0.0867177	NaN	NaN	NaN	-0.00800024	NaN	-0.0701181	-0.103317	NaN	NaN	-0.115207	['Nucleotide transport and metabolism']
fig|550.1679.peg.4251	A8AKZ1	Citrobacter koseri (strain ATCC BAA-895 / CDC 4225-83 / SGSC4696) OX=290338	ATP-dependent hsl protease ATP-binding subunit HslU	hslU				NaN	NaN	NaN	-0.187384	NaN	NaN	2.26999	NaN	-2.64476	NaN	NaN	NaN	NaN	NaN	NaN	['Post-translational modification, protein turnover, and chaperones']
fig|550.1679.peg.4419	Q3YWC5	Shigella sonnei (strain Ss046) OX=300269	16 kDa heat shock protein A	ibpA				NaN	NaN	0.312844	0.442564	NaN	0.12972	1.17204	0.0302654	0.125387	NaN	NaN	NaN	0.432959	-0.386468	0.342669	['Post-translational modification, protein turnover, and chaperones']
fig|550.1679.peg.4215	B5XYZ8	Klebsiella pneumoniae (strain 342) OX=507522	Ketol-acid reductoisomerase (NADP(+)) (EC 1.1.1.86)	ilvC				NaN	NaN	NaN	-0.36448	NaN	NaN	1.61565	NaN	-2.34461	NaN	-1.49427	NaN	NaN	NaN	NaN	['Amino acid transport and metabolism']
fig|550.1679.peg.1927	B8NI24	Aspergillus flavus (strain ATCC 200026 / FGSC A1120 / NRRL 3357 / JCM 12722 / SRRC 167) OX=332952	O-methyltransferase	imqG				NaN	NaN	NaN	-0.242042	NaN	NaN	NaN	-0.190141	-0.293942	NaN	NaN	NaN	NaN	NaN	NaN	['Function unknown']
fig|550.1679.peg.1112	Q66CK8	Yersinia pseudotuberculosis serotype I (strain IP32953) OX=273123	Translation initiation factor 1	infA				NaN	NaN	NaN	-0.244648	NaN	NaN	0.330673	-0.799395	-0.265223	NaN	NaN	NaN	NaN	NaN	NaN	['Translation, ribosomal structure and biogenesis']
fig|550.1679.peg.2659	Q47316	Escherichia coli OX=562	N(2)-citryl-N(6)-acetyl-N(6)-hydroxylysine synthase (EC 6.3.2.38)%2C aerobactin biosynthesis protein IucA	iucA				NaN	NaN	NaN	-1.83286	NaN	NaN	1.12677	-3.82125	-2.8041	NaN	NaN	0.882995	NaN	-4.21555	NaN	['Secondary metabolites biosynthesis, transport, and catabolism']		TCATAACGAGAATTATTAT
fig|550.1679.peg.397	B5Y1R3	Klebsiella pneumoniae (strain 342) OX=507522	UPF0231 protein YacL	KPK_4613				NaN	NaN	-0.0868157	0.0603999	NaN	0.147216	-0.0534787	NaN	0.174279	NaN	0.155102	NaN	NaN	0.138552	0.155879	['Function unknown']
fig|550.1679.peg.455	P52095	Escherichia coli (strain K12) OX=83333	Lysine decarboxylase 2%2C constitutive (EC 4.1.1.18)	ldcC				NaN	NaN	NaN	-0.227169	NaN	NaN	-0.0923094	-0.362028	NaN	NaN	0.395831	NaN	NaN	NaN	-0.39684	['Amino acid transport and metabolism']
fig|550.1679.peg.4665	P04816	Escherichia coli (strain K12) OX=83333	High-affinity leucine-specific transport system%2C periplasmic binding protein LivK (TC 3.A.1.4.1)	livK				NaN	NaN	NaN	-0.671114	NaN	NaN	-1.13841	NaN	-0.203818	NaN	-0.200647	NaN	NaN	NaN	NaN	['Amino acid transport and metabolism']
fig|550.1679.peg.1404	A4W9B9	Enterobacter sp. (strain 638) OX=399742	Lipoprotein YcfM%2C part of a salvage pathway of unknown substrate	lpoB				NaN	NaN	NaN	-0.0093559	NaN	NaN	1.52366	NaN	-1.54237	NaN	NaN	0.571046	NaN	NaN	NaN	['Cell wall/membrane/envelope biogenesis']
fig|550.1679.peg.3877	P0ADW2	Shigella flexneri OX=623	Lipopolysaccharide export system protein LptC	lptC				NaN	NaN	NaN	NaN	0.245219	NaN	NaN	NaN	NaN	NaN	0.309525	0.180912	NaN	NaN	NaN	['Cell wall/membrane/envelope biogenesis']
fig|550.1679.peg.211	A4W6J9	Enterobacter sp. (strain 638) OX=399742	UDP-3-O-[3-hydroxymyristoyl] N-acetylglucosamine deacetylase (EC 3.5.1.108)	lpxC				NaN	NaN	NaN	0.255379	NaN	NaN	2.40428	NaN	-1.89352	NaN	NaN	-0.224992	NaN	-0.857469	NaN	['Cell wall/membrane/envelope biogenesis']
fig|550.1679.peg.561	P23917	Escherichia coli (strain K12) OX=83333	Cryptic sugar kinase Mak	mak				NaN	NaN	NaN	-0.199264	NaN	NaN	-0.0951267	NaN	-0.303401	NaN	-0.296244	NaN	NaN	NaN	NaN	['Carbohydrate transport and metabolism']
fig|550.1679.peg.436	P0A1X6	Salmonella typhimurium (strain LT2 / SGSC1412 / ATCC 700720) OX=99287	Methionine aminopeptidase (EC 3.4.11.18)	map				NaN	NaN	NaN	0.061936	NaN	NaN	1.9252	NaN	-1.80133	NaN	NaN	1.00906	NaN	NaN	NaN	['Translation, ribosomal structure and biogenesis']
fig|550.1679.peg.1229	A4W8W8	Enterobacter sp. (strain 638) OX=399742	Putative dehydrogenase	matP				NaN	NaN	NaN	0.27849	NaN	NaN	1.192	NaN	-0.635024	NaN	NaN	NaN	NaN	NaN	NaN	['Function unknown']
fig|550.1679.peg.4245	A8AKY5	Citrobacter koseri (strain ATCC BAA-895 / CDC 4225-83 / SGSC4696) OX=290338	Methionine repressor MetJ	metJ				NaN	NaN	NaN	NaN	-0.0207633	NaN	NaN	NaN	NaN	NaN	0.00388999	-0.0454165	NaN	NaN	NaN	['Transcription']
fig|550.1679.peg.3589	A6TDV1	Klebsiella pneumoniae subsp. pneumoniae (strain ATCC 700721 / MGH 78578) OX=272620	S-adenosylmethionine synthetase (EC 2.5.1.6)	metK				NaN	NaN	NaN	0.383884	NaN	NaN	3.46218	NaN	-2.69441	NaN	NaN	1.08597	NaN	NaN	NaN	['Coenzyme transport and metabolism']
fig|550.1679.peg.4243	P00562	Escherichia coli (strain K12) OX=83333	Aspartokinase (EC 2.7.2.4) / Homoserine dehydrogenase (EC 1.1.1.3)	metL				NaN	NaN	NaN	NaN	-0.449271	NaN	NaN	NaN	NaN	NaN	-0.26913	-0.629412	NaN	NaN	NaN	['Amino acid transport and metabolism']
fig|550.1679.peg.1237	A4W8X5	Enterobacter sp. (strain 638) OX=399742	Methylglyoxal synthase (EC 4.2.3.3)	mgsA				NaN	NaN	0.0251889	-0.09988	NaN	-0.125069	-0.287536	0.0950467	-0.10715	NaN	NaN	-0.515563	-0.301301	0.0926134	-0.166519	['Carbohydrate transport and metabolism']
fig|550.1679.peg.3869	P64603	Shigella flexneri OX=623	Phospholipid ABC transporter-binding protein MlaB	mlaB				NaN	NaN	NaN	NaN	NaN	0.448108	NaN	NaN	0.180275	NaN	NaN	NaN	NaN	0.678613	0.217603	['Function unknown']
fig|550.1679.peg.933	P37329	Escherichia coli (strain K12) OX=83333	Molybdenum ABC transporter%2C substrate-binding protein ModA	modA				NaN	NaN	0.101064	-0.141782	NaN	-0.242846	-0.601562	NaN	0.317999	NaN	NaN	-0.646835	-0.190404	NaN	-0.295287	['Inorganic ion transport and metabolism']
fig|550.1679.peg.2267	P77348	Escherichia coli (strain K12) OX=83333	Murein peptide ABC transporter%2C substrate-binding protein (requires DppBCDF)	mppA				NaN	NaN	NaN	NaN	-0.538533	NaN	NaN	NaN	NaN	-0.59181	-0.485257	NaN	NaN	NaN	1.38598	['Amino acid transport and metabolism']
fig|550.1679.peg.226	A4W6I4	Enterobacter sp. (strain 638) OX=399742	Cell division protein MraZ	mraZ				NaN	NaN	0.68959	-0.130274	NaN	-0.819863	0.841732	NaN	-1.10228	NaN	NaN	NaN	-0.0567312	-1.62136	-0.781504	['Function unknown']
fig|550.1679.peg.3930	P0A9X8	Shigella flexneri OX=623	Rod shape-determining protein MreB	mreB				NaN	NaN	NaN	-1.18588	NaN	NaN	1.99244	-3.14395	-2.40614	NaN	1.12684	NaN	NaN	NaN	NaN	['Cell cycle control, cell division, chromosome partitioning']
fig|550.1679.peg.3933	A7MNQ9	Cronobacter sakazakii (strain ATCC BAA-894) OX=290339	Protein-methionine-sulfoxide reductase catalytic subunit MsrP	msrP				NaN	NaN	NaN	0.00237049	NaN	NaN	-0.328797	NaN	0.333538	0.231678	NaN	NaN	NaN	NaN	NaN	['Function unknown']
fig|550.1679.peg.2376	P0AF31	Shigella flexneri OX=623	Nitrate/nitrite response regulator protein NarL	narL				NaN	NaN	NaN	-0.366795	NaN	NaN	1.52311	-1.45024	-1.17325	NaN	NaN	0.170822	NaN	NaN	NaN	['Signal transduction mechanisms']
fig|550.1679.peg.3088	A6TCD7	Klebsiella pneumoniae subsp. pneumoniae (strain ATCC 700721 / MGH 78578) OX=272620	Nucleoside diphosphate kinase (EC 2.7.4.6)	ndk				NaN	NaN	NaN	-0.44781	NaN	NaN	2.02045	-2.1495	-1.21437	NaN	-0.0989536	NaN	NaN	NaN	NaN	['Nucleotide transport and metabolism']
fig|550.1679.peg.1057	P17117	Escherichia coli (strain K12) OX=83333	Oxygen-insensitive NADPH nitroreductase (EC 1.-.-.-)	nfsA				NaN	NaN	NaN	-0.725344	NaN	NaN	0.857742	NaN	-2.30843	NaN	NaN	NaN	NaN	NaN	-0.264651	['Energy production and conversion']
fig|550.1679.peg.1183	Q6CQW3	Kluyveromyces lactis (strain ATCC 8585 / CBS 2359 / DSM 70799 / NBRC 1267 / NRRL Y-1140 / WM37) OX=284590	hypothetical protein	NOP16				NaN	NaN	NaN	NaN	NaN	-0.458003	NaN	NaN	NaN	NaN	NaN	-0.720873	NaN	-0.45182	-0.464186	[]
fig|550.1679.peg.2863	P37426	Salmonella typhimurium (strain LT2 / SGSC1412 / ATCC 700720) OX=99287	Ribonucleotide reductase of class Ia (aerobic)%2C alpha subunit (EC 1.17.4.1)	nrdA				NaN	NaN	NaN	-0.663499	NaN	NaN	2.06664	NaN	-3.39364	NaN	NaN	NaN	NaN	NaN	NaN	['Nucleotide transport and metabolism']
fig|550.1679.peg.3365	P17424	Salmonella typhimurium (strain LT2 / SGSC1412 / ATCC 700720) OX=99287	Ribonucleotide reductase of class Ib (aerobic)%2C beta subunit (EC 1.17.4.1)	nrdF				NaN	NaN	NaN	-0.309075	NaN	NaN	2.20952	NaN	-2.82767	NaN	NaN	NaN	NaN	NaN	NaN	['Nucleotide transport and metabolism']
fig|550.1679.peg.584	A4W785	Enterobacter sp. (strain 638) OX=399742	Ribonucleotide reductase transcriptional regulator NrdR	nrdR				NaN	NaN	NaN	-1.62676	NaN	NaN	NaN	-1.86066	-1.39286	NaN	NaN	NaN	NaN	NaN	-0.0902807	['Transcription']
fig|550.1679.peg.3227	A4J657	Desulfotomaculum reducens (strain MI-1) OX=349161	Uncharacterized iron-regulated membrane protein%3B Iron-uptake factor PiuB	nuoD				NaN	NaN	NaN	0.613583	NaN	NaN	1.96584	NaN	-0.738674	NaN	NaN	NaN	NaN	NaN	NaN	['Function unknown']
fig|550.1679.peg.4795	A4W5Q6	Enterobacter sp. (strain 638) OX=399742	3'-to-5' oligoribonuclease (orn)	orn				NaN	NaN	NaN	0.654549	NaN	NaN	1.85906	NaN	-0.549958	NaN	NaN	NaN	NaN	NaN	NaN	['RNA processing and modification']
fig|550.1679.peg.2573	A4WBR1	Enterobacter sp. (strain 638) OX=399742	Alpha%2Calpha-trehalose-phosphate synthase [UDP-forming] (EC 2.4.1.15)	otsA				NaN	NaN	NaN	-0.872721	NaN	NaN	1.71677	NaN	-3.46221	NaN	NaN	NaN	NaN	NaN	NaN	['Carbohydrate transport and metabolism']
fig|550.1679.peg.1396	P28305	Escherichia coli (strain K12) OX=83333	Aminodeoxychorismate lyase (EC 4.1.3.38)	pabC				NaN	NaN	NaN	NaN	-0.477433	NaN	NaN	NaN	-0.355553	NaN	-0.231041	-0.723825	NaN	NaN	NaN	['Amino acid transport and metabolism', 'Coenzyme transport and metabolism']
fig|550.1679.peg.256	A4W6F8	Enterobacter sp. (strain 638) OX=399742	4-hydroxythreonine-4-phosphate dehydrogenase (EC 1.1.1.262)	pdxA				NaN	NaN	NaN	-0.58954	NaN	NaN	0.410015	NaN	-1.58909	NaN	NaN	NaN	NaN	NaN	NaN	['Coenzyme transport and metabolism']
fig|550.1679.peg.1631	A4W9M7	Enterobacter sp. (strain 638) OX=399742	Phenylalanyl-tRNA synthetase alpha chain (EC 6.1.1.20)	pheS				NaN	NaN	NaN	0.322796	NaN	NaN	2.68064	NaN	-2.03505	NaN	-0.621888	NaN	NaN	NaN	NaN	['Translation, ribosomal structure and biogenesis']
fig|550.1679.peg.4398	O32488	Enterobacter cloacae OX=550	Phosphate transport system regulatory protein PhoU	phoU				NaN	NaN	NaN	NaN	0.00771093	NaN	NaN	NaN	0.348799	NaN	0.0924781	-0.0770563	NaN	NaN	NaN	['Inorganic ion transport and metabolism']
fig|550.1679.peg.891	P00914	Escherichia coli (strain K12) OX=83333	Deoxyribodipyrimidine photolyase (EC 4.1.99.3)	phrB				NaN	NaN	NaN	NaN	NaN	-0.408233	0.178237	NaN	NaN	NaN	-0.0666238	NaN	-0.186541	NaN	-0.629925	['Replication, recombination and repair']
fig|550.1679.peg.1752	P07001	Escherichia coli (strain K12) OX=83333	NAD(P) transhydrogenase alpha subunit (EC 1.6.1.2)	pntA				NaN	NaN	NaN	0.132341	NaN	NaN	1.766	NaN	-1.50132	NaN	NaN	0.187894	NaN	NaN	0.995738	['Energy production and conversion']
fig|550.1679.peg.4237	A4WG55	Enterobacter sp. (strain 638) OX=399742	Phosphoenolpyruvate carboxylase (EC 4.1.1.31)	ppc				NaN	NaN	NaN	-0.645289	NaN	NaN	2.29649	NaN	-3.58706	NaN	-0.00239685	NaN	NaN	-1.86896	NaN	['Energy production and conversion']
fig|550.1679.peg.3473	P0ADS1	Shigella flexneri OX=623	LOG family protein YgdH	ppnN				NaN	NaN	NaN	-0.594954	NaN	NaN	2.23912	NaN	-3.42903	NaN	NaN	NaN	NaN	NaN	NaN	['Function unknown']
fig|550.1679.peg.1649	P23538	Escherichia coli (strain K12) OX=83333	Phosphoenolpyruvate synthase (EC 2.7.9.2)	ppsA				NaN	NaN	NaN	-0.772424	NaN	NaN	0.739416	NaN	-2.28426	NaN	NaN	NaN	NaN	NaN	NaN	['Carbohydrate transport and metabolism']
fig|550.1679.peg.1224	P43671	Escherichia coli (strain K12) OX=83333	Paraquat-inducible protein B	pqiB				NaN	NaN	0.305776	-0.0242874	NaN	-0.330064	0.189034	NaN	-0.237609	NaN	NaN	NaN	0.0469799	-0.772087	-0.265085	['Function unknown']
fig|550.1679.peg.4123	P27298	Escherichia coli (strain K12) OX=83333	Oligopeptidase A (EC 3.4.24.70)	prlC				NaN	NaN	0.782558	-0.797719	NaN	-1.58028	2.7573	-2.22129	-2.92917	NaN	-0.573639	NaN	NaN	-4.06891	0.908352	['Amino acid transport and metabolism']
fig|550.1679.peg.554	P0A9L9	Shigella flexneri OX=623	Pyrroline-5-carboxylate reductase (EC 1.5.1.2)	proC				NaN	NaN	NaN	-0.732026	NaN	NaN	0.672199	NaN	-2.13625	NaN	NaN	NaN	NaN	NaN	NaN	['Amino acid transport and metabolism']
fig|550.1679.peg.2288	P0AFN5	Shigella flexneri OX=623	Phage shock protein C	pspC				NaN	NaN	NaN	NaN	-0.842718	NaN	-0.244087	NaN	NaN	NaN	-0.653106	-1.03233	NaN	NaN	-0.936331	['Transcription']
fig|550.1679.peg.1401	P69786	Escherichia coli (strain K12) OX=83333	PTS system%2C glucose-specific IIC component / PTS system%2C glucose-specific IIB component (EC 2.7.1.199)	ptsG				NaN	NaN	NaN	0.731386	NaN	NaN	2.03319	NaN	-0.570422	NaN	NaN	NaN	NaN	NaN	NaN	['Carbohydrate transport and metabolism']
fig|550.1679.peg.1431	P0AB89	Escherichia coli (strain K12) OX=83333	Adenylosuccinate lyase (EC 4.3.2.2) @ SAICAR lyase (EC 4.3.2.2)	purB				NaN	NaN	NaN	-0.258192	NaN	NaN	2.14133	NaN	-2.65772	NaN	NaN	NaN	NaN	NaN	NaN	['Nucleotide transport and metabolism']
fig|550.1679.peg.681	P09029	Escherichia coli (strain K12) OX=83333	N5-carboxyaminoimidazole ribonucleotide synthase (EC 6.3.4.18)	purK				NaN	NaN	NaN	NaN	0.234889	NaN	1.89995	NaN	NaN	0.388575	NaN	0.0812032	NaN	NaN	NaN	['Nucleotide transport and metabolism']
fig|550.1679.peg.3458	A6TD54	Klebsiella pneumoniae subsp. pneumoniae (strain ATCC 700721 / MGH 78578) OX=272620	CTP synthase (EC 6.3.4.2)	pyrG				NaN	NaN	-0.45957	-1.11331	NaN	-0.653737	1.86612	-2.64973	-2.55631	NaN	NaN	1.13737	2.15358	-3.46105	NaN	['Nucleotide transport and metabolism']
fig|550.1679.peg.1307	P42879	Rhizobium meliloti (strain 1021) OX=266834	putative secreted protein	R02472				NaN	NaN	NaN	NaN	-1.14238	NaN	NaN	NaN	NaN	-0.979516	NaN	-1.30525	NaN	NaN	-0.267305	['Function unknown']
fig|550.1679.peg.85	P0C078	Shigella flexneri OX=623	mRNA interferase RelE	relE				NaN	NaN	NaN	-0.254481	NaN	NaN	1.00813	NaN	-1.51709	NaN	NaN	NaN	NaN	NaN	NaN	['Cell cycle control, cell division, chromosome partitioning', 'Translation, ribosomal structure and biogenesis']
fig|550.1679.peg.4966	Q9A4F4	Caulobacter vibrioides (strain ATCC 19089 / CB15) OX=190650	Death on curing protein%2C Doc toxin	relE3				NaN	NaN	NaN	NaN	-0.313612	NaN	NaN	NaN	-0.329577	NaN	-0.314894	-0.31233	NaN	NaN	-0.485964	['Function unknown']
fig|550.1679.peg.4209	P0AG33	Shigella flexneri OX=623	Transcription termination factor Rho	rho				NaN	NaN	NaN	-0.0522606	NaN	NaN	2.49075	NaN	-2.59527	NaN	NaN	NaN	NaN	NaN	NaN	['Transcription']
fig|550.1679.peg.1690	P0AFU9	Shigella flexneri OX=623	Riboflavin synthase eubacterial/eukaryotic (EC 2.5.1.9)	ribE				NaN	NaN	-0.47305	-0.85552	NaN	-0.38247	2.52246	-2.77004	-2.31897	NaN	-0.547679	NaN	1.18726	-2.68279	0.348119	['Coenzyme transport and metabolism']
fig|550.1679.peg.829	P0AFW7	Shigella flexneri OX=623	Regulator of nucleoside diphosphate kinase	rnk				NaN	NaN	NaN	-0.421936	NaN	NaN	-1.12447	NaN	0.2806	NaN	NaN	-0.707784	NaN	NaN	-0.0850069	['Transcription']
fig|550.1679.peg.458	P0AFW9	Shigella flexneri OX=623	Rho-specific inhibitor of transcription termination (YaeO)	rof				NaN	NaN	NaN	NaN	-1.09305	NaN	NaN	NaN	-0.290445	-1.08073	NaN	-1.10538	NaN	NaN	-0.270504	['Transcription']
fig|550.1679.peg.1428	P27431	Escherichia coli (strain K12) OX=83333	LSU ribosomal protein L16p arginine hydroxylase	roxA				NaN	NaN	NaN	NaN	0.136171	NaN	NaN	NaN	NaN	NaN	0.0899048	0.182438	NaN	NaN	-0.0993244	['Function unknown']
fig|550.1679.peg.4493	A4W513	Enterobacter sp. (strain 638) OX=399742	LSU ribosomal protein L33p @ LSU ribosomal protein L33p%2C zinc-independent	rpmG				NaN	NaN	-0.434011	-0.454507	NaN	-0.0204955	-0.0936635	-1.18794	-0.0819191	-0.0311498	NaN	NaN	NaN	-0.0833552	0.0423643	['Translation, ribosomal structure and biogenesis']
fig|550.1679.peg.2048	A7HBL5	Anaeromyxobacter sp. (strain Fw109-5) OX=404589	hypothetical protein	rpsG				NaN	NaN	NaN	-1.16048	NaN	NaN	NaN	-1.36201	-0.958953	NaN	0.0825664	NaN	NaN	NaN	0.440846	['Function unknown']
fig|550.1679.peg.848	P0AAT8	Shigella flexneri OX=623	Ribosomal silencing factor RsfA	rsfS				NaN	NaN	NaN	0.692886	NaN	NaN	1.47757	NaN	-0.0918019	NaN	NaN	0.856707	NaN	-1.00329	NaN	['Function unknown']
fig|550.1679.peg.1444	Q79S39	Vibrio cholerae OX=666	Putative DNA-binding protein	s087				NaN	NaN	NaN	-0.18026	NaN	NaN	-0.160734	NaN	-0.199786	NaN	NaN	NaN	NaN	NaN	-0.253825	['Transcription']
fig|550.1679.peg.303	P0AGB2	Shigella flexneri OX=623	Phosphoserine phosphatase (EC 3.1.3.3)	serB				NaN	NaN	NaN	-0.279757	NaN	NaN	2.18034	NaN	-2.73985	NaN	NaN	NaN	NaN	NaN	NaN	['Amino acid transport and metabolism']
fig|550.1679.peg.167	Q9Z4N3	Salmonella typhimurium OX=90371	Copper-binding protein PcoE	silE				NaN	NaN	0.155682	0.413103	NaN	0.257421	-0.0241937	0.850399	NaN	-0.611447	NaN	NaN	-0.0674248	0.582267	NaN	['Function unknown']
fig|550.1679.peg.4009	A8AQN6	Citrobacter koseri (strain ATCC BAA-895 / CDC 4225-83 / SGSC4696) OX=290338	Protein SlyX	slyX				NaN	NaN	NaN	-0.347153	NaN	NaN	-0.361917	NaN	-0.332389	NaN	NaN	NaN	NaN	NaN	NaN	['Function unknown']
fig|550.1679.peg.904	A4W879	Enterobacter sp. (strain 638) OX=399742	Succinyl-CoA ligase [ADP-forming] beta chain (EC 6.2.1.5)	sucC				NaN	NaN	NaN	NaN	0.146937	NaN	1.26261	NaN	NaN	NaN	-0.443379	0.737254	NaN	NaN	NaN	['Energy production and conversion']
fig|550.1679.peg.1668	A4W9R4	Enterobacter sp. (strain 638) OX=399742	Sulfur acceptor protein > iron-sulfur cluster assembly SufE	sufE				NaN	NaN	NaN	0.230572	NaN	NaN	2.32674	NaN	-1.86559	NaN	NaN	0.382723	NaN	NaN	NaN	['Function unknown']
fig|550.1679.peg.2439	Q2QXL0	Oryza sativa subsp. japonica OX=39947	Uncharacterized protein ImpB	TGAL11				NaN	NaN	NaN	0.222877	NaN	NaN	0.677441	-0.262677	0.253868	NaN	NaN	NaN	0.013498	NaN	NaN	['Function unknown']
fig|550.1679.peg.1463	P19934	Escherichia coli (strain K12) OX=83333	hypothetical protein	tolA				NaN	NaN	NaN	0.804476	NaN	NaN	-0.00858066	1.61753	NaN	NaN	NaN	NaN	-0.151971	NaN	NaN	[]
fig|550.1679.peg.2346	P25945	Salmonella typhimurium (strain LT2 / SGSC1412 / ATCC 700720) OX=99287	TonB-ExbBD energy transducing system%2C TonB subunit	tonB				NaN	NaN	NaN	NaN	-0.206656	NaN	NaN	NaN	-0.677356	-0.634509	0.221197	NaN	NaN	NaN	-0.289369	['Inorganic ion transport and metabolism']
fig|550.1679.peg.2337	A4WB03	Enterobacter sp. (strain 638) OX=399742	Tryptophan synthase alpha chain (EC 4.2.1.20)	trpA				NaN	NaN	NaN	NaN	0.0737145	NaN	NaN	NaN	-0.572608	0.584193	NaN	-0.436764	NaN	NaN	NaN	['Amino acid transport and metabolism']
fig|550.1679.peg.296	A9MR96	Salmonella arizonae (strain ATCC BAA-731 / CDC346-86 / RSK2980) OX=41514	Transcriptional repressor protein TrpR	trpR			x	NaN	NaN	0.157161	-0.135998	NaN	-0.29316	-0.146739	NaN	-0.125258	NaN	-0.393387	NaN	NaN	-0.408895	-0.177425	['Transcription']
fig|550.1679.peg.3958	A4WF91	Enterobacter sp. (strain 638) OX=399742	Threonylcarbamoyl-AMP synthase (EC 2.7.7.87)	tsaC				NaN	NaN	NaN	NaN	0.221791	NaN	NaN	NaN	-0.016191	0.543298	0.049352	0.0727232	NaN	NaN	NaN	['Translation, ribosomal structure and biogenesis']
fig|550.1679.peg.582	P40786	Klebsiella pneumoniae OX=573	Nucleoside-specific channel-forming protein Tsx precursor	tsx				NaN	NaN	NaN	NaN	NaN	0.319613	NaN	NaN	NaN	NaN	NaN	NaN	NaN	0.296898	0.342327	['Cell wall/membrane/envelope biogenesis']
fig|550.1679.peg.2700	O32267	Bacillus subtilis (strain 168) OX=224308	hypothetical protein	tuaH				NaN	NaN	NaN	0.345077	NaN	NaN	2.04296	NaN	-1.35281	NaN	NaN	NaN	NaN	NaN	NaN	['Cell wall/membrane/envelope biogenesis']
fig|550.1679.peg.4589	P0A1H5	Salmonella typhimurium (strain LT2 / SGSC1412 / ATCC 700720) OX=99287	Translation elongation factor Tu	tufA				NaN	NaN	-0.324497	-0.328882	NaN	-0.00438573	1.71088	-1.56978	-1.12775	NaN	NaN	0.626112	1.6189	-1.66246	0.0304067	['Translation, ribosomal structure and biogenesis']
fig|550.1679.peg.2693	O33952	Escherichia coli OX=562	UDP-glucose 6-dehydrogenase (EC 1.1.1.22)	ugd				NaN	NaN	NaN	0.468669	NaN	NaN	3.20171	NaN	-2.26437	NaN	NaN	NaN	NaN	2.02751	NaN	['Cell wall/membrane/envelope biogenesis']
fig|550.1679.peg.4940	O06662	Shigella flexneri OX=623	VapC toxin protein	vapC				NaN	NaN	NaN	NaN	-0.712255	NaN	NaN	NaN	-0.239311	NaN	-0.655353	-0.769158	NaN	NaN	-0.780661	['Function unknown']
fig|550.1679.peg.3352	P77736	Escherichia coli (strain K12) OX=83333	Putative ankyrin repeat protein YahD	yahD				NaN	NaN	NaN	NaN	-0.435593	NaN	NaN	NaN	NaN	-0.748311	-0.0917712	-0.466696	NaN	NaN	-0.0568063	['Transcription']
fig|550.1679.peg.739	P75694	Escherichia coli (strain K12) OX=83333	hypothetical protein	yahO				NaN	NaN	NaN	-0.100813	NaN	NaN	-0.265882	-0.19347	0.156914	NaN	NaN	NaN	NaN	0.111833	NaN	['Function unknown']
fig|550.1679.peg.1000	P77735	Escherichia coli (strain K12) OX=83333	Oxidoreductase	yajO				NaN	NaN	NaN	-0.402309	NaN	NaN	-0.281176	NaN	-0.523442	-0.890038	NaN	NaN	NaN	NaN	-0.0563562	['Energy production and conversion']
fig|550.1679.peg.837	A0A140NCB4	Escherichia coli (strain B / BL21-DE3) OX=469008	Putative amidase	ybeM				NaN	NaN	NaN	NaN	NaN	-0.356819	NaN	NaN	-0.385262	NaN	NaN	-0.703995	-0.368495	-0.345143	NaN	['Function unknown']
fig|550.1679.peg.959	P0AAC4	Escherichia coli (strain K12) OX=83333	Inner membrane protein YbhL	ybhL				NaN	NaN	NaN	-0.347644	NaN	NaN	0.699996	NaN	-1.39528	NaN	NaN	NaN	NaN	NaN	NaN	['Function unknown']
fig|550.1679.peg.979	P30177	Escherichia coli (strain K12) OX=83333	Anthranilate phosphoribosyltransferase like (EC 2.4.2.18)	ybiB				NaN	NaN	NaN	NaN	-0.295453	NaN	0.648281	NaN	NaN	-0.39895	-0.170215	-0.317193	0.431035	NaN	NaN	['Cell wall/membrane/envelope biogenesis']
fig|550.1679.peg.1294	P0AB17	Shigella flexneri OX=623	Uncharacterized protein YccJ	yccJ				NaN	NaN	NaN	NaN	NaN	-0.237261	-0.631913	NaN	NaN	-0.649797	NaN	NaN	NaN	-0.217373	-0.257149	[]
fig|550.1679.peg.1403	P75946	Escherichia coli (strain K12) OX=83333	YcfL protein: an outer membrane lipoprotein that is part of a salvage cluster	ycfL				NaN	NaN	NaN	0.105108	NaN	NaN	0.593784	NaN	-0.383567	NaN	NaN	-0.525891	NaN	NaN	NaN	['Function unknown']
fig|550.1679.peg.2345	P0A1A1	Salmonella typhimurium (strain LT2 / SGSC1412 / ATCC 700720) OX=99287	Acyl-CoA thioesterase YciA%2C involved in membrane biogenesis	yciA				NaN	NaN	NaN	NaN	-0.313668	NaN	NaN	NaN	NaN	NaN	-0.00300396	-0.624332	NaN	NaN	NaN	['Lipid transport and metabolism']
fig|550.1679.peg.1836	P69936	Salmonella typhimurium (strain LT2 / SGSC1412 / ATCC 700720) OX=99287	3-hydroxypropionate dehydrogenase (EC 1.1.1.298)	ydfG				NaN	NaN	-0.516576	-1.38757	NaN	-0.870997	2.75275	-3.92891	-2.98656	NaN	NaN	NaN	2.08491	-3.82691	NaN	['Function unknown']
fig|550.1679.peg.1732	P77376	Escherichia coli (strain K12) OX=83333	Uncharacterized oxidoreductase YdgJ	ydgJ				NaN	NaN	NaN	NaN	-0.706855	NaN	-0.428663	NaN	NaN	-0.999711	-0.325521	-0.795333	NaN	NaN	-0.0575418	['Function unknown']
fig|550.1679.peg.1654	P77748	Escherichia coli (strain K12) OX=83333	Uncharacterized protein YdiJ	ydiJ				NaN	NaN	NaN	NaN	-0.34767	NaN	NaN	NaN	NaN	NaN	-0.26195	-0.433389	NaN	NaN	NaN	['Energy production and conversion']
fig|550.1679.peg.1625	P76206	Escherichia coli (strain K12) OX=83333	Putative outer membrane protein	ydiY				NaN	NaN	-0.0168253	0.193669	NaN	0.210494	0.00891703	0.291014	0.281075	NaN	0.251568	NaN	0.0486547	0.49211	0.090718	['Cell wall/membrane/envelope biogenesis']
fig|550.1679.peg.1575	P0ACY3	Escherichia coli (strain K12) OX=83333	Uncharacterized protein YeaG	yeaG				NaN	NaN	NaN	-0.477956	NaN	NaN	2.73483	NaN	-3.69074	1.78772	NaN	NaN	NaN	NaN	NaN	['Signal transduction mechanisms']
fig|550.1679.peg.1310	P54724	Bacillus subtilis (strain 168) OX=224308	Uncharacterized protein KPN_01043	yfiH				NaN	NaN	0.1259	0.0265857	NaN	-0.0993143	-0.204117	0.11703	0.166844	NaN	NaN	-0.446718	-0.105458	NaN	-0.093171	['Function unknown']
fig|550.1679.peg.3562	Q8ZM71	Salmonella typhimurium (strain LT2 / SGSC1412 / ATCC 700720) OX=99287	UPF0149 exported protein YgfB	ygfB			x	NaN	NaN	0.371577	0.00906724	NaN	-0.36251	-0.125415	0.298893	-0.146276	NaN	NaN	-0.667607	-0.32348	NaN	-0.40154	['Function unknown']
fig|550.1679.peg.3832	P45470	Escherichia coli (strain K12) OX=83333	ThiJ/PfpI family protein YhbO	yhbO				NaN	NaN	NaN	0.360182	NaN	NaN	0.0311129	0.305445	0.743989	NaN	NaN	0.179129	NaN	NaN	0.356031	['Function unknown']
fig|550.1679.peg.4018	P0ADX4	Shigella flexneri OX=623	Protein YhfA	yhfA				NaN	NaN	NaN	NaN	-0.700695	NaN	NaN	NaN	-0.155422	-0.829152	-0.334917	-0.938016	NaN	NaN	-0.295978	['Post-translational modification, protein turnover, and chaperones']
fig|550.1679.peg.4679	P46852	Escherichia coli (strain K12) OX=83333	Quercetin 2%2C3-dioxygenase (EC 1.13.11.24) > YhhW	yhhW				NaN	NaN	NaN	-0.323096	NaN	NaN	-0.221135	NaN	-0.425056	NaN	NaN	-1.14973	NaN	NaN	-0.241356	['Function unknown']
fig|550.1679.peg.1956	P40398	Bacillus subtilis (strain 168) OX=224308	Oxidoreductase	yhxD				NaN	NaN	NaN	-0.0756892	NaN	NaN	0.337882	NaN	-0.489261	NaN	NaN	0.812375	NaN	NaN	NaN	['Function unknown']
fig|550.1679.peg.4525	P0ADK8	Escherichia coli (strain K12) OX=83333	Uncharacterized protein YibL	yibL			x	NaN	NaN	0.799916	-0.123197	NaN	-0.923113	NaN	0.0567222	-0.303116	NaN	NaN	-0.71052	NaN	-0.923824	-0.922402	['Function unknown']
fig|550.1679.peg.4485	P23839	Escherichia coli (strain K12) OX=83333	Protein YicC	yicC				NaN	NaN	NaN	-0.140485	NaN	NaN	1.70496	NaN	-1.98593	NaN	NaN	NaN	NaN	NaN	NaN	['Function unknown']
fig|550.1679.peg.4473	P31435	Escherichia coli (strain K12) OX=83333	Proposed xyloside/Na+ symporter YicJ	yicJ				NaN	NaN	NaN	0.0932048	NaN	NaN	0.0368901	NaN	0.14952	NaN	NaN	NaN	NaN	NaN	NaN	['Carbohydrate transport and metabolism']
fig|550.1679.peg.3301	Q4IEA7	Gibberella zeae (strain PH-1 / ATCC MYA-4620 / FGSC 9075 / NRRL 31084) OX=229533	FIG00798715: hypothetical protein	YOS1				NaN	NaN	NaN	-0.0686601	NaN	NaN	1.04796	NaN	-1.18528	NaN	NaN	NaN	NaN	NaN	NaN	[]
fig|550.1679.peg.4830	P39310	Escherichia coli (strain K12) OX=83333	Uncharacterized protein YtfB	ytfB				NaN	NaN	NaN	NaN	-0.115262	NaN	NaN	NaN	NaN	-0.0413875	-0.0105267	-0.293872	NaN	NaN	-0.183065	['Cell wall/membrane/envelope biogenesis']
fig|550.1679.peg.1992	P45862	Bacillus subtilis (strain 168) OX=224308	Dihydrofolate reductase (EC 1.5.1.3)	ywjB				NaN	NaN	NaN	NaN	-0.869824	NaN	-0.344593	NaN	NaN	-1.20496	-0.534684	NaN	NaN	NaN	-0.248313	['Coenzyme transport and metabolism']
fig|550.1679.peg.2532	Q5PIA5	Salmonella paratyphi A (strain ATCC 9150 / SARB42) OX=295319	Zinc ABC transporter%2C ATP-binding protein ZnuC	znuC				NaN	NaN	NaN	-0.244698	NaN	NaN	1.58813	NaN	-2.07753	NaN	NaN	NaN	NaN	NaN	NaN	['Inorganic ion transport and metabolism']

## Sheet: OnOff
Majority protein IDs	UniprotID	UniProt Ref Organism	GeneName	Function	Ratio H/L normalized average control	Ratio H/L normalized average AB	Ratio H/L normalized average growth-control	rep_control	rep_AB	rep growth-control	Ratio H/L normalized control_BR1	Ratio H/L normalized control_BR2	Ratio H/L normalized control_BR3	Ratio H/L normalized AB_BR1	Ratio H/L normalized AB_BR2	Ratio H/L normalized AB_BR3	Ratio H/L normalized growth-control_BR1	Ratio H/L normalized growth-control_BR2	Ratio H/L normalized growth-control_BR3
fig|550.1679.peg.4549	P09053	Escherichia coli (strain K12) OX=83333	avtA	Valine--pyruvate aminotransferase (EC 2.6.1.66)	-0.35898	-0.950528	NaN	2	3	0	-0.448135	NaN	-0.269825	-0.969932	-0.901823	-0.979828	NaN	NaN	NaN
fig|550.1679.peg.1491;fig|550.1679.peg.1211	P0A1G3	Salmonella typhimurium (strain LT2 / SGSC1412 / ATCC 700720) OX=99287	msgA	Virulence protein MsgA	-0.250207	-0.498136	NaN	3	3	0	-0.516904	-0.467115	0.233397	-0.768813	-0.373122	-0.352474	NaN	NaN	NaN
fig|550.1679.peg.3352	P77736	Escherichia coli (strain K12) OX=83333	yahD	Putative ankyrin repeat protein YahD	NaN	-0.435593	NaN	0	3	1	NaN	NaN	NaN	-0.748311	-0.0917712	-0.466696	NaN	NaN	-0.0568063
fig|550.1679.peg.4830	P39310	Escherichia coli (strain K12) OX=83333	ytfB	Uncharacterized protein YtfB	NaN	-0.115262	NaN	0	3	1	NaN	NaN	NaN	-0.0413875	-0.0105267	-0.293872	NaN	NaN	-0.183065
fig|550.1679.peg.2939	P64540	Escherichia coli (strain K12) OX=83333	yfcL	Uncharacterized protein YfcL	0.302059	-0.0866919	NaN	3	2	0	0.0199154	0.533165	0.353097	-0.26505	NaN	0.091666	NaN	NaN	NaN
fig|550.1679.peg.3958	A4WF91	Enterobacter sp. (strain 638) OX=399742	tsaC	Threonylcarbamoyl-AMP synthase (EC 2.7.7.87)	NaN	0.221791	NaN	1	3	0	NaN	NaN	-0.016191	0.543298	0.049352	0.0727232	NaN	NaN	NaN
fig|550.1679.peg.1135	A4W8S9	Enterobacter sp. (strain 638) OX=399742	cmk	Cytidylate kinase (EC 2.7.4.25)	0.304846	0.305909	NaN	3	2	0	1.53257	-0.419584	-0.198444	NaN	0.362554	0.249263	NaN	NaN	NaN
fig|550.1679.peg.2689	A4WC73	Enterobacter sp. (strain 638) OX=399742	hisA	Phosphoribosylformimino-5-aminoimidazole carboxamide ribotide isomerase (EC 5.3.1.16)	-1.13529	0.387913	NaN	2	3	0	NaN	-0.980796	-1.28979	1.14535	-0.10276	0.121148	NaN	NaN	NaN
fig|550.1679.peg.3207	P0AGJ5	Escherichia coli (strain K12) OX=83333	yfiF	Uncharacterized tRNA/rRNA methyltransferase YfiF	0.302683	0.472992	NaN	3	2	0	0.83875	-0.0611045	0.130404	NaN	0.383608	0.562377	NaN	NaN	NaN
fig|550.1679.peg.4759	P40862	Salmonella typhimurium (strain LT2 / SGSC1412 / ATCC 700720) OX=99287	proP	L-Proline/Glycine betaine transporter ProP	-0.265537	0.538496	NaN	3	2	0	2.00978	-1.24732	-1.55907	NaN	0.877744	0.199248	NaN	NaN	NaN
fig|550.1679.peg.4659	P0AC32	Shigella flexneri OX=623	ftsX	Cell-division-associated%2C ABC-transporter-like signaling protein FtsX	0.275831	0.619243	NaN	2	3	0	0.824727	NaN	-0.273064	0.930472	0.264597	0.662661	NaN	NaN	NaN
fig|550.1679.peg.2330	Q8ZP51	Salmonella typhimurium (strain LT2 / SGSC1412 / ATCC 700720) OX=99287	rluB	Ribosomal large subunit pseudouridine synthase B (EC 5.4.99.22)	0.692028	0.844986	NaN	3	2	0	1.81274	-0.187674	0.451013	0.719928	NaN	0.970044	NaN	NaN	NaN
fig|550.1679.peg.1836	P69936	Salmonella typhimurium (strain LT2 / SGSC1412 / ATCC 700720) OX=99287	ydfG	3-hydroxypropionate dehydrogenase (EC 1.1.1.298)	-1.38757	NaN	-0.870997	3	0	2	2.75275	-3.92891	-2.98656	NaN	NaN	NaN	2.08491	-3.82691	NaN
fig|550.1679.peg.1224	P43671	Escherichia coli (strain K12) OX=83333	pqiB	Paraquat-inducible protein B	-0.0242874	NaN	-0.330064	2	0	3	0.189034	NaN	-0.237609	NaN	NaN	NaN	0.0469799	-0.772087	-0.265085
fig|550.1679.peg.226	A4W6I4	Enterobacter sp. (strain 638) OX=399742	mraZ	Cell division protein MraZ	-0.130274	NaN	-0.819863	2	0	3	0.841732	NaN	-1.10228	NaN	NaN	NaN	-0.0567312	-1.62136	-0.781504
fig|550.1679.peg.4709	Q9P6M1	Schizosaccharomyces pombe (strain 972 / ATCC 24843) OX=284812	gst3	Glutathione S-transferase (EC 2.5.1.18)	0.227874	NaN	-0.208378	2	0	3	0.459432	NaN	-0.00368358	NaN	NaN	NaN	0.405666	-0.871469	-0.159331
fig|550.1679.peg.4419	Q3YWC5	Shigella sonnei (strain Ss046) OX=300269	ibpA	16 kDa heat shock protein A	0.442564	NaN	0.12972	3	0	3	1.17204	0.0302654	0.125387	NaN	NaN	NaN	0.432959	-0.386468	0.342669
fig|550.1679.peg.2376	P0AF31	Shigella flexneri OX=623	narL	Nitrate/nitrite response regulator protein NarL	-0.366795	NaN	NaN	3	1	0	1.52311	-1.45024	-1.17325	NaN	NaN	0.170822	NaN	NaN	NaN
fig|550.1679.peg.3088	A6TCD7	Klebsiella pneumoniae subsp. pneumoniae (strain ATCC 700721 / MGH 78578) OX=272620	ndk	Nucleoside diphosphate kinase (EC 2.7.4.6)	-0.44781	NaN	NaN	3	1	0	2.02045	-2.1495	-1.21437	NaN	-0.0989536	NaN	NaN	NaN	NaN
fig|550.1679.peg.3930	P0A9X8	Shigella flexneri OX=623	mreB	Rod shape-determining protein MreB	-1.18588	NaN	NaN	3	1	0	1.99244	-3.14395	-2.40614	NaN	1.12684	NaN	NaN	NaN	NaN
fig|550.1679.peg.3714	P0AEY5	Escherichia coli (strain K12) OX=83333	mdaB	Modulator of drug activity B	NaN	-0.241091	-0.241364	0	3	3	NaN	NaN	NaN	-0.310254	-0.175208	-0.237813	-0.194064	-0.0525658	-0.477462
fig|550.1679.peg.4904	Q6PHB0	Mus musculus OX=10090	Il20ra	hypothetical protein	NaN	-0.372337	-0.192397	0	2	3	NaN	NaN	NaN	NaN	-0.211264	-0.533409	-0.371105	-0.0241351	-0.181951
fig|550.1679.peg.1242	A4W8X9	Enterobacter sp. (strain 638) OX=399742	rlmI	23S rRNA (cytosine(1962)-C(5))-methyltransferase (EC 2.1.1.191)	NaN	0.317716	0.0549863	0	3	2	NaN	NaN	NaN	-0.164852	0.770449	0.347552	0.0532504	NaN	0.0567222
fig|550.1679.peg.4249	P29131	Escherichia coli (strain K12) OX=83333	ftsN	Cell division protein FtsN	NaN	0.155405	0.351063	0	3	3	NaN	NaN	NaN	0.062398	0.303109	0.100709	0.0683268	0.843823	0.14104
fig|550.1679.peg.1112	Q66CK8	Yersinia pseudotuberculosis serotype I (strain IP32953) OX=273123	infA	Translation initiation factor 1	-0.244648	NaN	NaN	3	0	0	0.330673	-0.799395	-0.265223	NaN	NaN	NaN	NaN	NaN	NaN
fig|550.1679.peg.4194	P0ACC0	Shigella flexneri OX=623	hemY	Uncharacterized protein EC-HemY in Proteobacteria (unrelated to HemY-type PPO in GramPositives)	-0.52349	NaN	NaN	3	0	0	0.495491	-1.28153	-0.784433	NaN	NaN	NaN	NaN	NaN	NaN
fig|550.1679.peg.2439	Q2QXL0	Oryza sativa subsp. japonica OX=39947	TGAL11	Uncharacterized protein ImpB	0.222877	NaN	NaN	3	0	1	0.677441	-0.262677	0.253868	NaN	NaN	NaN	0.013498	NaN	NaN
fig|550.1679.peg.739	P75694	Escherichia coli (strain K12) OX=83333	yahO	hypothetical protein	-0.100813	NaN	NaN	3	0	1	-0.265882	-0.19347	0.156914	NaN	NaN	NaN	NaN	0.111833	NaN
