# Supplementary material for: Proteomic Charting of Imipenem Adaptive Responses in a Highly Carbapenem Resistant Clinical Enterobacter roggenkampii Isolate
Source: Antibiotics (Basel). 2021 Apr 28;10(5):501. doi: 10.3390/antibiotics10050501 (PMC8145422; doi:10.3390/antibiotics10050501)
Supplement: Supplementary file 1 [file antibiotics-10-00501-s001.zip › Supplementary Table S2.xlsx]

## Sheet: Legend
		Supplementary Table S2. Results from the iBAQ analyses.

## Sheet: 190405_SN_AmpC_abundance_newDB_
Protein Id from genome	Protein Names	Gene Name	Biological Process	Functional Category		average iBAQ AB	average iBAQ C	average iBAQ GC	iBAQ AB_1	iBAQ AB_2	iBAQ AB_3	iBAQ C_1	iBAQ C_2	iBAQ C_3	iBAQ GC_1	iBAQ GC_2	iBAQ GC_3
fig|550.1679.peg.1000	Oxidoreductase	yajO	[]	['Energy production and conversion']		497732	134345	34871.5	1330400	59865	102930	134700	133990	n.d.	25837	n.d.	43906
fig|550.1679.peg.1005	L%2CD-transpeptidase YbiS	ybiS	[u'transferase activity']	['Function unknown']		2.08597e+06	1.81315e+06	1459230	2051900	2264100	1941900	1518400	3074200	846860	672390	2108000	1597300
fig|550.1679.peg.1020	Oligopeptide transport substrate-binding protein @ Glutathione ABC transporter substrate-binding protein GsiB	gsiB	[u'ATP-binding cassette (ABC) transporter complex', u'transmembrane transport']	['Amino acid transport and metabolism']		2618000	2.10387e+06	1.33066e+06	3180900	2073900	2599200	1438100	3102200	1771300	721970	1346900	1923100
fig|550.1679.peg.1039	D-alanyl-D-alanine carboxypeptidase (EC 3.4.16.4)	dacC	[u'proteolysis', u'carboxypeptidase activity', u'serine-type D-Ala-D-Ala carboxypeptidase activity']	['Cell wall/membrane/envelope biogenesis']		5686300	4.23887e+06	4.02107e+06	5889200	5004800	6164900	2335400	6652300	3728900	1336600	6938600	3788000
fig|550.1679.peg.1056	Glutaredoxin 1	grxA	[u'cell redox homeostasis', u'protein disulfide oxidoreductase activity', u'electron transfer activity']	['Post-translational modification, protein turnover, and chaperones']		2642400	2.66443e+06	1.83667e+06	3052100	1521900	3353200	2512300	4503100	977880	1405600	2144800	1959600
fig|550.1679.peg.1057	Oxygen-insensitive NADPH nitroreductase (EC 1.-.-.-)	nfsA	[u'oxidation-reduction process', u'oxidoreductase activity']	['Energy production and conversion']		492547	102083	98743	454900	539150	483590	63254	186300	56694	32109	117560	146560
fig|550.1679.peg.1060	Putrescine ABC transporter putrescine-binding protein PotF (TC 3.A.1.11.2)	potF	[u'polyamine binding', u'periplasmic space', u'polyamine transport']	['Amino acid transport and metabolism']		1076140	1287820	808753	784620	1096700	1347100	786560	2045000	1031900	304970	820190	1301100
fig|550.1679.peg.1068	Arginine ABC transporter%2C substrate-binding protein ArtJ	artJ	[u'nitrogen compound transport', u'membrane', u'ionotropic glutamate receptor activity', u'outer membrane-bounded periplasmic space']	['Amino acid transport and metabolism']		NaN	132978	NaN	n.d.	n.d.	n.d.	92825	173130	n.d.	n.d.	n.d.	n.d.
fig|550.1679.peg.1071	Arginine ABC transporter%2C substrate-binding protein ArtI	artI	[u'nitrogen compound transport', u'membrane', u'ionotropic glutamate receptor activity', u'outer membrane-bounded periplasmic space']	['Amino acid transport and metabolism']		9.42467e+06	6.65447e+06	4702300	7809700	9327300	11137000	5304700	10468000	4190700	3226400	5344000	5536500
fig|550.1679.peg.1073	Uncharacterized lipoprotein YbjP	ybjP	[]	['Function unknown']		1.63357e+07	10851300	1.25303e+07	15050000	14702000	19255000	5458100	18562000	8533800	4921800	19200000	13469000
fig|550.1679.peg.1098	Pyruvate dehydrogenase (quinone) (EC 1.2.5.1)	poxB	[u'catalytic activity', u'thiamine pyrophosphate binding', u'magnesium ion binding']	['Energy production and conversion']		1.84727e+07	1.32773e+07	1.19969e+07	13447000	20904000	21067000	9358800	20001000	10472000	4873100	21307000	9810500
fig|550.1679.peg.1116	Thioredoxin reductase (EC 1.8.1.9)	trxB	[u'cytoplasm', u'removal of superoxide radicals', u'thioredoxin-disulfide reductase activity', u'oxidation-reduction process', u'oxidoreductase activity']	['Post-translational modification, protein turnover, and chaperones']		2.43917e+07	1.65423e+07	11887300	24293000	22439000	26443000	11207000	23674000	14746000	5394900	15443000	14824000
fig|550.1679.peg.1119	Outer membrane lipoprotein carrier protein LolA	lolA	[u'lipoprotein transport', u'periplasmic space', u'obsolete lipoprotein transporter activity']	['Cell wall/membrane/envelope biogenesis']		93120.3	315140	119053	137600	66842	74919	328770	418050	198600	52169	137110	167880
fig|550.1679.peg.1121	Seryl-tRNA synthetase (EC 6.1.1.11)	serS	[u'cytoplasm', u'seryl-tRNA aminoacylation', u'aminoacyl-tRNA ligase activity', u'serine-tRNA ligase activity', u'nucleotide binding', u'tRNA aminoacylation for protein translation', u'ATP binding']	['Translation, ribosomal structure and biogenesis']		3.31693e+07	2.60413e+07	1.81936e+07	33445000	30225000	35838000	15143000	39502000	23479000	9475700	23590000	21515000
fig|550.1679.peg.1129	Pyruvate formate-lyase (EC 2.3.1.54)	pflB	[u'cytoplasm', u'catalytic activity', u'carbohydrate metabolic process', u'formate C-acetyltransferase activity']	['Energy production and conversion']		32421000	2.23597e+07	1.78989e+07	35170000	26508000	35585000	15911000	31477000	19691000	7675800	28416000	17605000
fig|550.1679.peg.1133	Phosphoserine aminotransferase (EC 2.6.1.52)	serC	[u'O-phospho-L-serine:2-oxoglutarate aminotransferase activity', u'catalytic activity', u'L-serine biosynthetic process']	['Amino acid transport and metabolism']		8617900	5.50237e+06	6.09777e+06	9107900	7676600	9069200	3659100	7809700	5038300	3247600	8252000	6793700
fig|550.1679.peg.1135	Cytidylate kinase (EC 2.7.4.25)	cmk	[u'nucleobase-containing compound metabolic process', u'ATP binding', u'cytidylate kinase activity']	['Nucleotide transport and metabolism']		465020	347810	362560	408500	636390	350170	310130	517090	216210	189980	581650	316050
fig|550.1679.peg.1136	SSU ribosomal protein S1p	rpsA	[u'structural constituent of ribosome', u'translation', u'RNA binding', u'nucleic acid binding', u'ribosome']	['Translation, ribosomal structure and biogenesis']		1.91883e+07	1.16959e+07	9793200	26655000	16257000	14653000	16667000	13473000	4947800	5926600	12786000	10667000
fig|550.1679.peg.1143	3-deoxy-manno-octulosonate cytidylyltransferase (EC 2.7.7.38)	kdsB	[u'cytoplasm', u'3-deoxy-manno-octulosonate cytidylyltransferase activity']	['Cell wall/membrane/envelope biogenesis']		4.32647e+06	3050500	1.40539e+06	4626700	4000800	4351900	1395000	5087200	2669300	691260	1811900	1713000
fig|550.1679.peg.1147	Chromosome partition protein MukE	mukE	[u'cytoplasm', u'chromosome segregation', u'chromosome condensation']	['Cell cycle control, cell division, chromosome partitioning']		565187	402670	441519	572400	561100	562060	287400	507600	413010	33886	711340	579330
fig|550.1679.peg.1151	Hypothetical metal-binding enzyme%2C YcbL homolog	gloC	[]	['Function unknown']		1.41197e+06	1.47043e+06	1193700	1423800	1504900	1307200	1128400	2013500	1269400	355200	1713500	1512400
fig|550.1679.peg.1152	Aspartate aminotransferase (EC 2.6.1.1)	aspC	[u'transaminase activity', u'biosynthetic process', u'cellular amino acid metabolic process', u'pyridoxal phosphate binding', u'catalytic activity']	['Amino acid transport and metabolism']		2.90423e+07	21773000	2.48055e+07	28635000	26652000	31840000	14106000	31368000	19845000	7718600	44822000	21876000
fig|550.1679.peg.1157	Asparaginyl-tRNA synthetase (EC 6.1.1.22)	asnS	[u'cytoplasm', u'aminoacyl-tRNA ligase activity', u'asparagine-tRNA ligase activity', u'asparaginyl-tRNA aminoacylation', u'nucleotide binding', u'nucleic acid binding', u'tRNA aminoacylation for protein translation', u'ATP binding']	['Translation, ribosomal structure and biogenesis']		5260400	4.42843e+06	5.07463e+06	6059300	4789800	4932100	3349700	6095000	3840600	2066900	8943200	4213800
fig|550.1679.peg.1195	hypothetical protein	BNR1	[]	['Function unknown']		1038980	1612915	575163	925870	946670	1244400	741030	2484800	n.d.	422640	471180	831670
fig|550.1679.peg.1212	Membrane alanine aminopeptidase N (EC 3.4.11.2)	pepN	[u'zinc ion binding', u'metallopeptidase activity']	['Amino acid transport and metabolism']		484810	457413	517457	404140	516050	534240	353310	693560	325370	105020	1057700	389650
fig|550.1679.peg.1218	Dihydroorotate dehydrogenase (quinone) (EC 1.3.5.2)	pyrD	[u'cytoplasm', u'UMP biosynthetic process', u"'de novo' pyrimidine nucleobase biosynthetic process", u'oxidoreductase activity, acting on the CH-CH group of donors', u'membrane', u'catalytic activity', u'dihydroorotate dehydrogenase activity', u'oxidation-reduction process']	['Nucleotide transport and metabolism']		735247	330637	358630	643670	636870	925200	196230	589980	205700	123530	516880	435480
fig|550.1679.peg.1220	Flavodoxin reductases (ferredoxin-NADPH reductases) family 1	ycbX	[u'catalytic activity', u'iron-sulfur cluster binding', u'pyridoxal phosphate binding', u'molybdenum ion binding', u'electron transfer activity']	['Energy production and conversion']		24486.5	91485.5	20361.5	31193	17780	n.d.	68031	114940	n.d.	n.d.	23556	17167
fig|550.1679.peg.1226	3-hydroxyacyl-[acyl-carrier-protein] dehydratase%2C FabA form (EC 4.2.1.59) @ Trans-2-decenoyl-[acyl-carrier-protein] isomerase (EC 5.3.3.14)	fabA	[u'cytoplasm', u'fatty acid biosynthetic process', u'3-hydroxydecanoyl-[acyl-carrier-protein] dehydratase activity']	['Lipid transport and metabolism']		1.60933e+07	12411900	9111400	17590000	14241000	16449000	9111900	21475000	6648800	6083200	10150000	11101000
fig|550.1679.peg.1230	Outer membrane protein A precursor	ompA	[u'integral component of membrane', u'cell outer membrane', u'structural molecule activity']	['Cell wall/membrane/envelope biogenesis']		7.24603e+07	5.35647e+07	4.86157e+07	71809000	67439000	78133000	34890000	71489000	54315000	24463000	80246000	41138000
fig|550.1679.peg.1237	Methylglyoxal synthase (EC 4.2.3.3)	mgsA	[u'methylglyoxal biosynthetic process', u'methylglyoxal synthase activity']	['Carbohydrate transport and metabolism']		2.12187e+06	1.97533e+06	605545	2369300	1474000	2522300	711580	3402600	1811800	352630	n.d.	858460
fig|550.1679.peg.1240	Succinyl-CoA synthetase%2C alpha subunit-related enzymes	yccU	[u'cofactor binding']	['Function unknown']		3.69413e+06	2406700	1.83252e+06	4702100	2929200	3451100	1851700	3405600	1962800	444550	2050200	3002800
fig|550.1679.peg.1255	ABC transporter%2C substrate-binding protein (cluster 5%2C nickel/peptides/opines)	oppA	[u'ATP-binding cassette (ABC) transporter complex', u'transmembrane transport']	['Amino acid transport and metabolism']		228290	NaN	NaN	224660	232020	228190	n.d.	n.d.	n.d.	n.d.	n.d.	n.d.
fig|550.1679.peg.1295	NAD(P)H dehydrogenase (quinone)%2C Type IV (EC 1.6.5.2)	CKO_02047	[u'FMN binding', u'NAD(P)H dehydrogenase (quinone) activity', u'oxidoreductase activity']	['Function unknown']		5.38943e+07	4.38217e+07	3.55563e+07	57652000	52706000	51325000	31083000	63046000	37336000	17016000	45142000	44511000
fig|550.1679.peg.1310	Uncharacterized protein KPN_01043	yfiH	[]	['Function unknown']		NaN	382485	NaN	n.d.	n.d.	n.d.	189620	575350	n.d.	n.d.	n.d.	n.d.
fig|550.1679.peg.1313	Ferrous iron transport periplasmic protein EfeO%2C contains peptidase-M75 domain and (frequently) cupredoxin-like domain	efeO	[]	['Inorganic ion transport and metabolism']		4.80197e+07	3.55803e+07	34001000	45122000	42909000	56028000	21947000	54477000	30317000	13482000	52680000	35841000
fig|550.1679.peg.1314	Ferrous iron transport peroxidase EfeB	efeB	[u'iron ion transport', u'iron import into cell', u'oxidation-reduction process', u'peroxidase activity', u'heme binding']	['Inorganic ion transport and metabolism']		956750	1057880	457597	1095700	1122700	651850	574140	1568200	1031300	226390	723200	423200
fig|550.1679.peg.1316	Nicotinamidase family protein YcaC	ycaC	[u'catalytic activity']	['Secondary metabolites biosynthesis, transport, and catabolism']		8.67887e+06	7.59997e+06	4939400	7832000	5911600	12293000	3914300	8572600	10313000	2490900	5268500	7058800
fig|550.1679.peg.1319	Glyoxylate/hydroxypyruvate reductase A (EC 1.1.1.79) (EC 1.1.1.81)	ghrA	[u'hydroxypyruvate reductase activity', u'NAD binding', u'oxidation-reduction process', u'glyoxylate reductase (NADP) activity']	['Energy production and conversion']		2962400	1.78767e+06	1.22277e+06	3310700	2199300	3377200	1284800	2669100	1409100	270020	2151300	1247000
fig|550.1679.peg.1320	Putative hydrolase YcdX (EC 3.1.-.-)	Ent638_1550	[u'catalytic activity', u'zinc ion binding']	['Amino acid transport and metabolism']		NaN	146168	360550	n.d.	n.d.	n.d.	189670	158810	90024	123910	684960	272780
fig|550.1679.peg.1336	Glucans biosynthesis protein G precursor	mdoG	[u'carbohydrate binding', u'catalytic activity', u'carbohydrate metabolic process', u'periplasmic space', u'carbohydrate biosynthetic process']	['Inorganic ion transport and metabolism']		280160	491540	136173	479510	206390	154580	690640	292440	n.d.	254360	20818	133340
fig|550.1679.peg.1353	Protein yceI precursor	Ent638_1570	[]	['Function unknown']		2805700	1.68672e+06	1.00465e+06	2830800	1932200	3654100	1338500	3316800	404850	638540	1233600	1141800
fig|550.1679.peg.1357	N-methyl-L-tryptophan oxidase (EC 1.5.3.-)	solA	[u'N-methyl-L-amino-acid oxidase activity', u'flavin adenine dinucleotide binding', u'oxidation-reduction process', u'oxidoreductase activity']	['Amino acid transport and metabolism']		394490	550303	494687	440410	300040	443020	756650	708020	186240	283260	680800	520000
fig|550.1679.peg.1360	Dihydroorotase (EC 3.5.2.3)	pyrC	[u'hydrolase activity, acting on carbon-nitrogen (but not peptide) bonds, in cyclic amides', u'dihydroorotase activity', u'pyrimidine nucleobase biosynthetic process', u'hydrolase activity']	['Nucleotide transport and metabolism']		7.12997e+06	6.16213e+06	4475800	7873800	5603200	7912900	3880500	8683200	5922700	2076100	5441200	5910100
fig|550.1679.peg.1361	Putative lipoprotein yceB precursor	yceB	[]	['Function unknown']		6020200	2.74747e+06	4498000	6097400	6556000	5407200	2317100	3602500	2322800	3187500	6181500	4125000
fig|550.1679.peg.1365	Protein of unknown function YceH	Ent638_1581	[]	['Function unknown']		1.81683e+06	928953	914063	1880300	1435100	2135100	570160	1166000	1050700	271050	1700500	770640
fig|550.1679.peg.1380	Flagellar hook-associated protein FlgK	flgK	[u'bacterial-type flagellum assembly', u'bacterial-type flagellum hook', u'bacterial-type flagellum-dependent cell motility', u'structural molecule activity']	['Cell motility']		60845	NaN	61618.3	21862	17103	143570	n.d.	n.d.	n.d.	21515	60310	103030
fig|550.1679.peg.1391	3-oxoacyl-[acyl-carrier-protein] synthase%2C KASIII (EC 2.3.1.180)	fabH	[u'fatty acid biosynthetic process', u'catalytic activity', u'3-oxoacyl-[acyl-carrier-protein] synthase activity']	['Lipid transport and metabolism']		6.39997e+06	3975300	4.08803e+06	5908300	6049700	7241900	2222700	5438500	4264700	1109500	6935500	4219100
fig|550.1679.peg.1392	Malonyl CoA-acyl carrier protein transacylase (EC 2.3.1.39)	fabD	[u'transferase activity', u'[acyl-carrier-protein] S-malonyltransferase activity']	['Lipid transport and metabolism']		9248600	9182300	5972200	10727000	6938800	10080000	4563800	15641000	7342100	2937300	7430900	7548400
fig|550.1679.peg.1394	Acyl carrier protein	acpP	[u'fatty acid biosynthetic process']	['Lipid transport and metabolism']		60400000	44159000	3.37827e+07	55389000	52549000	73262000	41484000	54901000	36092000	19660000	46512000	35176000
fig|550.1679.peg.1395	3-oxoacyl-[acyl-carrier-protein] synthase%2C KASII (EC 2.3.1.179)	fabF	[u'fatty acid biosynthetic process', u'catalytic activity', u'transferase activity, transferring acyl groups other than amino-acyl groups']	['Lipid transport and metabolism']		7.18613e+06	6.38233e+06	6550800	7938300	6435100	7185000	4526600	10075000	4545400	3471500	8773600	7407300
fig|550.1679.peg.1402	YcfF/hinT protein: a purine nucleoside phosphoramidase	hinT	[]	['Nucleotide transport and metabolism', 'Carbohydrate transport and metabolism']		2.37383e+06	1.01692e+06	1453690	2884600	1255700	2981200	1005200	1299500	746050	862370	1992300	1506400
fig|550.1679.peg.1404	Lipoprotein YcfM%2C part of a salvage pathway of unknown substrate	lpoB	[]	['Cell wall/membrane/envelope biogenesis']		831003	581553	862867	976000	741350	775660	383440	824440	536780	240930	1543200	804470
fig|550.1679.peg.1422	Spermidine/putrescine import ABC transporter substrate-binding protein PotD (TC 3.A.1.11.1)	potD	[u'polyamine binding', u'periplasmic space', u'polyamine transport']	['Amino acid transport and metabolism']		1510400	2.23353e+06	1024460	1624500	1012900	1893800	1148000	4181800	1370800	355280	1533500	1184600
fig|550.1679.peg.1428	LSU ribosomal protein L16p arginine hydroxylase	roxA	[]	['Function unknown']		615133	562647	435907	624650	522700	698050	455200	991940	240800	128610	735900	443210
fig|550.1679.peg.1430	Transcriptional regulatory protein PhoP	phoP	[u'phosphorelay signal transduction system', u'regulation of transcription, DNA-templated', u'DNA binding']	['Signal transduction mechanisms']		116023	307387	292237	119430	126750	101890	331490	451180	139490	133990	482340	260380
fig|550.1679.peg.1434	Nudix-like NDP and NTP phosphohydrolase NudJ	nudJ	[u'hydrolase activity']	['Replication, recombination and repair']		254690	468493	118565	256080	294490	213500	199430	615790	590260	n.d.	123190	113940
fig|550.1679.peg.1437	Isocitrate dehydrogenase [NADP] (EC 1.1.1.42)	icd	[u'oxidoreductase activity, acting on the CH-OH group of donors, NAD or NADP as acceptor', u'NAD binding', u'magnesium ion binding', u'isocitrate dehydrogenase (NADP+) activity', u'tricarboxylic acid cycle', u'oxidation-reduction process']	['Energy production and conversion']		NaN	222120	157315	n.d.	n.d.	n.d.	124930	319310	n.d.	41736	249140	181070
fig|550.1679.peg.1502	UPF0410 protein YeaQ	yeaQ	[u'integral component of membrane']	['Function unknown']		2.24609e+06	1522540	6519400	554360	2321600	3862300	809080	2236000	n.d.	1516000	11227000	6815200
fig|550.1679.peg.1576	MltA-interacting protein MipA	mipA	[]	['Cell wall/membrane/envelope biogenesis']		1.02942e+07	7587600	7.02313e+06	11173000	10251000	9458700	4815200	11882000	6065600	3010100	12271000	5788300
fig|550.1679.peg.1578	NAD-dependent glyceraldehyde-3-phosphate dehydrogenase (EC 1.2.1.12)	gapA	[u'NAD binding', u'glucose metabolic process', u'oxidoreductase activity, acting on the aldehyde or oxo group of donors, NAD or NADP as acceptor', u'oxidation-reduction process', u'NADP binding']	['Carbohydrate transport and metabolism']		580460000	3.94373e+08	313516672	585390016	503460000	652529984	257610000	592790016	332720000	189980000	375180000	375390016
fig|550.1679.peg.1582	Nicotinamidase (EC 3.5.1.19)	pncA	[u'catalytic activity']	['Coenzyme transport and metabolism']		1.70817e+06	1.61737e+06	888853	2140500	1264700	1719300	911020	2482100	1459000	526710	941750	1198100
fig|550.1679.peg.1583	L-asparaginase I%2C cytoplasmic (EC 3.5.1.1)	ansA	[u'cellular amino acid metabolic process', u'asparaginase activity']	['Amino acid transport and metabolism']		604617	562437	545370	670480	551060	592310	402810	870140	414360	166230	951640	518240
fig|550.1679.peg.1585	Putative NAD(P)H nitroreductase YdjA	ydjA	[u'oxidoreductase activity']	['Energy production and conversion']		499473	612333	656037	252180	595340	650900	496730	1100300	239970	106580	1404000	457530
fig|550.1679.peg.1586	Selenide%2Cwater dikinase (EC 2.7.9.3)	selD	[u'selenide, water dikinase activity', u'selenocysteine biosynthetic process', u'ATP binding']	['Amino acid transport and metabolism']		1.41627e+06	1.70484e+06	1071680	1523100	1296300	1429400	1435800	3300900	377810	537060	1845300	832680
fig|550.1679.peg.1588	NADP-specific glutamate dehydrogenase (EC 1.4.1.4)	gdhA	[u'cellular amino acid metabolic process', u'oxidoreductase activity, acting on the CH-NH2 group of donors, NAD or NADP as acceptor', u'oxidation-reduction process', u'oxidoreductase activity']	['Amino acid transport and metabolism']		234458	204950	NaN	489650	143670	70053	369030	81381	164440	n.d.	n.d.	n.d.
fig|550.1679.peg.1600	Succinylornithine transaminase (EC 2.6.1.81)	astC	[u'transaminase activity', u'cellular amino acid metabolic process', u'pyridoxal phosphate binding', u'arginine metabolic process', u'catalytic activity']	['Amino acid transport and metabolism']		190960	233463	36862.3	91741	184720	296420	102280	471930	126180	15917	29621	65049
fig|550.1679.peg.1608	NAD synthetase (EC 6.3.1.5)	nadE	[u'NAD biosynthetic process', u'NAD+ synthase (glutamine-hydrolyzing) activity', u'ATP binding', u'NAD+ synthase activity']	['Coenzyme transport and metabolism']		1.67273e+06	2.05913e+06	1.77101e+06	1878100	1459000	1681100	1424400	2935000	1818000	736420	3327800	1248800
fig|550.1679.peg.1609	Osmotically-inducible lipoprotein E	osmE	[u'outer membrane']	['Transcription']		227240000	1.92286e+08	1.44502e+08	232050000	232090000	217580000	89749000	306140000	180970000	56267000	192250000	184990000
fig|550.1679.peg.1620	2-deoxyglucose-6-phosphate hydrolase YniC	hxpB	[u'hydrolase activity']	['Function unknown']		113324	238705	77195	115890	96442	127640	295350	333450	87314	33828	134740	63017
fig|550.1679.peg.1624	6-phosphofructokinase class II (EC 2.7.1.11)	pfkB	[u'phosphotransferase activity, alcohol group as acceptor', u'carbohydrate metabolic process']	['Carbohydrate transport and metabolism']		1.05303e+06	865060	1556160	1223800	854180	1081100	581390	1840100	173690	476180	2684500	1507800
fig|550.1679.peg.1625	Putative outer membrane protein	ydiY	[]	['Cell wall/membrane/envelope biogenesis']		1.12015e+06	801173	905207	1106600	918940	1334900	670170	1433500	299850	334100	1460100	921420
fig|550.1679.peg.1627	Threonyl-tRNA synthetase (EC 6.1.1.3)	thrS	[u'cytoplasm', u'threonyl-tRNA aminoacylation', u'aminoacyl-tRNA ligase activity', u'threonine-tRNA ligase activity', u'nucleotide binding', u'tRNA aminoacylation', u'tRNA aminoacylation for protein translation', u'ATP binding']	['Translation, ribosomal structure and biogenesis']		1.68877e+06	1.42461e+06	991627	2409200	1178700	1478400	1551900	2367600	354320	433080	1511600	1030200
fig|550.1679.peg.1628	Translation initiation factor 3	infC	[u'translational initiation', u'translation initiation factor activity']	['Translation, ribosomal structure and biogenesis']		3.04573e+06	2.19731e+06	1242170	5850800	1629500	1656900	5019900	1218100	353920	1962900	221110	1542500
fig|550.1679.peg.1630	LSU ribosomal protein L20p	rplT	[u'structural constituent of ribosome', u'rRNA binding', u'translation', u'ribosome', u'intracellular']	['Translation, ribosomal structure and biogenesis']		3607200	5347350	2.43425e+06	8517700	980800	1323100	8483200	2211500	n.d.	3874700	708640	2719400
fig|550.1679.peg.1631	Phenylalanyl-tRNA synthetase alpha chain (EC 6.1.1.20)	pheS	[u'cytoplasm', u'phenylalanine-tRNA ligase activity', u'tRNA binding', u'phenylalanyl-tRNA aminoacylation', u'tRNA aminoacylation', u'nucleotide binding', u'aminoacyl-tRNA ligase activity', u'ATP binding']	['Translation, ribosomal structure and biogenesis']		257902	434600	199098	515280	163480	94945	664430	204770	n.d.	92714	197980	306600
fig|550.1679.peg.1632	Phenylalanyl-tRNA synthetase beta chain (EC 6.1.1.20)	pheT	[u'cytoplasm', u'phenylalanine-tRNA ligase activity', u'tRNA binding', u'phenylalanyl-tRNA aminoacylation', u'magnesium ion binding', u'RNA binding', u'ATP binding']	['Translation, ribosomal structure and biogenesis']		885710	815030	452697	1717800	587230	352100	1264400	1063700	116990	290270	482340	585480
fig|550.1679.peg.1635	Glutathione peroxidase (EC 1.11.1.9) @ Thioredoxin peroxidase (EC 1.11.1.15)	btuE	[u'oxidation-reduction process', u'response to oxidative stress', u'glutathione peroxidase activity']	['Post-translational modification, protein turnover, and chaperones']		1.36577e+06	2.13397e+06	729063	1448700	1090000	1558600	2131500	2902300	1368100	505090	964440	717660
fig|550.1679.peg.1643	Hemin transport protein HmuS	hmuS	[u'iron ion transport']	['Inorganic ion transport and metabolism']		853407	793403	1331250	955030	817260	787930	713920	1335400	330890	365250	2197600	1430900
fig|550.1679.peg.1644	TonB-dependent hemin%2C ferrichrome receptor	hemR	[u'heme transport', u'transmembrane transporter activity', u'heme transporter activity', u'outer membrane', u'transmembrane transport']	['Inorganic ion transport and metabolism']		7.01093e+07	4.90487e+07	40394000	70257000	64802000	75269000	27707000	71697000	47742000	16549000	62194000	42439000
fig|550.1679.peg.1663	Iron-sulfur cluster assembly iron binding protein SufA	sufA	[u'protein maturation by iron-sulfur cluster transfer', u'iron-sulfur cluster binding', u'structural molecule activity']	['Function unknown']		3.60563e+06	2.49393e+06	2.41173e+06	3800000	3151000	3865900	1599600	3930800	1951400	1429500	3235100	2570600
fig|550.1679.peg.1664	Iron-sulfur cluster assembly protein SufB	sufB	[u'iron-sulfur cluster assembly']	['Post-translational modification, protein turnover, and chaperones']		3.43407e+06	2222400	2231890	3144300	3826700	3331200	1394400	3475000	1797800	741070	4141400	1813200
fig|550.1679.peg.1665	Iron-sulfur cluster assembly ATPase protein SufC	sufC	[u'ATPase activity', u'ATP binding']	['Secondary metabolites biosynthesis, transport, and catabolism']		3.55197e+06	4341200	4.37593e+06	3379500	4001500	3274900	3914100	6465700	2643800	1920800	8259600	2947400
fig|550.1679.peg.1666	Iron-sulfur cluster assembly protein SufD	sufD	[u'iron-sulfur cluster assembly']	['Post-translational modification, protein turnover, and chaperones']		1.99003e+06	1.37643e+06	1.65912e+06	1947500	1888700	2133900	1014300	2049300	1065700	577850	2927700	1471800
fig|550.1679.peg.1667	Cysteine desulfurase (EC 2.8.1.7) > SufS	sufS	[u'cysteine metabolic process', u'catalytic activity', u'cysteine desulfurase activity', u'pyridoxal phosphate binding']	['Amino acid transport and metabolism']		9597500	7.38077e+06	5.81383e+06	9815100	8439400	10538000	4448700	9217800	8475800	2518300	8762700	6160500
fig|550.1679.peg.1669	L%2CD-transpeptidase YnhG	ynhG	[u'transferase activity']	['Function unknown']		369760	265049	241433	305920	366780	436580	338670	393280	63198	165870	238370	320060
fig|550.1679.peg.1670	Major outer membrane lipoprotein Lpp	lpp1	[u'outer membrane']	['Cell wall/membrane/envelope biogenesis']		1.56597e+07	1.20249e+07	1.14187e+07	18253000	12707000	16019000	10253000	18344000	7477600	6492800	18321000	9442400
fig|550.1679.peg.1671	Pyruvate kinase (EC 2.7.1.40)	pykF	[u'catalytic activity', u'pyruvate kinase activity', u'magnesium ion binding', u'glycolytic process', u'potassium ion binding']	['Carbohydrate transport and metabolism']		1.27257e+08	8.13037e+07	62423000	135630000	106340000	139800000	55158000	112010000	76743000	38723000	63276000	85270000
fig|550.1679.peg.1687	Carbonic anhydrase%2C beta class (EC 4.2.1.1)	cynT	[u'carbon utilization', u'carbonate dehydratase activity', u'zinc ion binding']	['Inorganic ion transport and metabolism']		13999000	8416800	6.78687e+06	15810000	11807000	14380000	5674900	12290000	7285500	2341400	11196000	6823200
fig|550.1679.peg.1690	Riboflavin synthase eubacterial/eukaryotic (EC 2.5.1.9)	ribE	[]	['Coenzyme transport and metabolism']		922117	1259970	597510	424450	1054200	1287700	588440	1931500	n.d.	395200	881140	516190
fig|550.1679.peg.1691	Cyclopropane-fatty-acyl-phospholipid synthase (EC 2.1.1.79)	cfa	[u'lipid biosynthetic process']	['Cell wall/membrane/envelope biogenesis']		969743	290419	516617	964970	717560	1226700	166550	660810	43898	186940	737620	625290
fig|550.1679.peg.170	Cation efflux system protein CusC precursor	silC	[u'transmembrane transporter activity', u'membrane', u'transmembrane transport', u'efflux transmembrane transporter activity']	['Cell wall/membrane/envelope biogenesis']		43594.7	117385	NaN	53605	31606	45573	128190	106580	n.d.	21663	n.d.	n.d.
fig|550.1679.peg.1700	Monothiol glutaredoxin GrxD	grxD	[u'cell redox homeostasis', u'disulfide oxidoreductase activity', u'protein disulfide oxidoreductase activity', u'electron transfer activity']	['Post-translational modification, protein turnover, and chaperones']		2933200	1.98553e+06	2.50287e+06	3271100	2171100	3357400	1749300	3019000	1188300	1109100	4356600	2042900
fig|550.1679.peg.1702	Lactoylglutathione lyase (EC 4.4.1.5)	gloA	[u'metal ion binding', u'lactoylglutathione lyase activity']	['Amino acid transport and metabolism']		1899000	2.30523e+06	1.65349e+06	2055400	1789700	1851900	2305100	3196900	1413700	945580	2364400	1650500
fig|550.1679.peg.1703	N-ethylmaleimide reductase	nemA	[u'catalytic activity', u'oxidoreductase activity', u'oxidation-reduction process', u'FMN binding']	['Energy production and conversion']		3.40197e+06	2.35657e+06	1.92568e+06	3411300	2989800	3804800	1494200	4097700	1477800	957730	2072500	2746800
fig|550.1679.peg.1707	Oxidoreductase YdhF	ydhF	[u'oxidation-reduction process', u'oxidoreductase activity']	['Energy production and conversion']		4866100	3964800	2403100	4498400	4089400	6010500	2221000	5677100	3996300	1344900	2644400	3220000
fig|550.1679.peg.1714	Outer membrane lipoprotein pcp precursor	slyB	[u'outer membrane']	['Cell wall/membrane/envelope biogenesis']		50272000	4.67797e+07	4.45903e+07	45775000	48613000	56428000	21945000	66050000	52344000	20681000	70550000	42540000
fig|550.1679.peg.1719	Pyridoxal kinase (EC 2.7.1.35)	pdxY	[u"pyridoxal 5'-phosphate salvage", u'pyridoxal kinase activity']	['Coenzyme transport and metabolism']		1197100	1.2545e+06	715347	1137800	1071200	1382300	794780	2004800	963930	309440	912720	923880
fig|550.1679.peg.1720	Glutathione S-transferase (EC 2.5.1.18)	gstA	[u'protein binding']	['Post-translational modification, protein turnover, and chaperones']		2.03997e+06	1574900	1.62228e+06	2186000	2075600	1858300	1475000	2224900	1024800	730130	2711100	1425600
fig|550.1679.peg.1732	Uncharacterized oxidoreductase YdgJ	ydgJ	[u'oxidation-reduction process', u'oxidoreductase activity']	['Function unknown']		1.66333e+06	964187	1.11298e+06	2028500	1339500	1622000	672650	1273000	946910	581350	1135900	1621700
fig|550.1679.peg.1733	Adenosine deaminase (EC 3.5.4.4)	add	[u'adenosine deaminase activity', u'deaminase activity', u'purine ribonucleoside monophosphate biosynthetic process']	['Nucleotide transport and metabolism']		3.57757e+06	2261000	3052310	3740700	3724400	3267600	1915500	3112400	1755100	582630	6194400	2379900
fig|550.1679.peg.1737	Putative GTP-binding protein YdgA	ydgA	[]	['Function unknown']		1.64487e+07	1.14017e+07	9.26157e+06	15152000	16599000	17595000	6163600	18168000	9873400	3803800	14764000	9216900
fig|550.1679.peg.1738	Mannose-6-phosphate isomerase (EC 5.3.1.8)	manA	[u'GDP-mannose biosynthetic process', u'carbohydrate metabolic process', u'mannose-6-phosphate isomerase activity', u'zinc ion binding']	['Carbohydrate transport and metabolism']		6607600	5.71463e+06	6.15727e+06	6529800	6838300	6454700	4133900	9880500	3129500	2099300	11068000	5304500
fig|550.1679.peg.1740	Fumarate hydratase class II (EC 4.2.1.2)	fumC	[u'lyase activity', u'fumarate hydratase activity', u'catalytic activity', u'tricarboxylic acid cycle', u'fumarate metabolic process', u'tricarboxylic acid cycle enzyme complex']	['Energy production and conversion']		13967000	8.23477e+06	9.47043e+06	15321000	12870000	13710000	5483400	13039000	6181900	3931400	15396000	9083900
fig|550.1679.peg.1749	Protein YdgH	ydgH	[]	['Function unknown']		361703	299725	110328	479580	247460	358070	220230	379220	n.d.	80354	120580	130050
fig|550.1679.peg.1752	NAD(P) transhydrogenase alpha subunit (EC 1.6.1.2)	pntA	[u'proton transmembrane transport', u'NAD(P)+ transhydrogenase activity', u'oxidation-reduction process', u'oxidoreductase activity']	['Energy production and conversion']		NaN	186990	NaN	n.d.	n.d.	n.d.	126650	247330	n.d.	n.d.	n.d.	n.d.
fig|550.1679.peg.1754	Universal stress protein E	uspE	[]	['Signal transduction mechanisms']		4.56447e+06	2923000	4.25157e+06	3578300	4774100	5341000	1378400	4255300	3135300	1664100	5499900	5590700
fig|550.1679.peg.1764	Putative oxidoreductase YdbC	pdxI	[u'oxidation-reduction process', u'oxidoreductase activity']	['Energy production and conversion']		142517	401073	327685	129450	131380	166720	213780	720290	269150	n.d.	307740	347630
fig|550.1679.peg.1789	Thermostable carboxypeptidase 1 (EC 3.4.17.19)	TTHA0270	[u'proteolysis', u'metallocarboxypeptidase activity']	['Amino acid transport and metabolism']		880043	1.36236e+06	430963	996760	896240	747130	993290	1726400	1367400	235580	660090	397220
fig|550.1679.peg.183	Copper-binding protein PcoE	silE	[]	[]		2.57287e+07	20556000	2.16967e+07	37087000	13531000	26568000	18599000	26275000	16794000	16626000	26171000	22293000
fig|550.1679.peg.1836	3-hydroxypropionate dehydrogenase (EC 1.1.1.298)	ydfG	[u'oxidoreductase activity']	['Function unknown']		257813	157123	240059	237020	326150	210270	92753	309820	68796	81236	366640	272300
fig|550.1679.peg.1837	Dipeptidyl carboxypeptidase Dcp (EC 3.4.15.5)	dcp	[u'proteolysis', u'metalloendopeptidase activity']	['Amino acid transport and metabolism']		7.13063e+06	4699600	2894200	6058600	7422200	7911100	2778800	6950700	4369300	1490700	3577600	3614300
fig|550.1679.peg.184	Multicopper oxidase	pcoA	[u'copper ion binding', u'periplasmic space', u'oxidation-reduction process', u'oxidoreductase activity']	['Secondary metabolites biosynthesis, transport, and catabolism']		115620000	8.02863e+07	6.25297e+07	110830000	112150000	123880000	42013000	124880000	73966000	24997000	98258000	64334000
fig|550.1679.peg.1845	D-lactate dehydrogenase (EC 1.1.1.28)	ldhA	[u'NAD binding', u'oxidoreductase activity, acting on the CH-OH group of donors, NAD or NADP as acceptor', u'oxidation-reduction process']	['Energy production and conversion']		7.78637e+06	6.89427e+06	4670900	10186000	4672400	8500700	5053400	9764500	5864900	2799700	5403000	5810000
fig|550.1679.peg.185	Copper resistance protein B	pcoB	[u'copper ion binding', u'cell outer membrane', u'cellular copper ion homeostasis']	['Inorganic ion transport and metabolism']		102340000	1.02636e+08	8.90003e+07	91000000	95830000	120190000	61131000	148630000	98148000	35978000	148720000	82303000
fig|550.1679.peg.186	Copper resistance protein CopC	pcoC	[u'copper ion binding', u'periplasmic space', u'response to copper ion']	['Inorganic ion transport and metabolism']		1.07521e+08	5.30633e+07	50557000	136120000	76742000	109700000	35899000	79639000	43652000	23949000	75635000	52087000
fig|550.1679.peg.1868	Phenylacetic acid degradation protein PaaY	paaY	[]	['Function unknown']		749520	1.52973e+06	752677	802690	573820	872050	960830	2819300	809070	242910	1053000	962120
fig|550.1679.peg.1889	hypothetical protein	CYP81E1	[]	[]		1.56544e+06	659920	1155970	1899700	804630	1992000	488440	712780	778540	650090	1901000	916820
fig|550.1679.peg.1894	NAD(P)H oxidoreductase YrkL @ Putative NADPH-quinone reductase (modulator of drug activity B) @ Flavodoxin 2	HI_1544	[]	['Function unknown']		3.47037e+06	2.08393e+06	1.41292e+06	2855700	2852400	4703000	1246400	2699500	2305900	813570	1796400	1628800
fig|550.1679.peg.190	Copper-binding protein PcoE	pcoE	[]	[]		2.42837e+07	21345000	8785000	19840000	18830000	34181000	12994000	37874000	13167000	4988100	14620000	6746900
fig|550.1679.peg.1925	FMN-dependent NADH-azoreductase (EC 1.7.1.6)	azoR	[u'oxidoreductase activity, acting on other nitrogenous compounds as donors', u'oxidation-reduction process']	['Lipid transport and metabolism']		1.17397e+07	11816600	11664100	10704000	12262000	12253000	6444800	15856000	13149000	5646300	17964000	11382000
fig|550.1679.peg.1927	O-methyltransferase	imqG	[u'O-methyltransferase activity']	['Function unknown']		866380	561117	778313	804320	738420	1056400	432110	939930	311310	286080	1507300	541560
fig|550.1679.peg.1933	NAD-dependent glyceraldehyde-3-phosphate dehydrogenase (EC 1.2.1.12)	gapC	[u'NAD binding', u'glucose metabolic process', u'oxidoreductase activity, acting on the aldehyde or oxo group of donors, NAD or NADP as acceptor', u'oxidation-reduction process', u'NADP binding']	['Carbohydrate transport and metabolism']		4.83263e+06	3.96643e+06	3564500	3641200	4406300	6450400	2608200	6551600	2739500	1802000	3775600	5115900
fig|550.1679.peg.1935	Oxidoreductase	ydgJ	[u'oxidation-reduction process', u'oxidoreductase activity']	['Function unknown']		408597	854467	569087	308650	492000	425140	1467000	792670	303730	217810	1015200	474250
fig|550.1679.peg.1956	Oxidoreductase	yhxD	[]	['Function unknown']		2.64757e+06	1.69155e+06	2283260	3215900	1961200	2765600	862460	2471100	1741100	951080	3622200	2276500
fig|550.1679.peg.1977	Glucans biosynthesis protein D precursor	mdoD	[u'carbohydrate binding', u'catalytic activity', u'carbohydrate metabolic process', u'periplasmic space', u'carbohydrate biosynthetic process']	['Inorganic ion transport and metabolism']		1356900	1.15592e+06	509670	1433700	1179000	1458000	816880	2016700	634170	260870	319230	948910
fig|550.1679.peg.1983	Possible tripeptide-binding ABC transporter%2C periplasmic substrate-binding component	dppA	[u'ATP-binding cassette (ABC) transporter complex', u'transmembrane transport']	['Amino acid transport and metabolism']		107446	34708.7	63504.7	120060	163090	39189	16295	60000	27831	20055	95947	74512
fig|550.1679.peg.2015	Glutaminase (EC 3.5.1.2)	glsA	[u'glutamine metabolic process', u'glutaminase activity']	['Amino acid transport and metabolism']		129219	128327	193392	154860	146340	86456	64974	191680	n.d.	71157	331180	177840
fig|550.1679.peg.203	GMP reductase (EC 1.7.1.7)	guaC	[u'GMP reductase activity', u'catalytic activity', u'nucleotide metabolic process', u'GMP reductase complex', u'oxidation-reduction process', u'oxidoreductase activity']	['Nucleotide transport and metabolism']		492803	396680	172463	534590	355100	588720	288400	504960	n.d.	102180	177100	238110
fig|550.1679.peg.2048	hypothetical protein	rpsG	[]	['Function unknown']		2.12713e+06	2.11323e+06	2.05904e+06	1857500	1749900	2774000	1296300	3038800	2004600	756330	3399400	2021400
fig|550.1679.peg.2052	Limit dextrin alpha-1%2C6-maltotetraose-hydrolase (EC 3.2.1.196)	glgX	[u'glycogen debranching enzyme activity', u'catalytic activity', u'glycogen catabolic process', u'carbohydrate metabolic process', u'hydrolase activity, hydrolyzing O-glycosyl compounds']	['Carbohydrate transport and metabolism']		1268500	906807	348773	1275000	1173600	1356900	908020	1402200	410200	146820	421350	478150
fig|550.1679.peg.2054	Malto-oligosyltrehalose trehalohydrolase (EC 3.2.1.141)	treZ	[u'catalytic activity', u'carbohydrate metabolic process', u'trehalose biosynthetic process', u'hydrolase activity, hydrolyzing O-glycosyl compounds']	['Carbohydrate transport and metabolism']		176423	261061	95271	130000	211650	187620	147960	541060	94162	42113	121750	121950
fig|550.1679.peg.2085	Methyl-accepting chemotaxis sensor/transducer protein	tas	[u'transmembrane signaling receptor activity', u'integral component of membrane', u'membrane', u'signal transduction', u'chemotaxis']	['Cell motility', 'Signal transduction mechanisms']		1399150	702343	645860	1905600	786550	1505300	796270	842470	468290	216360	823470	897750
fig|550.1679.peg.2103	Peroxiredoxin OsmC (EC 1.11.1.15)	osmC	[u'peroxidase activity', u'response to oxidative stress']	['Post-translational modification, protein turnover, and chaperones']		3.61183e+07	2.65347e+07	25515000	33235000	31564000	43556000	14838000	38757000	26009000	13052000	40075000	23418000
fig|550.1679.peg.2109	NAD-dependent malic enzyme (EC 1.1.1.38)	maeA	[u'NAD binding', u'malate dehydrogenase (decarboxylating) (NAD+) activity', u'malic enzyme activity', u'oxidation-reduction process']	['Energy production and conversion']		4.42277e+06	2.73013e+06	1964800	5380900	3481000	4406400	2371300	3942300	1876800	1052100	2551000	2291300
fig|550.1679.peg.2111	Alcohol dehydrogenase (EC 1.1.1.1)	adhP	[u'zinc ion binding', u'oxidation-reduction process', u'oxidoreductase activity']	['Amino acid transport and metabolism', 'Translation, ribosomal structure and biogenesis']		1.40123e+07	12059800	8.56777e+06	13982000	14171000	13884000	8465400	20327000	7387000	3792300	10914000	10997000
fig|550.1679.peg.212	Cell division protein FtsZ	ftsZ	[u'cytoplasm', u'GTPase activity', u'GTP binding']	['Cell cycle control, cell division, chromosome partitioning']		4879000	3129600	3.03483e+06	5296600	4260700	5079700	2884400	4534600	1969800	1089800	5202900	2811800
fig|550.1679.peg.2126	Outer membrane porin OmpC	ompC	[u'membrane', u'transmembrane transport', u'porin activity']	['Cell wall/membrane/envelope biogenesis']		2894300	3390600	1.88458e+06	2883600	2534100	3265200	1597200	5783700	2790900	479030	3211900	1962800
fig|550.1679.peg.213	Cell division protein FtsA	ftsA	[u'cell division', u'protein binding']	['Cell cycle control, cell division, chromosome partitioning']		NaN	241719	83104.5	n.d.	n.d.	n.d.	88733	55845	580580	n.d.	104350	61859
fig|550.1679.peg.215	D-alanine--D-alanine ligase (EC 6.3.2.4)	ddlB	[u'cytoplasm', u'D-alanine-D-alanine ligase activity', u'ATP binding']	['Cell wall/membrane/envelope biogenesis']		798923	553620	859867	889020	577020	930730	423090	863570	374200	293110	1521400	765090
fig|550.1679.peg.2155	N-hydroxyarylamine O-acetyltransferase (EC 2.3.1.118)	nhoA	[u'acetyltransferase activity']	['Secondary metabolites biosynthesis, transport, and catabolism']		307200	422100	NaN	279550	281090	360960	137080	626800	502420	n.d.	n.d.	n.d.
fig|550.1679.peg.2161	Translation elongation factor G	fusA1	[u'translation elongation factor activity', u'intracellular', u'GTPase activity', u'translational elongation', u'GTP binding']	['Translation, ribosomal structure and biogenesis']		651767	737733	990140	691510	559440	704350	517360	1230800	465040	336020	1737000	897400
fig|550.1679.peg.2183	Uncharacterized protein YncE	yncE	[u'protein binding']	['Function unknown']		39417000	2.89033e+07	2.66587e+07	40745000	36424000	41082000	19400000	33205000	34105000	15513000	33272000	31191000
fig|550.1679.peg.2187	Putative oxidoreductase YncB	curA	[u'oxidation-reduction process', u'oxidoreductase activity']	['Function unknown']		345963	324360	412613	408370	379780	249740	162090	610220	200770	137020	790240	310580
fig|550.1679.peg.2192	ABC transporter%2C substrate-binding protein (cluster 5%2C nickel/peptides/opines)	dppA	[u'ATP-binding cassette (ABC) transporter complex', u'transmembrane transport']	['Amino acid transport and metabolism']		2.14567e+06	1.84053e+06	733440	2077800	1957800	2401400	1072500	3257900	1191200	457870	557850	1184600
fig|550.1679.peg.2198	4-aminobutyraldehyde dehydrogenase (EC 1.2.1.19)	prr	[u'aminobutyraldehyde dehydrogenase activity', u'NAD binding', u'putrescine catabolic process', u'oxidoreductase activity, acting on the aldehyde or oxo group of donors, NAD or NADP as acceptor', u'oxidation-reduction process', u'oxidoreductase activity']	['Energy production and conversion']		422060	445730	368443	306810	335720	623650	277050	879980	180160	128710	306460	670160
fig|550.1679.peg.2202	ABC transporter periplasmic-binding protein YdcS	ydcS	[u'polyamine binding', u'periplasmic space', u'polyamine transport']	['Carbohydrate transport and metabolism']		257689	162661	168867	77238	250950	444880	51129	370890	65965	24844	90368	391390
fig|550.1679.peg.2208	Heat shock protein hslJ	hslJ	[]	['Post-translational modification, protein turnover, and chaperones']		875807	727030	931857	1182500	884420	560500	819540	1158300	203250	893630	1221600	680340
fig|550.1679.peg.224	Cell division protein FtsL	ftsL	[u'integral component of membrane', u'cell division']	['Cell cycle control, cell division, chromosome partitioning']		737997	718617	1090480	707680	648060	858250	538950	1238300	378600	435750	2045900	789790
fig|550.1679.peg.2251	hypothetical protein	40	[]	[]		333413	269709	81514.3	363410	301990	334840	276330	439480	93316	36770	136920	70853
fig|550.1679.peg.2265	Intracellular protease	DJ1D	[]	['Defense mechanisms']		1.35933e+06	866627	492323	1173100	1183100	1721800	392730	2087600	119550	388890	358830	729250
fig|550.1679.peg.2267	Murein peptide ABC transporter%2C substrate-binding protein (requires DppBCDF)	mppA	[u'ATP-binding cassette (ABC) transporter complex', u'transmembrane transport']	['Amino acid transport and metabolism']		116984	131482	90503	106170	149330	95452	52143	210820	n.d.	n.d.	121400	59606
fig|550.1679.peg.2270	Thiol peroxidase%2C Tpx-type (EC 1.11.1.15)	tpx	[u'antioxidant activity', u'oxidoreductase activity, acting on peroxide as acceptor', u'thioredoxin peroxidase activity', u'oxidation-reduction process', u'oxidoreductase activity']	['Post-translational modification, protein turnover, and chaperones']		55697000	35844000	3.28297e+07	60099000	47471000	59521000	22502000	52576000	32454000	16077000	47856000	34556000
fig|550.1679.peg.2289	Phage shock protein B	pspB	[u'regulation of transcription, DNA-templated', u'phage shock']	['Function unknown']		801283	686990	1.07849e+06	624750	677600	1101500	454140	919840	n.d.	604560	1601300	1029600
fig|550.1679.peg.2290	Phage shock protein A @ Suppressor of sigma54-dependent transcription%2C PspA-like	pspA	[]	['Transcription', 'Signal transduction mechanisms']		3.38587e+06	1.73003e+06	1.02104e+06	3564400	3716100	2877100	1257900	2478400	1453800	439560	1735800	887750
fig|550.1679.peg.2305	Enoyl-[acyl-carrier-protein] reductase [NADH] (EC 1.3.1.9)	fabI	[u'fatty acid biosynthetic process', u'enoyl-[acyl-carrier-protein] reductase (NADH) activity', u'oxidation-reduction process']	['Lipid transport and metabolism']		NaN	149583	459550	n.d.	n.d.	n.d.	102760	282830	63158	30350	632800	715500
fig|550.1679.peg.2315	Orotidine 5'-phosphate decarboxylase (EC 4.1.1.23)	pyrF	[u"orotidine-5'-phosphate decarboxylase activity", u"'de novo' UMP biosynthetic process", u'catalytic activity', u"'de novo' pyrimidine nucleobase biosynthetic process"]	['Nucleotide transport and metabolism']		3.19227e+06	3.50323e+06	2.65253e+06	2376900	3088900	4111000	1485200	5601300	3423200	1536100	3415900	3005600
fig|550.1679.peg.2320	GTP cyclohydrolase II (EC 3.5.4.25)	ribA	[u'GTP cyclohydrolase II activity', u'riboflavin biosynthetic process']	['Coenzyme transport and metabolism']		257163	543530	408940	240370	215660	315460	720690	728240	181660	233130	751560	242130
fig|550.1679.peg.2335	Indole-3-glycerol phosphate synthase (EC 4.1.1.48) / Phosphoribosylanthranilate isomerase (EC 5.3.1.24)	trpC	[u'phosphoribosylanthranilate isomerase activity', u'catalytic activity', u'indole-3-glycerol-phosphate synthase activity', u'tryptophan metabolic process']	['Amino acid transport and metabolism']		1667900	1.73443e+06	1078920	2019200	1119000	1865500	1849300	2228700	1125300	705860	1148500	1382400
fig|550.1679.peg.2336	Tryptophan synthase beta chain (EC 4.2.1.20)	trpB	[u'tryptophan biosynthetic process', u'tryptophan metabolic process', u'tryptophan synthase activity']	['Amino acid transport and metabolism']		5.97677e+06	4.83053e+06	4.60497e+06	6970100	4065500	6894700	3819200	4348500	6323900	1680000	7146200	4988700
fig|550.1679.peg.2337	Tryptophan synthase alpha chain (EC 4.2.1.20)	trpA	[u'catalytic activity', u'tryptophan metabolic process', u'tryptophan synthase activity']	['Amino acid transport and metabolism']		6.29473e+06	4897600	4690900	8010600	4618200	6255400	4303600	6028100	4361100	2886800	5162900	6023000
fig|550.1679.peg.234	3-isopropylmalate dehydrogenase (EC 1.1.1.85)	leuB	[u'cytoplasm', u'oxidoreductase activity, acting on the CH-OH group of donors, NAD or NADP as acceptor', u'NAD binding', u'magnesium ion binding', u'leucine biosynthetic process', u'3-isopropylmalate dehydrogenase activity', u'oxidation-reduction process']	['Amino acid transport and metabolism']		593997	1.0197e+06	210253	639820	491410	650760	412210	1204200	1442700	117760	251550	261450
fig|550.1679.peg.2358	Oligopeptide ABC transporter%2C periplasmic oligopeptide-binding protein OppA (TC 3.A.1.5.1)	oppA	[u'ATP-binding cassette (ABC) transporter complex', u'transmembrane transport']	['Amino acid transport and metabolism']		8378300	7.45197e+06	4386800	8714300	6929400	9491200	4258800	9749900	8347200	2522800	4565200	6072400
fig|550.1679.peg.2362	DNA-binding protein H-NS	hns	[u'regulation of transcription, DNA-templated', u'protein dimerization activity', u'intracellular', u'DNA binding']	['Function unknown']		2.15757e+07	1.32197e+07	1.5493e+07	21584000	18681000	24462000	10015000	17443000	12201000	8939100	26751000	10789000
fig|550.1679.peg.2363	UTP--glucose-1-phosphate uridylyltransferase (EC 2.7.7.9)	galU	[u'biosynthetic process', u'UDP-glucose metabolic process', u'nucleotidyltransferase activity', u'UTP:glucose-1-phosphate uridylyltransferase activity']	['Cell wall/membrane/envelope biogenesis']		7.38323e+06	7.14313e+06	9016200	8722800	7331900	6095000	4891800	12064000	4473600	3178600	17807000	6063000
fig|550.1679.peg.2367	Formyltetrahydrofolate deformylase (EC 3.5.1.10)	purU	[u'formyltetrahydrofolate deformylase activity', u'hydroxymethyl-, formyl- and related transferase activity', u'biosynthetic process', u"'de novo' IMP biosynthetic process"]	['Nucleotide transport and metabolism']		4.56803e+06	2.92987e+06	1852400	4729300	4185300	4789500	2019300	4509600	2260700	906100	2283900	2367200
fig|550.1679.peg.2376	Nitrate/nitrite response regulator protein NarL	narL	[u'regulation of transcription, DNA-templated', u'phosphorelay signal transduction system', u'DNA binding']	['Signal transduction mechanisms']		1896000	1391990	1.55624e+06	1302100	1002600	3383300	758080	2025900	n.d.	298430	1264100	3106200
fig|550.1679.peg.2391	2-Keto-3-deoxy-D-manno-octulosonate-8-phosphate synthase (EC 2.5.1.55)	kdsA	[u'cytoplasm', u'catalytic activity', u'biosynthetic process', u'3-deoxy-8-phosphooctulonate synthase activity']	['Cell wall/membrane/envelope biogenesis']		1.69713e+07	9.58787e+06	9.59087e+06	14064000	16967000	19883000	6688600	14648000	7427000	4935600	11630000	12207000
fig|550.1679.peg.2395	Peptide chain release factor 1	prfA	[u'cytoplasm', u'translational termination', u'translation release factor activity', u'translation release factor activity, codon specific']	['Translation, ribosomal structure and biogenesis']		43303.3	297227	36218.7	65208	28995	35707	304440	464760	122480	20937	45458	42261
fig|550.1679.peg.2397	Outer membrane lipoprotein component of lipoprotein transport system LolB	lolB	[u'protein transport', u'cell outer membrane']	['Cell wall/membrane/envelope biogenesis']		5.28473e+06	3.39357e+06	3.33277e+06	5604100	4963300	5286800	1929700	5128100	3122900	1409700	5217500	3371100
fig|550.1679.peg.2399	Ribose-phosphate pyrophosphokinase (EC 2.7.6.1)	prs	[u'ribose phosphate diphosphokinase activity', u'ribonucleoside monophosphate biosynthetic process', u'nucleotide biosynthetic process', u'magnesium ion binding', u'cellular biosynthetic process']	['Nucleotide transport and metabolism']		NaN	115876	NaN	n.d.	n.d.	n.d.	137470	94282	n.d.	n.d.	n.d.	n.d.
fig|550.1679.peg.2404	GTP-binding and nucleic acid-binding protein YchF	ychF	[u'GTP binding']	['Translation, ribosomal structure and biogenesis']		905563	417807	398327	1031900	807410	877380	422250	728140	103030	166880	676420	351680
fig|550.1679.peg.2408	hypothetical protein	Samd9l	[]	[]		673413	614573	389063	421880	532360	1066000	396600	1190200	256920	286400	534070	346720
fig|550.1679.peg.2414;fig|550.1679.peg.2421	#N/A	#N/A	#N/A	#N/A		36316	87501.5	NaN	32316	35858	40774	38793	136210	n.d.	n.d.	10384	n.d.
fig|550.1679.peg.2434	Uncharacterized protein ImpD	hcp1	[]	['Function unknown']		54314000	44934000	26772000	57610000	51085000	54247000	28214000	74772000	31816000	15204000	34790000	30322000
fig|550.1679.peg.2439	Uncharacterized protein ImpB	TGAL11	[]	['Function unknown']		NaN	344465	138426	n.d.	n.d.	n.d.	208810	480120	n.d.	55018	253600	106660
fig|550.1679.peg.2458	Trehalase (EC 3.2.1.28) @ Periplasmic trehalase (EC 3.2.1.28)	treA	[u'alpha,alpha-trehalase activity', u'trehalose catabolic process', u'trehalose metabolic process', u'cellular hyperosmotic response', u'catalytic activity', u'periplasmic space']	['Carbohydrate transport and metabolism']		3331000	3.29067e+06	1.5893e+06	2913700	3829300	3250000	1476100	5942000	2453900	728510	2258400	1781000
fig|550.1679.peg.2459	Ferrichrome-iron receptor	fct	[u'iron ion binding', u'signaling receptor activity', u'siderophore transport']	['Inorganic ion transport and metabolism']		12922000	9099900	5.89347e+06	14291000	11805000	12670000	4365200	17125000	5809500	2070500	8551000	7058900
fig|550.1679.peg.2463	Muramoyltetrapeptide carboxypeptidase (EC 3.4.17.13)	ldcA	[]	['Defense mechanisms']		1473700	1.10379e+06	1.11667e+06	1389200	1428600	1603300	743180	1667500	900680	400920	1403900	1545200
fig|550.1679.peg.2465	Alanine racemase (EC 5.1.1.1)	dadX	[u'alanine metabolic process', u'alanine racemase activity', u'catalytic activity']	['Cell wall/membrane/envelope biogenesis']		408087	555197	272833	412700	359980	451580	404330	1120300	140960	195340	303750	319410
fig|550.1679.peg.2473	FIG094199: Fumarylacetoacetate hydrolase	ycgM	[u'catalytic activity']	['Secondary metabolites biosynthesis, transport, and catabolism']		1792400	3.45264e+06	1012520	1414300	2006700	1956200	3130600	6654000	573330	462260	1566700	1008600
fig|550.1679.peg.2477	Cell division topological specificity factor MinE	minE	[u'regulation of division septum assembly', u'cell division']	['Cell cycle control, cell division, chromosome partitioning']		2748000	1886040	1.81635e+06	3213500	2396200	2634300	1909000	2931900	817220	969040	3018400	1461600
fig|550.1679.peg.2480	Uncharacterized lipoprotein YeaY	yeaY	[u'outer membrane']	['Cell wall/membrane/envelope biogenesis']		1.18637e+06	1.00166e+06	1154390	1194700	1096700	1267700	650840	1990400	363730	420970	2010100	1032100
fig|550.1679.peg.2483	RidA/YER057c/UK114 superfamily%2C group 2%2C YoaB-like protein	yoaB	[]	['Translation, ribosomal structure and biogenesis']		286590	1058990	NaN	226080	236340	397350	486770	1558700	1131500	n.d.	n.d.	374280
fig|550.1679.peg.2490	PTS system%2C mannose-specific IIA component (EC 2.7.1.191) / PTS system%2C mannose-specific IIB component (EC 2.7.1.191)	manX	[u'cytoplasm', u'protein-N(PI)-phosphohistidine-sugar phosphotransferase activity', u'phosphotransferase activity, alcohol group as acceptor', u'integral component of membrane', u'carbohydrate transport', u'phosphoenolpyruvate-dependent sugar phosphotransferase system']	['Carbohydrate transport and metabolism']		62256.3	224613	328455	58915	51807	76047	212750	323610	137480	n.d.	456110	200800
fig|550.1679.peg.2492	PTS system%2C mannose-specific IID component	manZ	[u'phosphoenolpyruvate-dependent sugar phosphotransferase system', u'integral component of membrane']	['Carbohydrate transport and metabolism']		3275600	1.79248e+06	2.28784e+06	3854000	2764100	3208700	1149900	3319000	908530	923430	3354700	2585400
fig|550.1679.peg.2497	Cold shock protein of CSP family > CspC (naming convention as in E.coli)	cspC	[u'regulation of transcription, DNA-templated', u'nucleic acid binding', u'DNA binding']	['Transcription']		9573500	6.66463e+06	6322100	10774000	6858500	11088000	6332900	8110300	5550700	3847000	8217600	6901700
fig|550.1679.peg.2499	Uncharacterized protein YebO	yebO	[]	['Function unknown']		8.76523e+06	4.88663e+06	6.10077e+06	9045900	8280900	8968900	4147500	6603900	3908500	1115500	10710000	6476800
fig|550.1679.peg.2504	Protease HtpX	htpX	[u'proteolysis', u'metalloendopeptidase activity']	['Post-translational modification, protein turnover, and chaperones']		2.25137e+06	1.63067e+06	1769190	2855600	2031700	1866800	1630000	2841200	420800	763070	2676400	1868100
fig|550.1679.peg.2505	Tail-specific protease precursor (EC 3.4.21.102)	prc	[u'proteolysis', u'protein binding', u'serine-type peptidase activity']	['Cell wall/membrane/envelope biogenesis']		600627	298600	212960	293360	780600	727920	189560	563060	143180	56980	388030	193870
fig|550.1679.peg.2506	RNA chaperone ProQ	proQ	[u'posttranscriptional regulation of gene expression', u'RNA strand annealing activity', u'RNA binding', u'RNA strand-exchange activity']	['Signal transduction mechanisms']		1875000	1.40929e+06	1.03553e+06	2776700	1688800	1159500	2309000	1716900	201980	720580	1106800	1279200
fig|550.1679.peg.2507	Free methionine-(R)-sulfoxide reductase%2C contains GAF domain	msrC	[u'protein binding']	['Signal transduction mechanisms']		4.49017e+06	4028700	4126500	5054000	3320600	5095900	3118800	5650100	3317200	1796800	6606700	3976000
fig|550.1679.peg.2511	Putative cytoplasmic protein YebV	yebV	[]	['Function unknown']		NaN	946170	NaN	786170	n.d.	n.d.	767740	1124600	n.d.	n.d.	n.d.	328240
fig|550.1679.peg.2521	Protease II (EC 3.4.21.83)	ptrB	[u'serine-type endopeptidase activity', u'serine-type peptidase activity', u'proteolysis', u'serine-type exopeptidase activity']	['Amino acid transport and metabolism']		80665	110838	NaN	57736	85248	99011	46276	175400	n.d.	n.d.	n.d.	n.d.
fig|550.1679.peg.2522	FIG004088: inner membrane protein YebE	yebE	[]	['Function unknown']		268000	412955	229350	363780	147210	293010	309270	516640	n.d.	290270	315760	82019
fig|550.1679.peg.2523	Phosphoribosylglycinamide formyltransferase 2 (EC 2.1.2.-)	purT	[u'coenzyme binding', u'magnesium ion binding', u'phosphoribosylglycinamide formyltransferase activity', u'purine ribonucleotide biosynthetic process', u'hydroxymethyl-, formyl- and related transferase activity', u'catalytic activity', u'ATP binding']	['Nucleotide transport and metabolism']		2.02197e+06	1.51853e+06	1.80248e+06	2027900	1907700	2130300	1027900	2215100	1312600	598750	3128300	1680400
fig|550.1679.peg.2524	4-hydroxy-2-oxoglutarate aldolase (EC 4.1.3.16) @ 2-dehydro-3-deoxyphosphogluconate aldolase (EC 4.1.2.14)	eda	[u'catalytic activity', u'lyase activity']	['Carbohydrate transport and metabolism']		2.77023e+06	2831700	1.58733e+06	2211500	2723800	3375400	1992000	4310300	2192800	1226200	1984200	1551600
fig|550.1679.peg.2526	Glucose-6-phosphate 1-dehydrogenase (EC 1.1.1.49)	zwf	[u'glucose-6-phosphate dehydrogenase activity', u'glucose metabolic process', u'NADP binding', u'oxidation-reduction process']	['Carbohydrate transport and metabolism']		369687	861290	922613	244550	409370	455140	351980	1456400	775490	212430	1862700	692710
fig|550.1679.peg.2528	Pyruvate kinase (EC 2.7.1.40)	pykA	[u'catalytic activity', u'pyruvate kinase activity', u'magnesium ion binding', u'glycolytic process', u'potassium ion binding']	['Carbohydrate transport and metabolism']		220773	570540	237700	299540	228610	134170	357890	1270800	82930	42841	387190	283070
fig|550.1679.peg.2531	Zinc ABC transporter%2C substrate-binding protein ZnuA	znuA	[u'metal ion binding', u'metal ion transport']	['Inorganic ion transport and metabolism']		7.78663e+07	57528000	6.16257e+07	66316000	75379000	91904000	31200000	76321000	65063000	22817000	96944000	65116000
fig|550.1679.peg.2537	Probable transcriptional regulatory protein YebC	KPN78578_23430	[]	['Transcription']		1.13034e+07	5743700	4.00447e+06	8893300	8803800	16213000	3159700	10764000	3307400	2281900	3877000	5854500
fig|550.1679.peg.2539	Aspartyl-tRNA synthetase (EC 6.1.1.12)	aspS	[u'cytoplasm', u'aminoacyl-tRNA ligase activity', u'nucleotide binding', u'nucleic acid binding', u'tRNA aminoacylation for protein translation', u'ligase activity', u'ATP binding']	['Translation, ribosomal structure and biogenesis']		2.57783e+07	16000000	1.34411e+07	25606000	21831000	29898000	11386000	23016000	13598000	5796400	19828000	14699000
fig|550.1679.peg.254	LPS-assembly protein LptD @ Organic solvent tolerance protein precursor	lptD	[u'lipopolysaccharide transport', u'outer membrane', u'Gram-negative-bacterium-type cell outer membrane assembly', u'membrane organization', u'cell outer membrane', u'response to organic substance']	['Cell wall/membrane/envelope biogenesis']		4.38357e+06	3.39183e+06	2.55941e+06	4168400	4028400	4953900	1952100	6109700	2113700	966640	3802500	2909100
fig|550.1679.peg.2540	Isochorismatase family protein YecD	yecD	[u'catalytic activity']	['Secondary metabolites biosynthesis, transport, and catabolism']		1.16427e+07	8318400	7.77563e+06	12516000	11022000	11390000	5356500	11963000	7635700	4478600	10722000	8126300
fig|550.1679.peg.255	Periplasmic chaperone and peptidyl-prolyl cis-trans isomerase of outer membrane proteins SurA (EC 5.2.1.8)	surA	[u'maintenance of stationary phase', u'peptide binding', u'Gram-negative-bacterium-type cell outer membrane assembly', u'unfolded protein binding', u'protein stabilization', u'peptidyl-prolyl cis-trans isomerase activity', u'outer membrane-bounded periplasmic space', u'protein folding']	['Post-translational modification, protein turnover, and chaperones']		17930000	1.3729e+07	10294000	19349000	15047000	19394000	8790900	21032000	11364000	4984000	13981000	11917000
fig|550.1679.peg.2552	Chemotaxis response - phosphatase CheZ	cheZ	[u'catalytic activity', u'regulation of chemotaxis', u'bacterial-type flagellum']	['Signal transduction mechanisms']		1862700	1.19659e+06	1148440	1701100	1189500	2697500	1199100	956260	1434400	302820	1461300	1681200
fig|550.1679.peg.256	4-hydroxythreonine-4-phosphate dehydrogenase (EC 1.1.1.262)	pdxA	[u'pyridoxal phosphate biosynthetic process', u'4-hydroxythreonine-4-phosphate dehydrogenase activity', u'oxidation-reduction process', u'NAD binding']	['Coenzyme transport and metabolism']		655950	596057	482187	435020	1147400	385430	469820	985240	333110	228540	780770	437250
fig|550.1679.peg.2566	Positive regulator of CheA protein activity (CheW)	cheW	[u'chemotaxis', u'signal transduction']	['Cell motility', 'Signal transduction mechanisms']		679647	1.12245e+06	576060	907180	401250	730510	716810	1718700	931850	199230	772480	756470
fig|550.1679.peg.2595	hypothetical protein	BUsg_175	[]	['Function unknown']		2.21637e+06	2.07732e+06	2.20308e+06	1302600	2398500	2948000	1079600	4298600	853750	752150	3272500	2584600
fig|550.1679.peg.2605	D-cysteine desulfhydrase (EC 4.4.1.15)	dcyD	[u'catalytic activity', u'D-cysteine desulfhydrase activity']	['Amino acid transport and metabolism']		1.89757e+06	2.11547e+06	1.11283e+06	1971800	1667500	2053400	764800	3086600	2495000	548980	1430300	1359200
fig|550.1679.peg.2606	L-cystine ABC transporter (wide substrate range)%2C substrate-binding protein FliY	fliY	[u'membrane', u'ionotropic glutamate receptor activity']	['Amino acid transport and metabolism']		4.53423e+06	4481900	2.44327e+06	3667100	3982200	5953400	2236500	7270100	3939100	1294100	2421500	3614200
fig|550.1679.peg.2610	Flagellin FliC	fliC	[u'bacterial-type flagellum filament', u'bacterial-type flagellum-dependent cell motility', u'structural molecule activity']	['Cell motility']		12986000	7.26537e+06	7.42747e+06	11053000	4248000	23657000	5515800	9349000	6931300	1401700	5515700	15365000
fig|550.1679.peg.2614	Cytoplasmic alpha-amylase (EC 3.2.1.1)	amyA	[u'catalytic activity', u'cation binding', u'carbohydrate metabolic process', u'calcium ion binding', u'hydrolase activity, hydrolyzing O-glycosyl compounds']	['Carbohydrate transport and metabolism']		643543	473950	223295	527540	584030	819060	228150	719750	n.d.	96336	225160	348390
fig|550.1679.peg.2615	Uncharacterized lipoprotein YedD	yedD	[]	['Function unknown']		2.95233e+06	3.39637e+06	3174400	3826400	2240300	2790300	1736800	4506500	3945800	1222400	5486500	2814300
fig|550.1679.peg.2625	Flagellar motor switch protein FliN	fliN	[u'chemotaxis', u'membrane', u'bacterial-type flagellum basal body', u'bacterial-type flagellum-dependent cell motility', u'bacterial-type flagellum', u'motor activity']	['Cell motility']		1.56631e+06	2632100	1247410	2014700	316640	2367600	1141100	2391100	4364100	433830	1705600	1602800
fig|550.1679.peg.264	Putative outer membrane lipoprotein STM0080	ygdI	[]	['Function unknown']		32088000	2.10167e+07	2.34157e+07	37705000	28637000	29922000	12836000	32895000	17319000	6472000	46694000	17081000
fig|550.1679.peg.265	Carbamoyl-phosphate synthase large chain (EC 6.3.5.5)	carB	[u'nitrogen compound metabolic process', u'ATP binding']	['Nucleotide transport and metabolism']		4.49207e+07	3.10553e+07	2.97227e+07	52492000	40173000	42097000	26044000	44039000	23083000	11323000	47792000	30053000
fig|550.1679.peg.2657	Protein MtfA	mtfA	[u'metallopeptidase activity']	['Function unknown']		NaN	NaN	310128	n.d.	n.d.	n.d.	n.d.	n.d.	n.d.	42175	578390	309820
fig|550.1679.peg.266	Carbamoyl-phosphate synthase small chain (EC 6.3.5.5)	carA	[u"'de novo' pyrimidine nucleobase biosynthetic process", u'carbamoyl-phosphate synthase (glutamine-hydrolyzing) activity', u'glutamine metabolic process']	['Nucleotide transport and metabolism']		3.92087e+07	3.40237e+07	25817000	46183000	36009000	35434000	23446000	47116000	31509000	10171000	42642000	24638000
fig|550.1679.peg.2660	N6-hydroxylysine O-acetyltransferase (EC 2.3.1.102)%2C aerobactin biosynthesis protein IucB @ Siderophore synthetase small component%2C acetyltransferase	iucB	[]	['Translation, ribosomal structure and biogenesis']		2505000	1.18673e+06	912787	4974800	1080300	1459900	1589100	1499500	471600	958220	519340	1260800
fig|550.1679.peg.2663	Aerobactin siderophore receptor IutA @ TonB-dependent siderophore receptor	iutA	[u'iron ion binding', u'signaling receptor activity', u'siderophore transport']	['Inorganic ion transport and metabolism']		7.33207e+06	6.04333e+06	4.65587e+06	7729500	6200700	8066000	4011400	9076600	5042000	2401300	5991200	5575100
fig|550.1679.peg.267	4-hydroxy-tetrahydrodipicolinate reductase (EC 1.17.1.8)	dapB	[u'lysine biosynthetic process via diaminopimelate', u'oxidation-reduction process', u'4-hydroxy-tetrahydrodipicolinate reductase']	['Amino acid transport and metabolism']		22565000	21420000	6.52127e+06	32030000	17483000	18182000	14501000	24640000	25119000	3069600	7714700	8779500
fig|550.1679.peg.2672	AMP nucleosidase (EC 3.2.2.4)	amn	[u'catalytic activity', u'nucleoside metabolic process', u'AMP nucleosidase activity', u'AMP salvage']	['Nucleotide transport and metabolism']		484243	579125	NaN	750840	336250	365640	467350	690900	n.d.	38410	n.d.	n.d.
fig|550.1679.peg.268	4-hydroxy-3-methylbut-2-enyl diphosphate reductase (EC 1.17.7.4)	ispH	[u'isopentenyl diphosphate biosynthetic process, methylerythritol 4-phosphate pathway', u'metal ion binding', u'4-hydroxy-3-methylbut-2-en-1-yl diphosphate reductase activity', u'dimethylallyl diphosphate biosynthetic process']	['Lipid transport and metabolism']		418977	235310	NaN	621260	426690	208980	365970	199630	140330	93869	n.d.	n.d.
fig|550.1679.peg.2685	Histidinol dehydrogenase (EC 1.1.1.23)	hisD	[u'histidinol dehydrogenase activity', u'NAD binding', u'zinc ion binding', u'histidine biosynthetic process', u'oxidation-reduction process', u'oxidoreductase activity']	['Amino acid transport and metabolism']		4164600	2.77883e+06	3199500	4140300	3723800	4629700	1925300	4364200	2047000	1248200	4549500	3800800
fig|550.1679.peg.2686	Histidinol-phosphate aminotransferase (EC 2.6.1.9)	hisC	[u'transferase activity', u'histidinol-phosphate transaminase activity', u'catalytic activity', u'biosynthetic process', u'pyridoxal phosphate binding', u'histidine biosynthetic process']	['Amino acid transport and metabolism']		821517	596357	527857	931020	619550	913980	543820	930770	314480	217580	582520	783470
fig|550.1679.peg.2688	Imidazole glycerol phosphate synthase amidotransferase subunit (EC 2.4.2.-)	hisH	[u'cytoplasm', u'histidine biosynthetic process', u'transferase activity, transferring pentosyl groups']	['Amino acid transport and metabolism']		1.15927e+06	431277	809687	1051100	1111800	1314900	296460	615960	381410	274460	1081700	1072900
fig|550.1679.peg.2689	Phosphoribosylformimino-5-aminoimidazole carboxamide ribotide isomerase (EC 5.3.1.16)	hisA	[u'catalytic activity', u'histidine biosynthetic process', u'1-(5-phosphoribosyl)-5-[(5-phosphoribosylamino)methylideneamino]imidazole-4-carboxamide isomerase activity']	['Amino acid transport and metabolism']		1.42517e+06	1.10734e+06	1.86567e+06	1713900	1208500	1353100	1067500	1558400	696130	922320	3132900	1541800
fig|550.1679.peg.269	FKBP-type peptidyl-prolyl cis-trans isomerase SlpA (EC 5.2.1.8)	fkpB	[]	['Post-translational modification, protein turnover, and chaperones']		366713	264505	509540	334340	178980	586820	250440	278570	n.d.	272030	723760	532830
fig|550.1679.peg.2690	Imidazole glycerol phosphate synthase cyclase subunit HisF	hisF	[u'imidazoleglycerol-phosphate synthase activity', u'catalytic activity', u'histidine biosynthetic process', u'cytoplasm']	['Amino acid transport and metabolism']		1.21423e+06	1181610	1.26089e+06	1160400	1201700	1280600	972230	1652800	919800	511380	2262900	1008400
fig|550.1679.peg.2692	UDP-glucuronate 5'-epimerase (EC 5.1.3.12)	0	[]	['Cell wall/membrane/envelope biogenesis']		8.89137e+06	5.27713e+06	6183100	8897300	8196300	9580500	2929900	8255300	4646200	2086500	9610600	6852200
fig|550.1679.peg.2694	6-phosphogluconate dehydrogenase%2C decarboxylating (EC 1.1.1.44)	gnd	[u'NADP binding', u'pentose-phosphate shunt', u'phosphogluconate dehydrogenase (decarboxylating) activity', u'oxidation-reduction process', u'oxidoreductase activity']	['Carbohydrate transport and metabolism']		136120	324535	272430	140220	156600	111540	318780	583400	71425	109890	483530	223870
fig|550.1679.peg.271	Isoleucyl-tRNA synthetase (EC 6.1.1.5)	ileS	[u'cytoplasm', u'aminoacyl-tRNA ligase activity', u'isoleucine-tRNA ligase activity', u'isoleucyl-tRNA aminoacylation', u'nucleotide binding', u'aminoacyl-tRNA editing activity', u'tRNA aminoacylation for protein translation', u'ATP binding']	['Translation, ribosomal structure and biogenesis']		8.83883e+06	6.82933e+06	5.39097e+06	9750700	7567100	9198700	4662200	10448000	5377800	2141600	7459400	6571900
fig|550.1679.peg.2720	GDP-mannose 4%2C6-dehydratase (EC 4.2.1.47)	gmd	[u'GDP-mannose 4,6-dehydratase activity', u'GDP-mannose metabolic process']	['Cell wall/membrane/envelope biogenesis']		1451290	421813	851451	1673700	1979400	700770	240830	899790	124820	99974	2306900	147480
fig|550.1679.peg.2733	Deoxycytidine triphosphate deaminase (EC 3.5.4.13)	dcd	[u'dUTP biosynthetic process', u'dCTP deaminase activity']	['Nucleotide transport and metabolism']		4773600	2.97663e+06	3534300	5159700	3944300	5216800	2598000	4849700	1482200	1337100	5181100	4084700
fig|550.1679.peg.2747	Lipid kinase YegS	Ent638_2701	[u'NAD+ kinase activity', u'metal ion binding', u'kinase activity', u'lipid kinase activity']	['Lipid transport and metabolism']		60503.3	249809	94033.7	69554	59904	52052	271450	417550	60428	33481	132690	115930
fig|550.1679.peg.2748	Fructose-bisphosphate aldolase class I (EC 4.1.2.13)	fbaB	[u'catalytic activity', u'lyase activity']	['Carbohydrate transport and metabolism']		5.04367e+07	44509000	2.97473e+07	63328000	39168000	48814000	40811000	61620000	31096000	24548000	27161000	37533000
fig|550.1679.peg.276	Chaperone protein DnaJ	dnaJ	[u'response to heat', u'protein folding', u'ATP binding', u'unfolded protein binding', u'heat shock protein binding']	['Post-translational modification, protein turnover, and chaperones']		NaN	370395	151943	176840	n.d.	n.d.	402400	338390	n.d.	116040	162740	177050
fig|550.1679.peg.2769	Diaminobutyrate--2-oxoglutarate aminotransferase (EC 2.6.1.76)	dat	[u'transaminase activity', u'biosynthetic process', u'pyridoxal phosphate binding', u'catalytic activity']	['Amino acid transport and metabolism']		539393	546970	306109	500190	993300	124690	595400	693410	352100	27646	668600	222080
fig|550.1679.peg.277	Chaperone protein DnaK	dnaK	[u'protein folding', u'unfolded protein binding', u'ATP binding']	['Post-translational modification, protein turnover, and chaperones']		1.78477e+08	113458000	8.93667e+07	165520000	153260000	216650000	72864000	162080000	105430000	34343000	141450000	92307000
fig|550.1679.peg.2770	L-2%2C4-diaminobutyrate decarboxylase (EC 4.1.1.86)	ddc	[u'catalytic activity', u'carboxy-lyase activity', u'carboxylic acid metabolic process', u'pyridoxal phosphate binding']	['Amino acid transport and metabolism']		6739900	4.97217e+06	5391200	7983900	6209200	6026600	3727900	7276500	3912100	2404100	8256100	5513400
fig|550.1679.peg.2778	Methionyl-tRNA synthetase (EC 6.1.1.10)	metG	[u'cytoplasm', u'methionine-tRNA ligase activity', u'aminoacyl-tRNA ligase activity', u'methionyl-tRNA aminoacylation', u'nucleotide binding', u'tRNA binding', u'tRNA aminoacylation for protein translation', u'ATP binding']	['Translation, ribosomal structure and biogenesis']		7.86657e+06	5.03587e+06	4.10703e+06	8131500	7119400	8348800	3517900	7319300	4270400	1658300	6369100	4293700
fig|550.1679.peg.2787	Osmoprotectant ABC transporter binding protein YehZ	yehZ	[u'ATP-binding cassette (ABC) transporter complex', u'transmembrane transporter activity', u'transmembrane transport']	['Amino acid transport and metabolism']		3.98907e+06	2479800	1.34936e+06	2934500	3845300	5187400	1579000	3560000	2300400	843990	1308700	1895400
fig|550.1679.peg.2788	Periplasmic beta-glucosidase (EC 3.2.1.21)	bglX	[u'carbohydrate metabolic process', u'hydrolase activity, hydrolyzing O-glycosyl compounds']	['Carbohydrate transport and metabolism']		1.31747e+06	1060660	664263	1383900	1073600	1494900	744440	2160400	277140	331020	776270	885500
fig|550.1679.peg.2789	D-lactate dehydrogenase (EC 1.1.1.28)	dld	[u'flavin adenine dinucleotide binding', u'catalytic activity', u'lactate oxidation', u'lactate metabolic process', u'oxidoreductase activity, acting on the CH-OH group of donors, quinone or similar compound as acceptor', u'integral component of plasma membrane', u'respiratory electron transport chain', u'transmembrane transport', u'oxidation-reduction process', u'oxidoreductase activity']	['Energy production and conversion']		1894000	1.49653e+06	808620	1647100	1851500	2183400	927000	2995800	566780	340590	1163900	921370
fig|550.1679.peg.2794	Uncharacterized oxidoreductase YohF	yohF	[u'oxidoreductase activity']	['Function unknown']		161590	248222	526073	156860	169020	158890	273570	452530	18566	232160	862120	483940
fig|550.1679.peg.280	Molybdopterin adenylyltransferase (EC 2.7.7.75)	mog	[u'Mo-molybdopterin cofactor biosynthetic process']	['Coenzyme transport and metabolism']		2.01753e+06	1806300	1.21026e+06	2120800	1683900	2247900	1113300	2723200	1582400	406490	1685800	1538500
fig|550.1679.peg.2805	Cytidine deaminase (EC 3.5.4.5)	cdd	[u'catalytic activity', u'hydrolase activity', u'cytidine deamination', u'zinc ion binding', u'cytidine deaminase activity']	['Nucleotide transport and metabolism']		691967	584223	587103	348980	867970	858950	311020	848110	593540	212460	1051600	497250
fig|550.1679.peg.281	Transaldolase (EC 2.2.1.2)	talB	[u'cytoplasm', u'catalytic activity', u'sedoheptulose-7-phosphate:D-glyceraldehyde-3-phosphate glyceronetransferase activity', u'carbohydrate metabolic process', u'pentose-phosphate shunt']	['Carbohydrate transport and metabolism']		1.48047e+08	1.05357e+08	107017000	156830000	129130000	158180000	61973000	159680000	94419000	33071000	184970000	103010000
fig|550.1679.peg.2810	Galactose/methyl galactoside ABC transport system%2C D-galactose-binding periplasmic protein MglB (TC 3.A.1.2.3)	mglB	[]	['Carbohydrate transport and metabolism']		462030	593590	466683	130470	493530	762090	251920	1200700	328150	162000	443330	794720
fig|550.1679.peg.2813	GTP cyclohydrolase I (EC 3.5.4.16) type 1	folE	[u'cytoplasm', u'GTP cyclohydrolase I activity', u'tetrahydrofolate biosynthetic process']	['Coenzyme transport and metabolism']		1.82617e+07	10610700	9.64173e+06	24415000	14235000	16135000	10645000	14430000	6757100	5375200	13075000	10475000
fig|550.1679.peg.2815	S-formylglutathione hydrolase (EC 3.1.2.12)	yeiG	[u'S-formylglutathione hydrolase activity', u'formaldehyde catabolic process']	['Function unknown']		7.29123e+06	4.22763e+06	2.37477e+06	7617600	5399100	8857000	2419200	5481400	4782300	1883700	1320900	3919700
fig|550.1679.peg.2816	Colicin I receptor	cirA	[]	['Inorganic ion transport and metabolism']		3.12237e+06	2.45007e+06	1.89115e+06	2577400	2751300	4038400	1270500	4336800	1742900	544140	2712500	2416800
fig|550.1679.peg.2823	PTS system%2C fructose-specific IIA component (EC 2.7.1.202) / Fructose-specific phosphocarrier protein HPr	fruB	[]	['Carbohydrate transport and metabolism']		446280	775107	646967	359350	780460	199030	495700	1478700	350920	236770	1114300	589830
fig|550.1679.peg.2842	LSU ribosomal protein L25p	rplY	[u'structural constituent of ribosome', u'5S rRNA binding', u'ribosome', u'translation']	['Translation, ribosomal structure and biogenesis']		2339310	2337550	NaN	3765800	912820	n.d.	3130700	1544400	n.d.	632850	n.d.	n.d.
fig|550.1679.peg.2848	Proteinase inhibitor I11%2C ecotin precursor	eco	[]	['Function unknown']		12714000	1.18987e+07	1.0573e+07	14659000	10706000	12777000	11283000	12986000	11427000	5312100	13969000	12438000
fig|550.1679.peg.2856	Outer membrane porin OmpC	ompC	[u'membrane', u'transmembrane transport', u'porin activity']	['Cell wall/membrane/envelope biogenesis']		1.16542e+08	101742000	70634000	137130000	98197000	114300000	51104000	167350000	86772000	23720000	116910000	71272000
fig|550.1679.peg.286	Threonine synthase (EC 4.2.3.1)	thrC	[u'cellular amino acid metabolic process', u'pyridoxal phosphate binding']	['Amino acid transport and metabolism']		3072900	2252100	3.3004e+06	2227500	2929900	4061300	1697600	2978900	2079800	990690	5333200	3577300
fig|550.1679.peg.2862	3-demethylubiquinol 3-O-methyltransferase (EC 2.1.1.64) @ 2-polyprenyl-6-hydroxyphenyl methylase (EC 2.1.1.222)	ubiG	[u'2-polyprenyl-6-methoxy-1,4-benzoquinone methyltransferase activity', u'ubiquinone biosynthetic process']	['Coenzyme transport and metabolism']		219793	477807	NaN	225840	226930	206610	319550	818880	294990	n.d.	422050	n.d.
fig|550.1679.peg.2864	Ribonucleotide reductase of class Ia (aerobic)%2C beta subunit (EC 1.17.4.1)	nrdB	[u'oxidation-reduction process', u'oxidoreductase activity']	['Nucleotide transport and metabolism']		2293400	1.76073e+06	1.69025e+06	2613400	2172700	2094100	1379900	2824200	1078100	391640	3053300	1625800
fig|550.1679.peg.2876	Naphthoate synthase (EC 4.1.3.36)	menB	[u'catalytic activity', u'menaquinone biosynthetic process', u'1,4-dihydroxy-2-naphthoyl-CoA synthase activity']	['Coenzyme transport and metabolism']		901067	649207	260437	833640	689260	1180300	317180	1254700	375740	103770	401540	276000
fig|550.1679.peg.2880	ElaB protein	elaB	[u'ribosome binding']	['Function unknown']		1.15937e+07	10228100	12547400	9669000	10366000	14746000	5763200	16264000	8657100	4230200	22919000	10493000
fig|550.1679.peg.29	Protein of unknown function DUF86%2C BT0167 group	TTE0752	[]	['Function unknown']		2.52743e+06	967580	615963	2389600	1894600	3298100	419020	1943000	540720	433870	584100	829920
fig|550.1679.peg.2905	Acetate kinase (EC 2.7.2.1)	ackA	[u'phosphorylation', u'kinase activity', u'organic acid metabolic process', u'phosphotransferase activity, carboxyl group as acceptor', u'intracellular']	['Energy production and conversion']		127037	392787	346603	131880	125370	123860	446450	587320	144590	115770	673910	250130
fig|550.1679.peg.291	Aerobic respiration control protein arcA	arcA	[u'phosphorelay signal transduction system', u'regulation of transcription, DNA-templated', u'DNA binding']	['Signal transduction mechanisms']		2.70837e+06	1364690	1.73953e+06	2076500	1121900	4926700	1604800	1687100	802170	1133800	2698000	1386800
fig|550.1679.peg.2913	Uncharacterized Nudix hydrolase YfcD	yfcD	[u'hydrolase activity', u'hydrolase activity, acting on acid anhydrides']	['Function unknown']		1065430	819310	NaN	1407300	998360	790630	358920	1279700	n.d.	n.d.	n.d.	n.d.
fig|550.1679.peg.2917	D-erythro-7%2C8-dihydroneopterin triphosphate epimerase	folX	[u'dihydroneopterin aldolase activity', u'folic acid-containing compound metabolic process']	['Coenzyme transport and metabolism']		2.73727e+06	1.78112e+06	1.45327e+06	3069100	2452500	2690200	1207800	3841600	293970	619920	1835000	1904900
fig|550.1679.peg.2923	Histidine ABC transporter%2C histidine-binding periplasmic protein precursor HisJ (TC 3.A.1.3.1)	hisJ	[u'nitrogen compound transport', u'outer membrane-bounded periplasmic space']	['Inorganic ion transport and metabolism']		2.44207e+06	2554500	1.5517e+06	2265200	2106900	2954100	1395300	3393700	2874500	839890	1763100	2052100
fig|550.1679.peg.2924	Lysine-arginine-ornithine-binding periplasmic protein ArgT (TC 3.A.1.3.1)	argT	[u'nitrogen compound transport', u'outer membrane-bounded periplasmic space']	['Inorganic ion transport and metabolism']		229030	294483	137388	193730	269480	223880	135350	500420	247680	91135	107420	213610
fig|550.1679.peg.2926	Amidophosphoribosyltransferase (EC 2.4.2.14)	purF	[u'purine nucleobase biosynthetic process', u'amidophosphoribosyltransferase activity', u'nucleoside metabolic process']	['Nucleotide transport and metabolism']		6.39843e+06	4.19527e+06	2.71957e+06	7151600	5539300	6504400	4142000	6878400	1565400	1041700	3891600	3225400
fig|550.1679.peg.2929	Dihydrofolate synthase (EC 6.3.2.12) @ Folylpolyglutamate synthase (EC 6.3.2.17)	folC	[u'biosynthetic process', u'folic acid-containing compound biosynthetic process', u'ligase activity', u'tetrahydrofolylpolyglutamate synthase activity', u'ATP binding']	['Coenzyme transport and metabolism']		57142.3	118018	241687	58629	58543	54255	79937	156100	n.d.	43311	153470	528280
fig|550.1679.peg.2930	Acetyl-coenzyme A carboxyl transferase beta chain (EC 6.4.1.2)	accD	[u'fatty acid biosynthetic process', u'acetyl-CoA carboxylase complex', u'acetyl-CoA carboxylase activity']	['Lipid transport and metabolism']		468683	418665	159701	876100	356620	173330	448160	389170	n.d.	94692	214070	170340
fig|550.1679.peg.2934	Erythronate-4-phosphate dehydrogenase (EC 1.1.1.290)	pdxB	[u'cytoplasm', u'oxidoreductase activity, acting on the CH-OH group of donors, NAD or NADP as acceptor', u'NAD binding', u'4-phosphoerythronate dehydrogenase activity', u'protein dimerization activity', u'pyridoxine biosynthetic process', u'oxidation-reduction process']	['Coenzyme transport and metabolism']		8114300	4.79783e+06	3930800	7660400	7778100	8904400	3295800	7554600	3543100	1661200	4916000	5215200
fig|550.1679.peg.2937	3-oxoacyl-[acyl-carrier-protein] synthase%2C KASI (EC 2.3.1.41)	fabB	[u'catalytic activity']	['Lipid transport and metabolism']		1.29187e+07	1.2826e+07	1.32338e+07	11854000	12987000	13915000	6330100	17333000	14815000	3584500	25540000	10577000
fig|550.1679.peg.2943	Chorismate synthase (EC 4.2.3.5)	aroC	[u'chorismate synthase activity', u'aromatic amino acid family biosynthetic process']	['Amino acid transport and metabolism']		528413	541943	281187	545390	401390	638460	328830	922570	374430	236760	247950	358850
fig|550.1679.peg.2951	Outer-membrane-phospholipid-binding lipoprotein MlaA	mlaA	[u'membrane']	['Cell wall/membrane/envelope biogenesis']		3377700	2.48817e+06	1.43512e+06	3393200	3045800	3694100	1523700	4043800	1897000	633470	2079600	1592300
fig|550.1679.peg.2965	Glucokinase (EC 2.7.1.2)	glk	[u'glycolytic process', u'glucose 6-phosphate metabolic process', u'glucokinase activity', u'ATP binding', u'glucose binding']	['Carbohydrate transport and metabolism']		339307	NaN	NaN	431010	287510	299400	n.d.	n.d.	n.d.	n.d.	n.d.	n.d.
fig|550.1679.peg.298	Energy-dependent translational throttle protein EttA	ettA	[u'negative regulation of translational elongation', u'ATPase activity', u'ATP binding']	['Function unknown']		NaN	145886	135479	n.d.	n.d.	n.d.	160730	253070	23859	58528	218790	129120
fig|550.1679.peg.2982	Cell division protein ZipA	zipA	[u'integral component of membrane', u'cell septum assembly']	['Cell cycle control, cell division, chromosome partitioning']		5.43243e+06	4.78363e+06	3.56473e+06	6004100	5041300	5251900	2927000	6489600	4934300	1724700	5260400	3709100
fig|550.1679.peg.2984	Cysteine synthase (EC 2.5.1.47)	cysK	[u'cysteine biosynthetic process from serine', u'cysteine synthase activity']	['Amino acid transport and metabolism']		16377000	1.06952e+07	10467600	16474000	16240000	16417000	7187100	17197000	7701600	5765800	14667000	10970000
fig|550.1679.peg.2985	Phosphotransferase system%2C phosphocarrier protein HPr	ptsH	[]	['Carbohydrate transport and metabolism']		1.24903e+07	1.03324e+07	9.41193e+06	11826000	11624000	14021000	8041100	10720000	12236000	4700800	10027000	13508000
fig|550.1679.peg.2986	Phosphoenolpyruvate-protein phosphotransferase of PTS system (EC 2.7.3.9)	ptsI	[u'phosphoenolpyruvate-dependent sugar phosphotransferase system', u'phosphorylation', u'catalytic activity', u'phosphoenolpyruvate-protein phosphotransferase activity', u'transferase activity, transferring phosphorus-containing groups']	['Carbohydrate transport and metabolism']		37611000	3.06533e+07	2.80823e+07	37805000	31367000	43661000	23414000	40943000	27603000	12534000	47904000	23809000
fig|550.1679.peg.2987	PTS system%2C glucose-specific IIA component (EC 2.7.1.199)	crr	[u'phosphoenolpyruvate-dependent sugar phosphotransferase system']	['Carbohydrate transport and metabolism']		99905000	4.54153e+07	51517000	91407000	86298000	122010000	27726000	68152000	40368000	26321000	71774000	56456000
fig|550.1679.peg.2989	Cysteine synthase B (EC 2.5.1.47)	cysM	[u'cysteine biosynthetic process from serine', u'cysteine synthase activity']	['Amino acid transport and metabolism']		1.13873e+06	423550	163784	1165000	1097800	1153400	237680	694580	338390	39403	130070	321880
fig|550.1679.peg.2994	Predicted dye-decolorizing peroxidase (DyP)%2C YfeX-like subgroup	yfeX	[u'oxidation-reduction process', u'peroxidase activity', u'heme binding']	['Inorganic ion transport and metabolism']		NaN	604660	466638	152220	n.d.	n.d.	462470	1138900	212610	48545	1100000	251370
fig|550.1679.peg.2995	Predicted outer membrane lipoprotein YfeY	yfeY	[]	['Function unknown']		431970	1040060	821113	462720	399740	433450	723090	1631300	765790	343930	1316300	803110
fig|550.1679.peg.2999	Coproporphyrinogen III oxidase%2C aerobic (EC 1.3.3.3)	hemF	[u'coproporphyrinogen oxidase activity', u'oxidation-reduction process', u'porphyrin-containing compound biosynthetic process']	['Coenzyme transport and metabolism']		1.018e+06	633370	238783	1133000	971920	949090	440190	950550	509370	137060	287170	292120
fig|550.1679.peg.300	Bifunctional protein: zinc-containing alcohol dehydrogenase%3B quinone oxidoreductase ( NADPH:quinone reductase) (EC 1.1.1.-)%3B Similar to arginate lyase	MW2112	[u'zinc ion binding', u'oxidation-reduction process', u'oxidoreductase activity']	['Energy production and conversion']		1.95473e+06	1.20501e+06	1.35275e+06	1711300	1804400	2348500	721760	2665900	227360	641140	2030100	1387000
fig|550.1679.peg.3000	NADP-dependent malic enzyme (EC 1.1.1.40)	maeB	[u'NAD binding', u'malate dehydrogenase (decarboxylating) (NAD+) activity', u'malic enzyme activity', u'transferase activity, transferring acyl groups', u'metal ion binding', u'malate metabolic process', u'oxidation-reduction process']	['Energy production and conversion']		291187	327586	97091	198310	342470	332780	210020	735360	37378	37203	131190	122880
fig|550.1679.peg.3001	Transaldolase (EC 2.2.1.2)	talA	[u'cytoplasm', u'carbohydrate metabolic process', u'sedoheptulose-7-phosphate:D-glyceraldehyde-3-phosphate glyceronetransferase activity', u'pentose-phosphate shunt', u'catalytic activity']	['Carbohydrate transport and metabolism']		3.70477e+07	31644000	2.27297e+07	41668000	31985000	37490000	16064000	50032000	28836000	11628000	32694000	23867000
fig|550.1679.peg.3002	Transketolase (EC 2.2.1.1)	tktB	[u'transketolase activity', u'catalytic activity']	['Carbohydrate transport and metabolism']		1.89347e+07	13380100	9.83843e+06	16771000	16654000	23379000	7170300	18476000	14494000	4752300	14201000	10562000
fig|550.1679.peg.3014	YpfJ protein%2C zinc metalloprotease superfamily	ypfJ	[]	['Function unknown']		276037	293151	190388	184890	260060	383160	289080	562540	27834	67495	323410	180260
fig|550.1679.peg.3015	Phosphoribosylaminoimidazole-succinocarboxamide synthase (EC 6.3.2.6)	purC	[u'phosphoribosylaminoimidazolesuccinocarboxamide synthase activity', u'purine nucleotide biosynthetic process']	['Nucleotide transport and metabolism']		7.71913e+06	6.14577e+06	5.29033e+06	8468200	6455700	8233500	6074400	9789500	2573400	1567200	9562700	4741100
fig|550.1679.peg.3016	Outer membrane beta-barrel assembly protein BamC	bamC	[]	['Cell wall/membrane/envelope biogenesis']		1.11929e+07	8987600	7.39693e+06	11382000	8964600	13232000	6992500	14229000	5741300	2918900	12664000	6607900
fig|550.1679.peg.3017	4-hydroxy-tetrahydrodipicolinate synthase (EC 4.3.3.7)	dapA	[u'catalytic activity', u'4-hydroxy-tetrahydrodipicolinate synthase', u'lysine biosynthetic process via diaminopimelate', u'lyase activity']	['Amino acid transport and metabolism']		2.06283e+07	1.72137e+07	1.20436e+07	19910000	21919000	20056000	8464000	20204000	22973000	7662900	14277000	14191000
fig|550.1679.peg.3019	Thiol peroxidase%2C Bcp-type (EC 1.11.1.15)	bcp	[u'antioxidant activity', u'oxidation-reduction process', u'oxidoreductase activity']	['Post-translational modification, protein turnover, and chaperones']		1.30837e+07	8789100	8.96993e+06	14396000	11020000	13835000	6650900	12493000	7223400	3662800	13113000	10134000
fig|550.1679.peg.3025	Uracil phosphoribosyltransferase (EC 2.4.2.9)	upp	[u'uracil salvage', u'uracil phosphoribosyltransferase activity']	['Nucleotide transport and metabolism']		2871500	2.63173e+06	2.94143e+06	2867500	3084200	2662800	2400800	4411400	1083000	913880	6002600	1907800
fig|550.1679.peg.3028	Phosphoribosylformylglycinamidine cyclo-ligase (EC 6.3.3.1)	purM	[u'cytoplasm', u'phosphoribosylformylglycinamidine cyclo-ligase activity', u"'de novo' IMP biosynthetic process"]	['Nucleotide transport and metabolism']		4.21043e+06	3.73373e+06	4313700	4050800	3974400	4606100	2637700	5609000	2954500	1744100	5827500	5369500
fig|550.1679.peg.3029	Phosphoribosylglycinamide formyltransferase (EC 2.1.2.2)	purN	[u'hydroxymethyl-, formyl- and related transferase activity', u"'de novo' IMP biosynthetic process", u'biosynthetic process', u'phosphoribosylglycinamide formyltransferase activity']	['Nucleotide transport and metabolism']		619077	1.03589e+06	355053	465470	624640	767120	914730	1440200	752750	163070	563340	338750
fig|550.1679.peg.3039	Inosose dehydratase (EC 4.2.1.44)	mocC	[]	['Carbohydrate transport and metabolism']		1276250	751803	772250	n.d.	1086800	1465700	41310	1212400	1001700	n.d.	446400	1098100
fig|550.1679.peg.3041	Myo-inositol 2-dehydrogenase 2 (EC 1.1.1.18)	iolG	[u'oxidation-reduction process', u'oxidoreductase activity']	['Function unknown']		64364	NaN	152360	n.d.	53539	75189	n.d.	73238	n.d.	n.d.	175590	129130
fig|550.1679.peg.3044	Inositol transport system sugar-binding protein	rbsB	[]	['Carbohydrate transport and metabolism']		1499300	1191835	1.20001e+06	n.d.	1002800	1995800	n.d.	2149600	234070	64926	1512700	2022400
fig|550.1679.peg.3045	Myo-inositol 2-dehydrogenase 1 (EC 1.1.1.18)	iolG	[u'oxidation-reduction process', u'oxidoreductase activity']	['Carbohydrate transport and metabolism']		2330800	1048965	1329400	n.d.	1386400	3275200	67415	2417900	661580	n.d.	1530100	1128700
fig|550.1679.peg.3047	Malonate-semialdehyde dehydrogenase [inositol] (EC 1.2.1.18)	bauC	[u'methylmalonate-semialdehyde dehydrogenase (acylating) activity', u'oxidoreductase activity, acting on the aldehyde or oxo group of donors, NAD or NADP as acceptor', u'oxidation-reduction process', u'oxidoreductase activity']	['Energy production and conversion']		2.09334e+06	1.42816e+06	1.34068e+06	291610	2264400	3724000	99566	2878200	1306700	15611	968640	3037800
fig|550.1679.peg.305	Lipoate-protein ligase A	lplA	[u'lipoate-protein ligase activity', u'protein lipoylation', u'cellular protein modification process']	['Coenzyme transport and metabolism']		800963	497277	517763	933460	598510	870920	388010	950880	152940	162290	925450	465550
fig|550.1679.peg.3057	GMP synthase [glutamine-hydrolyzing]%2C amidotransferase subunit (EC 6.3.5.2) / GMP synthase [glutamine-hydrolyzing]%2C ATP pyrophosphatase subunit (EC 6.3.5.2)	guaA	[u'GMP synthase (glutamine-hydrolyzing) activity', u'GMP biosynthetic process', u'ATP binding', u'purine nucleotide biosynthetic process']	['Nucleotide transport and metabolism']		503037	1.03424e+06	473847	577750	470430	460930	1025200	1463200	614330	130800	871580	419160
fig|550.1679.peg.3058	Inosine-5'-monophosphate dehydrogenase (EC 1.1.1.205) / CBS domain	guaB	[u'oxidoreductase activity', u'catalytic activity', u'purine nucleotide biosynthetic process', u'oxidation-reduction process', u'IMP dehydrogenase activity']	['Nucleotide transport and metabolism']		3129700	2.41258e+06	1.20021e+06	5337400	2517300	1534400	4537900	2446800	253030	1338900	717620	1544100
fig|550.1679.peg.306	Purine nucleoside phosphorylase (EC 2.4.2.1)	deoD	[u'catalytic activity', u'nucleobase-containing compound metabolic process', u'purine-nucleoside phosphorylase activity', u'nucleoside metabolic process', u'transferase activity, transferring pentosyl groups']	['Nucleotide transport and metabolism']		21860000	1.92387e+07	1.14243e+07	20448000	17562000	27570000	11338000	30727000	15651000	5208800	16070000	12994000
fig|550.1679.peg.3060	Extracellular metalloprotease precursor (EC 3.4.24.-)	prt1	[u'proteolysis', u'metalloendopeptidase activity']	['Amino acid transport and metabolism']		2.54773e+06	1705810	1.15558e+06	2797000	1998600	2847600	816730	3162400	1138300	596950	1165800	1704000
fig|550.1679.peg.307	Phosphopentomutase (EC 5.4.2.7)	deoB	[u'cytoplasm', u'cellular metabolic compound salvage', u'phosphopentomutase activity', u'magnesium ion binding', u'catalytic activity', u'nucleotide metabolic process', u'metal ion binding']	['Carbohydrate transport and metabolism']		4.54813e+06	4.10127e+06	5034300	4602200	3963800	5078400	3204600	5462700	3636500	2000600	8783400	4318900
fig|550.1679.peg.308	Thymidine phosphorylase (EC 2.4.2.4)	deoA	[u'pyrimidine-nucleoside phosphorylase activity', u'pyrimidine nucleobase metabolic process', u'thymidine phosphorylase activity', u'phosphorylase activity', u'pyrimidine nucleoside metabolic process', u'transferase activity, transferring glycosyl groups', u'transferase activity, transferring pentosyl groups']	['Nucleotide transport and metabolism']		4.14273e+06	3410500	4.75063e+06	4336100	4091900	4000200	2478200	5046900	2706400	1468200	9281400	3502300
fig|550.1679.peg.3082	Outer membrane beta-barrel assembly protein BamB	bamB	[u'protein binding']	['Cell wall/membrane/envelope biogenesis']		7.50747e+06	5.36527e+06	4.26787e+06	8311200	6395600	7815600	2554300	8630200	4911300	1584400	6631600	4587600
fig|550.1679.peg.3083	FIG00449901: hypothetical protein	yfgM	[u'protein binding']	['Function unknown']		4242400	2904000	3.02693e+06	3577700	3933400	5216100	2134300	4867400	1710300	1539900	5065600	2475300
fig|550.1679.peg.3085	(E)-4-hydroxy-3-methylbut-2-enyl-diphosphate synthase (flavodoxin) (EC 1.17.7.3)	ispG	[u'4-hydroxy-3-methylbut-2-en-1-yl diphosphate synthase activity', u'cellular metabolic process', u'isoprenoid biosynthetic process', u'iron ion binding', u'terpenoid biosynthetic process', u'oxidation-reduction process']	['Lipid transport and metabolism']		1.94727e+06	1535570	1.47202e+06	2011200	1694300	2136300	680610	2016100	1910000	402870	2670100	1343100
fig|550.1679.peg.3086	Cytoskeleton protein RodZ	rodZ	[u'sequence-specific DNA binding', u'integral component of membrane', u'regulation of cell shape', u'DNA binding']	['Function unknown']		1.36317e+06	768827	759880	1589100	1130100	1370300	667440	1110500	528540	180520	1213700	885420
fig|550.1679.peg.3088	Nucleoside diphosphate kinase (EC 2.7.4.6)	ndk	[u'UTP biosynthetic process', u'CTP biosynthetic process', u'nucleoside diphosphate kinase activity', u'GTP biosynthetic process', u'nucleoside diphosphate phosphorylation']	['Nucleotide transport and metabolism']		196300	555835	172710	190820	175780	222300	666490	445180	n.d.	n.d.	164360	181060
fig|550.1679.peg.309	Deoxyribose-phosphate aldolase (EC 4.1.2.4)	deoC	[u'cytoplasm', u'catalytic activity', u'lyase activity', u'deoxyribose-phosphate aldolase activity', u'deoxyribonucleotide catabolic process']	['Nucleotide transport and metabolism']		9.80633e+06	6.84763e+06	8.07157e+06	8222200	9361800	11835000	5000800	9952200	5589900	2833700	13933000	7448000
fig|550.1679.peg.3094	Alpha-2-macroglobulin	yfhM	[u'extracellular space', u'endopeptidase inhibitor activity']	['Function unknown']		308257	303950	133665	442340	196270	286160	364900	479020	67931	65724	219530	115740
fig|550.1679.peg.3097	3-mercaptopyruvate sulfurtransferase (EC 2.8.1.2)	sseA	[u'thiosulfate sulfurtransferase activity']	['Inorganic ion transport and metabolism']		4170100	5022000	5118200	3764900	4542400	4203000	3389700	7488600	4187700	2003200	8288200	5063200
fig|550.1679.peg.3108	Iron-sulfur cluster regulator IscR	iscR	[u'DNA-binding transcription factor activity', u'regulation of transcription, DNA-templated', u'double-stranded DNA binding']	['Transcription']		1.80843e+06	1.30089e+06	1.49088e+06	1643200	1768600	2013500	1311200	1703600	887880	976630	2257600	1238400
fig|550.1679.peg.3116	Serine hydroxymethyltransferase (EC 2.1.2.1)	glyA	[u'catalytic activity', u'glycine hydroxymethyltransferase activity', u'glycine biosynthetic process from serine', u'pyridoxal phosphate binding', u'tetrahydrofolate interconversion']	['Amino acid transport and metabolism']		1.55103e+08	1.14492e+08	1.23339e+08	166490000	150070000	148750000	68937000	153290000	121250000	42248000	216540000	111230000
fig|550.1679.peg.3119	Nitrogen regulatory protein P-II	glnB	[u'enzyme regulator activity', u'regulation of nitrogen utilization']	['Amino acid transport and metabolism']		5424900	5.94163e+06	1.61692e+07	5483300	4731300	6060100	4546000	8109900	5169000	7809500	26223000	14475000
fig|550.1679.peg.3124	Phosphoribosylformylglycinamidine synthase%2C synthetase subunit (EC 6.3.5.3) / Phosphoribosylformylglycinamidine synthase%2C glutamine amidotransferase subunit (EC 6.3.5.3)	purL	[u'phosphoribosylformylglycinamidine synthase activity', u"'de novo' IMP biosynthetic process"]	['Nucleotide transport and metabolism']		216383	155132	84589	596210	28465	24474	162110	256560	46727	40742	155640	57385
fig|550.1679.peg.3132	Pyridoxine 5'-phosphate synthase (EC 2.6.99.2)	pdxJ	[u'cytoplasm', u'catalytic activity', u'pyridoxine biosynthetic process', u"pyridoxine 5'-phosphate synthase activity"]	['Coenzyme transport and metabolism']		977723	981940	709963	833040	859730	1240400	636780	1327100	n.d.	501500	792230	836160
fig|550.1679.peg.3136	Signal peptidase I (EC 3.4.21.89)	lepB	[u'proteolysis', u'integral component of membrane', u'membrane', u'serine-type peptidase activity']	['Intracellular trafficking, secretion, and vesicular transport']		414083	932253	666693	408920	370010	463320	721830	1761600	313330	295430	984010	720640
fig|550.1679.peg.315	Osmotically inducible protein OsmY	osmY	[]	['Function unknown']		50719000	37820000	28049000	57764000	40416000	53977000	29453000	57628000	26379000	20193000	42572000	21382000
fig|550.1679.peg.316	Peptide chain release factor 3	prfC	[u'cytoplasm', u'translational termination', u'GTPase activity', u'GTP binding']	['Translation, ribosomal structure and biogenesis']		2.51067e+06	1668500	1700880	2550200	2190000	2791800	1038000	2787700	1179800	359240	2716100	2027300
fig|550.1679.peg.3199	Sigma factor RpoE negative regulatory protein RseB precursor	rseB	[]	['Signal transduction mechanisms']		1.10193e+06	665073	599533	1056300	968780	1280700	527490	874890	592840	230820	936240	631540
fig|550.1679.peg.3201	RNA polymerase sigma factor RpoE	rpoE	[u'DNA-binding transcription factor activity', u'regulation of transcription, DNA-templated', u'sigma factor activity', u'DNA-templated transcription, initiation', u'DNA binding']	['Transcription']		1.05047e+06	927163	329063	1016800	1018800	1115800	683220	1838900	259370	180040	553410	253740
fig|550.1679.peg.3218	Ribosome-associated inhibitor A	yfiA	[u'primary metabolic process']	['Translation, ribosomal structure and biogenesis']		704130	472663	368370	800910	604590	706890	444550	552810	420630	203190	493030	408890
fig|550.1679.peg.3220	hypothetical protein	PpSQ1_00410	[]	['Carbohydrate transport and metabolism']		696257	1087390	450600	642190	822670	623910	511180	1663600	n.d.	298010	739800	313990
fig|550.1679.peg.3229	LSU ribosomal protein L19p	rplS	[u'structural constituent of ribosome', u'translation', u'ribosome', u'intracellular']	['Translation, ribosomal structure and biogenesis']		3.13643e+06	7034600	2.14802e+06	6847800	1285000	1276500	10754000	3315200	n.d.	2655700	771070	3017300
fig|550.1679.peg.3231	16S rRNA processing protein RimM	rimM	[u'ribosome binding', u'ribosome', u'rRNA processing']	['Translation, ribosomal structure and biogenesis']		508713	484255	673383	555770	325260	645110	361350	607160	n.d.	411990	974410	633750
fig|550.1679.peg.3236	Heat shock protein GrpE	grpE	[u'adenyl-nucleotide exchange factor activity', u'chaperone binding', u'protein folding', u'protein homodimerization activity']	['Post-translational modification, protein turnover, and chaperones']		3.53357e+07	3.35777e+07	26253000	29859000	34716000	41432000	24880000	45589000	30264000	10818000	45588000	22353000
fig|550.1679.peg.3240	Outer membrane beta-barrel assembly protein BamE	bamE	[u'outer membrane']	['Cell wall/membrane/envelope biogenesis']		6.45073e+06	2.97477e+06	5034700	5949700	5221900	8180600	1647100	5925200	1352000	1199500	6969800	6934800
fig|550.1679.peg.3293	Small HspC2 heat shock protein	hspC2	[]	['Post-translational modification, protein turnover, and chaperones']		5.43473e+07	49853000	60514000	50516000	49035000	63491000	31936000	58110000	59513000	18263000	106580000	56699000
fig|550.1679.peg.3294	ATP-dependent Clp protease ATP-binding subunit ClpA	clpB	[u'protein metabolic process', u'ATP binding']	['Post-translational modification, protein turnover, and chaperones']		839853	728983	610827	889010	680560	949990	789910	1173100	223940	166130	748450	917900
fig|550.1679.peg.3297	molecular chaperone	hspc4-1	[]	['Post-translational modification, protein turnover, and chaperones']		3.23823e+07	21505000	2.31375e+07	30305000	25668000	41174000	11247000	34018000	19250000	8431600	40307000	20674000
fig|550.1679.peg.3298	hypothetical protein	SPS19	[]	['Function unknown']		9.55287e+06	7626900	6.26077e+06	9101000	7571600	11986000	5494700	8972200	8413800	3131900	6400900	9249500
fig|550.1679.peg.3299	hypothetical protein	0	[]	['Function unknown']		80401000	6.50183e+07	6.71753e+07	70158000	76315000	94730000	38130000	79480000	77445000	27763000	111320000	62443000
fig|550.1679.peg.3301	FIG00798715: hypothetical protein	YOS1	[]	[]		647180	760130	1.16677e+06	689970	586360	665210	401510	1248400	630480	403500	1759200	1337600
fig|550.1679.peg.332	Organic hydroperoxide resistance protein	ACIAD3023	[u'response to oxidative stress']	['Post-translational modification, protein turnover, and chaperones']		4.11187e+06	2335700	1766000	5419400	2902600	4013600	1394800	3276600	n.d.	1035000	2707200	1555800
fig|550.1679.peg.3343	Aspartate aminotransferase (AspB-4) (EC 2.6.1.1)	OCC_04335	[u'catalytic activity', u'biosynthetic process', u'pyridoxal phosphate binding']	['Transcription']		366753	148067	305783	411840	334490	353930	138620	106790	198790	98470	390660	428220
fig|550.1679.peg.3352	Putative ankyrin repeat protein YahD	yahD	[u'protein binding']	['Transcription']		NaN	276220	221087	n.d.	n.d.	n.d.	164590	387850	n.d.	66190	321640	275430
fig|550.1679.peg.3356	Rhodanese-domain-containing inner membrane protein YgaP	ygaP	[]	['Inorganic ion transport and metabolism']		739947	414523	636367	1054800	512990	652050	280560	718430	244580	183130	1285900	440070
fig|550.1679.peg.3361	Uncharacterized protein YgaM	ygaM	[u'ribosome binding']	['Function unknown']		2.42363e+07	1.53654e+07	21481700	19629000	20829000	32251000	7512100	24755000	13829000	9218100	35431000	19796000
fig|550.1679.peg.3364	Ribonucleotide reductase of class Ib (aerobic)%2C alpha subunit (EC 1.17.4.1)	nrdE	[u'ribonucleoside-diphosphate reductase activity, thioredoxin disulfide as acceptor', u'DNA replication', u'ATP binding', u'oxidation-reduction process']	['Nucleotide transport and metabolism']		6.15227e+06	3.91393e+06	4.13038e+06	4010000	7179000	7267800	1667700	6369800	3704300	814950	8107200	3469000
fig|550.1679.peg.3365	Ribonucleotide reductase of class Ib (aerobic)%2C beta subunit (EC 1.17.4.1)	nrdF	[u'ribonucleoside-diphosphate reductase complex', u'deoxyribonucleotide biosynthetic process', u'oxidation-reduction process', u'oxidoreductase activity']	['Nucleotide transport and metabolism']		1704000	2420700	2.00285e+06	771400	2103700	2236900	1405500	3898000	1958600	351140	3507000	2150400
fig|550.1679.peg.3368	Glycine betaine/L-proline transport substrate-binding protein ProX (TC 3.A.1.12.1)	proX	[u'ATP-binding cassette (ABC) transporter complex', u'transmembrane transporter activity', u'transmembrane transport']	['Amino acid transport and metabolism']		4.85817e+06	3831700	2.84027e+06	4102300	4023400	6448800	2298200	7897400	1299500	1120600	3293300	4106900
fig|550.1679.peg.3370	Multidrug resistance regulator EmrR (MprA)	mprA	[u'DNA-binding transcription factor activity', u'regulation of transcription, DNA-templated']	['Transcription']		156217	403990	166196	107550	159540	201560	329290	478690	n.d.	41039	145730	311820
fig|550.1679.peg.3375	S-ribosylhomocysteine lyase (EC 4.4.1.21) @ Autoinducer-2 production protein LuxS	luxS	[u'quorum sensing', u'iron ion binding', u'metal ion binding', u'S-ribosylhomocysteine lyase activity', u'catalytic activity']	['Signal transduction mechanisms']		8.65823e+06	6.45443e+06	5.98583e+06	9274000	7678400	9022300	5804100	9486000	4073200	2354400	10251000	5352100
fig|550.1679.peg.3376	Glutamate--cysteine ligase (EC 6.3.2.2)	gshA	[u'glutathione biosynthetic process', u'glutamate-cysteine ligase activity', u'catalytic activity']	['Coenzyme transport and metabolism']		1163300	1211010	698367	1075300	1241300	1173300	912770	1940300	779960	336410	899220	859470
fig|550.1679.peg.3380	Alanyl-tRNA synthetase (EC 6.1.1.7)	alaS	[u'cytoplasm', u'alanine-tRNA ligase activity', u'aminoacyl-tRNA ligase activity', u'alanyl-tRNA aminoacylation', u'nucleotide binding', u'tRNA aminoacylation', u'nucleic acid binding', u'ATP binding']	['Translation, ribosomal structure and biogenesis']		107831	121831	48069.7	94464	160400	68629	134710	211130	19653	18792	93518	31899
fig|550.1679.peg.3382	RecA protein	recA	[u'DNA-dependent ATPase activity', u'DNA repair', u'DNA binding', u'DNA metabolic process', u'single-stranded DNA binding', u'ATP binding']	['Replication, recombination and repair']		88635	148065	117513	82735	95916	87254	150730	145400	n.d.	n.d.	74696	160330
fig|550.1679.peg.3383	Nicotinamide-nucleotide amidase (EC 3.5.1.42)	pncC	[]	['Coenzyme transport and metabolism']		170927	246845	135929	193820	123350	195610	181060	491210	68264	97908	163570	146310
fig|550.1679.peg.3384	Zinc ABC transporter%2C substrate-binding protein ZnuA	mntA	[u'cell adhesion', u'metal ion binding', u'metal ion transport']	['Inorganic ion transport and metabolism']		1.40803e+08	107176000	7.90873e+07	145930000	140130000	136350000	73542000	162040000	85946000	37623000	106230000	93409000
fig|550.1679.peg.3395	D-arabinose 5-phosphate isomerase (EC 5.3.1.13)	gutQ	[u'carbohydrate derivative binding', u'carbohydrate derivative metabolic process', u'carbohydrate metabolic process', u'isomerase activity']	['Cell wall/membrane/envelope biogenesis']		174330	142938	87751	155570	n.d.	193090	112000	264940	51874	41813	117600	103840
fig|550.1679.peg.3420	Cobalt ABC transporter%2C substrate-binding protein CbtJ	yvrC	[]	['Inorganic ion transport and metabolism']		1.00341e+07	8689300	9.65387e+06	10753000	7336400	12013000	4893000	14680000	6494900	2740600	15828000	10393000
fig|550.1679.peg.3435	Murein hydrolase activator NlpD	nlpD	[]	['Cell wall/membrane/envelope biogenesis']		1.02013e+06	704370	1086480	1213500	804300	1042600	488830	1087800	536480	587840	1643000	1028600
fig|550.1679.peg.3439	2-C-methyl-D-erythritol 2%2C4-cyclodiphosphate synthase (EC 4.6.1.12)	ispF	[u'terpenoid biosynthetic process', u'2-C-methyl-D-erythritol 2,4-cyclodiphosphate synthase activity']	['Lipid transport and metabolism']		NaN	712667	411500	n.d.	295360	n.d.	155720	1048800	933480	510030	305340	419130
fig|550.1679.peg.3457	Enolase (EC 4.2.1.11)	eno	[u'phosphopyruvate hydratase complex', u'magnesium ion binding', u'phosphopyruvate hydratase activity', u'glycolytic process']	['Carbohydrate transport and metabolism']		3.59497e+08	2.42137e+08	2.2131e+08	370350016	333089984	375049984	169080000	320840000	236490000	110010000	340009984	213910000
fig|550.1679.peg.3458	CTP synthase (EC 6.3.4.2)	pyrG	[u'pyrimidine nucleotide biosynthetic process', u'CTP synthase activity']	['Nucleotide transport and metabolism']		3.54183e+06	2.76883e+06	2916100	3926200	3784000	2915300	2022500	4280300	2003700	1341400	4711600	2695300
fig|550.1679.peg.3472	NADPH-dependent 7-cyano-7-deazaguanine reductase (EC 1.7.1.13)	queF	[u'cytoplasm', u'queuosine biosynthetic process', u'oxidoreductase activity, acting on other nitrogenous compounds as donors, with NAD or NADP as acceptor', u'oxidation-reduction process', u'preQ1 synthase activity']	['Transcription']		473120	486680	353990	313330	596180	509850	134760	1039900	285380	126520	573590	361860
fig|550.1679.peg.3481	Cysteine desulfurase (EC 2.8.1.7) > sulfur transfer pathway protein CsdA	csdA	[u'catalytic activity', u'cysteine desulfurase activity', u'iron-sulfur cluster assembly']	['Amino acid transport and metabolism']		692623	371620	275593	579630	734310	763930	236650	670970	207240	94030	444180	288570
fig|550.1679.peg.3502	Uncharacterized lipoprotein YgdR	ygdR	[]	['Function unknown']		4.17023e+06	1.82811e+06	3149300	2591000	4009900	5909800	1908400	3034300	541620	1354900	5294800	2798200
fig|550.1679.peg.3503	Tas protein%2C an NADP(H)-dependent aldo-keto reductase	tas	[u'oxidation-reduction process', u'oxidoreductase activity']	['Energy production and conversion']		2.93243e+06	2264500	1540390	2932200	2679400	3185700	1796600	3648200	1348700	879770	1731700	2009700
fig|550.1679.peg.3510	Diaminopimelate decarboxylase (EC 4.1.1.20)	lysA	[u'diaminopimelate decarboxylase activity', u'lysine biosynthetic process via diaminopimelate', u'catalytic activity']	['Amino acid transport and metabolism']		4.98907e+06	3802000	2.15988e+06	5376900	4634000	4956300	2742700	5653300	3010000	866630	3413600	2199400
fig|550.1679.peg.3512	Aspartate racemase (EC 5.1.1.13)	ygeA	[u'racemase activity, acting on amino acids and derivatives', u'racemase and epimerase activity, acting on amino acids and derivatives', u'nitrogen compound metabolic process', u'cellular amino acid metabolic process']	['Amino acid transport and metabolism']		491223	1.0906e+06	741927	591340	518300	364030	947440	1765500	558870	445000	1045100	735680
fig|550.1679.peg.3526	Putative ABC transporter%2C periplasmmic iron binding protein precursor	pgtC	[]	['Inorganic ion transport and metabolism']		107246	130168	193174	n.d.	87963	126530	22795	237540	n.d.	n.d.	287200	99149
fig|550.1679.peg.3542	Lysyl-tRNA synthetase (class II) (EC 6.1.1.6)	lysS	[u'lysine-tRNA ligase activity', u'cytoplasm', u'aminoacyl-tRNA ligase activity', u'lysyl-tRNA aminoacylation', u'nucleotide binding', u'nucleic acid binding', u'tRNA aminoacylation for protein translation', u'ATP binding']	['Translation, ribosomal structure and biogenesis']		5.44837e+06	5137400	4.60493e+06	6099500	4419900	5825700	3690800	7933900	3787500	1809400	7944000	4061400
fig|550.1679.peg.3543	Peptide chain release factor 2 @ programmed frameshift-containing	prfB	[u'cytoplasm', u'translational termination', u'translation release factor activity', u'translation release factor activity, codon specific']	['Translation, ribosomal structure and biogenesis']		2061100	2165200	1.52382e+06	1843100	1646000	2694200	1609000	3809700	1076900	409750	2831800	1329900
fig|550.1679.peg.3546	Thiol:disulfide interchange protein DsbC	dsbC	[u'cell redox homeostasis', u'periplasmic space']	['Post-translational modification, protein turnover, and chaperones']		2956000	1.77887e+06	683427	2901300	2795500	3171200	941540	3796600	598460	328130	862580	859570
fig|550.1679.peg.3551	tRNA-modifying protein YgfZ	Ent638_3316	[u'folic acid binding', u'RNA modification']	['Function unknown']		4.60183e+06	3.49277e+06	4.01823e+06	4585800	4487500	4732200	2368600	4555900	3553800	1847600	5775300	4431800
fig|550.1679.peg.3554	6-phospho-beta-glucosidase (EC 3.2.1.86)	bglA	[u'carbohydrate metabolic process', u'hydrolase activity, hydrolyzing O-glycosyl compounds']	['Carbohydrate transport and metabolism']		1.40163e+06	1.22144e+06	797893	1404700	1364600	1435600	508610	2131600	1024100	325760	942920	1125000
fig|550.1679.peg.3556	Glycine dehydrogenase [decarboxylating] (glycine cleavage system P protein) (EC 1.4.4.2)	gcvP	[u'catalytic activity', u'glycine catabolic process', u'glycine dehydrogenase (decarboxylating) activity', u'oxidation-reduction process', u'glycine metabolic process']	['Amino acid transport and metabolism']		5.43257e+06	3436500	2320400	6843400	4197200	5257100	3059900	5677600	1572000	1825500	2218600	2917100
fig|550.1679.peg.3561	Xaa-Pro aminopeptidase (EC 3.4.11.9)	pepP	[u'aminopeptidase activity', u'manganese ion binding']	['Amino acid transport and metabolism']		2.83027e+06	1774300	1.01467e+06	3255200	2078800	3156800	1647200	2626000	1049700	619120	1077600	1347300
fig|550.1679.peg.3563	Z-ring-associated protein ZapA	zapA	[]	['Function unknown']		608105	510545	260851	n.d.	350120	866090	431490	589600	n.d.	91314	459420	231820
fig|550.1679.peg.3565	D-3-phosphoglycerate dehydrogenase (EC 1.1.1.95)	serA	[u'NAD binding', u'oxidation-reduction process', u'oxidoreductase activity, acting on the CH-OH group of donors, NAD or NADP as acceptor']	['Amino acid transport and metabolism']		1.21963e+07	9.37857e+06	8.86117e+06	12529000	11907000	12153000	5844400	14418000	7873300	3277500	12862000	10444000
fig|550.1679.peg.3567	Ribose 5-phosphate isomerase A (EC 5.3.1.6)	rpiA	[u'pentose-phosphate shunt, non-oxidative branch', u'ribose-5-phosphate isomerase activity']	['Carbohydrate transport and metabolism']		3.26933e+06	3625000	2872300	2811200	3594900	3401900	2777800	4986900	3110300	1441200	4733400	2442300
fig|550.1679.peg.3569	Protein of unknown function DUF541	yggE	[]	['Function unknown']		8.35837e+06	8.00573e+06	5282000	8984500	7611800	8478800	4490000	13782000	5745200	2639300	7179600	6027100
fig|550.1679.peg.3572	Fructose-bisphosphate aldolase class II (EC 4.1.2.13)	fbaA	[u'carbohydrate metabolic process', u'aldehyde-lyase activity', u'catalytic activity', u'zinc ion binding', u'fructose-bisphosphate aldolase activity', u'glycolytic process']	['Carbohydrate transport and metabolism']		1.33093e+07	9.37023e+06	1.15529e+07	13867000	12284000	13777000	6984500	14714000	6412200	3641700	21519000	9498100
fig|550.1679.peg.3573	Phosphoglycerate kinase (EC 2.7.2.3)	pgk	[u'phosphoglycerate kinase activity', u'glycolytic process']	['Carbohydrate transport and metabolism']		2.80293e+07	2.20537e+07	26968500	26296000	26578000	31214000	18240000	30137000	17784000	9205500	46826000	24874000
fig|550.1679.peg.3575	Transketolase (EC 2.2.1.1)	tktA	[u'transketolase activity', u'catalytic activity']	['Carbohydrate transport and metabolism']		4.24483e+07	34053000	2.2106e+07	43308000	35422000	48615000	19064000	53946000	29149000	7236900	33635000	25446000
fig|550.1679.peg.3576	Putative metalloprotease yggG (EC 3.4.24.-)	loiP	[u'proteolysis', u'metalloendopeptidase activity']	['Post-translational modification, protein turnover, and chaperones']		283679	346720	138059	531170	237910	81958	137420	556020	n.d.	n.d.	179880	96238
fig|550.1679.peg.3577	Outer membrane low permeability porin%2C OprD family > OccD6/OprQ involved in adhesion	oprD	[u'integral component of membrane']	['Cell wall/membrane/envelope biogenesis']		NaN	123574	NaN	16081	n.d.	n.d.	80377	166770	n.d.	n.d.	n.d.	n.d.
fig|550.1679.peg.3578	Agmatinase (EC 3.5.3.11)	speB	[u'hydrolase activity, acting on carbon-nitrogen (but not peptide) bonds, in linear amidines', u'agmatinase activity', u'metal ion binding', u'manganese ion binding', u'putrescine biosynthetic process']	['Amino acid transport and metabolism']		9.78793e+06	9169700	4.95067e+06	11188000	8084800	10091000	7286400	15616000	4606700	3212000	4889400	6750600
fig|550.1679.peg.3587	Biosynthetic arginine decarboxylase (EC 4.1.1.19)	speA	[u'arginine decarboxylase activity', u'catalytic activity', u'arginine catabolic process', u'spermidine biosynthetic process']	['Amino acid transport and metabolism']		1.44477e+06	1.26677e+06	1140580	1634200	1188100	1512000	971880	2254000	574420	291030	2148100	982610
fig|550.1679.peg.3593	16S rRNA (uracil(1498)-N(3))-methyltransferase (EC 2.1.1.193)	rsmE	[u'methyltransferase activity', u'rRNA processing']	['Function unknown']		1.49983e+06	1002820	433823	1363300	1377200	1759000	859050	1929200	220210	287970	485740	527760
fig|550.1679.peg.3594	Glutathione synthetase (EC 6.3.2.3)	gshB	[u'glutathione biosynthetic process', u'cytosol', u'glutathione synthase activity', u'ATP binding']	['Coenzyme transport and metabolism']		2009000	1.27032e+06	1.59698e+06	2249200	2113700	1664100	869520	2220500	720950	649430	2639800	1501700
fig|550.1679.peg.3595	UPF0301 protein YqgE	KPN78578_33170	[]	['Transcription']		3.06592e+06	426570	249747	7882900	628580	686270	326070	527070	n.d.	114800	345900	288540
fig|550.1679.peg.3598	UPF0001 protein YggS	yggS	[u'pyridoxal phosphate binding']	['Function unknown']		2.52387e+06	1788670	1.31489e+06	2847300	2071200	2653100	1176500	3333100	856410	663080	1708800	1572800
fig|550.1679.peg.3601	Nucleoside 5-triphosphatase RdgB (dHAPTP%2C dITP%2C XTP-specific) (EC 3.6.1.66)	rdgB	[u'nucleoside-triphosphate diphosphatase activity', u'nucleoside triphosphate catabolic process', u'nucleoside-triphosphatase activity']	['Nucleotide transport and metabolism']		NaN	178155	228473	n.d.	n.d.	n.d.	162200	194110	n.d.	148140	198210	339070
fig|550.1679.peg.3603	FIG004016: Uncharacterized protein YggN	yggN	[]	['Function unknown']		4385500	3324200	2.45767e+06	3466200	3872100	5818200	2199700	5254700	2518200	1168400	3797300	2407300
fig|550.1679.peg.3607	FIG001341: Probable Fe(2+)-trafficking protein YggX	KPN78578_33300	[u'iron ion binding']	['Inorganic ion transport and metabolism']		2.70427e+06	1.83804e+06	1551260	2802500	2260100	3050200	1530000	3322800	661310	631180	2329200	1693400
fig|550.1679.peg.363	Uncharacterized outer membrane protein YfaZ	yfaZ	[]	['Function unknown']		8.68513e+06	6.81993e+06	4.06313e+06	10506000	6557200	8992200	5721200	10547000	4191600	1798000	6159900	4231500
fig|550.1679.peg.3631	hypothetical protein	tig	[]	[]		2466700	3106900	1875700	2685500	2109800	2604800	2096700	5124000	2100000	1039100	2154900	2433100
fig|550.1679.peg.3632	hypothetical protein	0	[]	[]		22300000	16433900	1.51271e+07	24430000	19672000	22798000	8575700	25833000	14893000	3490400	23530000	18361000
fig|550.1679.peg.364	putative lipoprotein	PFL_1791	[]	[]		1264000	1290660	NaN	1199200	1130400	1462400	406620	2174700	n.d.	n.d.	n.d.	633320
fig|550.1679.peg.3640	hypothetical protein	DDB_G0290503	[]	[]		1945500	1786300	1254670	2093900	1449300	2293300	1008400	2564200	n.d.	328710	1452300	1983000
fig|550.1679.peg.3641	hypothetical protein	WAP	[]	[]		2483300	1081155	709093	2610200	1792300	3047400	823510	1338800	n.d.	303850	1019800	803630
fig|550.1679.peg.3646	FIG00956791: hypothetical protein	SPAC328.05	[]	[]		940147	813013	661940	746370	886570	1187500	796130	1226600	416310	301070	896440	788310
fig|550.1679.peg.365	Succinate-semialdehyde dehydrogenase [NAD] (EC 1.2.1.24)%3B Succinate-semialdehyde dehydrogenase [NADP+] (EC 1.2.1.79)	ssdA	[u'oxidoreductase activity, acting on the aldehyde or oxo group of donors, NAD or NADP as acceptor', u'oxidation-reduction process', u'oxidoreductase activity']	['Energy production and conversion']		3.39563e+07	2.82717e+07	2.11077e+07	34468000	31885000	35516000	19547000	48588000	16680000	13560000	24076000	25687000
fig|550.1679.peg.3660	S-(hydroxymethyl)glutathione dehydrogenase (EC 1.1.1.284)	frmA	[u'S-(hydroxymethyl)glutathione dehydrogenase activity', u'ethanol oxidation', u'zinc ion binding', u'oxidation-reduction process', u'oxidoreductase activity']	['Energy production and conversion']		2.20577e+06	1766290	1311410	2322100	2085500	2209700	1539800	3060800	698270	421630	2157200	1355400
fig|550.1679.peg.3667	Putative Dihydrolipoamide dehydrogenase (EC 1.8.1.4)%3B Mercuric ion reductase (EC 1.16.1.1)%3B PF00070 family%2C FAD-dependent NAD(P)-disulphide oxidoreductase	rclA	[u'flavin adenine dinucleotide binding', u'oxidoreductase activity, acting on a sulfur group of donors, NAD(P) as acceptor', u'cell redox homeostasis', u'electron transfer activity', u'oxidation-reduction process', u'oxidoreductase activity']	['Energy production and conversion']		74706000	5.99957e+07	3.64337e+07	61945000	75527000	86646000	29235000	82063000	68689000	19207000	49685000	40409000
fig|550.1679.peg.3672	Iron(III) dicitrate transport protein FecA	fecA	[u'iron ion binding', u'signaling receptor activity', u'outer membrane', u'siderophore transport']	['Inorganic ion transport and metabolism']		173713	146400	123925	169120	93938	258080	136530	209720	92951	88256	129640	153880
fig|550.1679.peg.3681	beta-galactosidase (EC 3.2.1.23)	lacZ	[u'carbohydrate metabolic process', u'hydrolase activity, acting on glycosyl bonds', u'carbohydrate binding', u'catalytic activity', u'beta-galactosidase complex', u'beta-galactosidase activity', u'hydrolase activity, hydrolyzing O-glycosyl compounds']	['Carbohydrate transport and metabolism']		194530	83374	70636.3	263400	144660	175530	n.d.	107850	58898	51101	92574	68234
fig|550.1679.peg.3686	Threonine dehydrogenase and related Zn-dependent dehydrogenases	fdhA	[u'oxidation-reduction process']	['Energy production and conversion']		NaN	351910	NaN	n.d.	n.d.	n.d.	157630	546190	n.d.	n.d.	n.d.	n.d.
fig|550.1679.peg.3714	Modulator of drug activity B	mdaB	[]	['Function unknown']		5.32297e+06	2.94497e+06	2156500	4548400	5654500	5766000	1905300	4827600	2102000	1201300	2750600	2517600
fig|550.1679.peg.3715	YgiN protei involved in menadione metabolism	ygiN	[]	['Function unknown']		8915700	8197300	5.14217e+06	9328900	7886200	9532000	6605100	11135000	6851800	3922700	5961800	5542000
fig|550.1679.peg.3721	Putative iron compound receptor	HI_1466.1	[u'iron ion binding', u'signaling receptor activity', u'siderophore transport']	['Inorganic ion transport and metabolism']		80283	37560	22585.7	n.d.	75462	85104	24797	50323	n.d.	14642	32067	21048
fig|550.1679.peg.3726	ADP-ribose pyrophosphatase (EC 3.6.1.13)	nudF	[u'hydrolase activity', u'hydrolase activity, acting on acid anhydrides, in phosphorus-containing anhydrides', u'metal ion binding']	['Nucleotide transport and metabolism']		152995	316793	441868	117060	188930	n.d.	336800	526820	86758	95273	539970	690360
fig|550.1679.peg.3727	Outer membrane channel TolC (OpmH)	tolC	[u'efflux transmembrane transporter activity', u'transmembrane transport', u'outer membrane']	['Intracellular trafficking, secretion, and vesicular transport']		621307	974053	960583	1343300	239470	281150	587030	1902200	432930	404820	935530	1541400
fig|550.1679.peg.3729	Putative acid--amine ligase YgiC	ygiC	[]	['Amino acid transport and metabolism']		1.45133e+06	2.45638e+06	2.1852e+06	1173800	1427700	1752500	684610	6322000	362540	639310	1523100	4393200
fig|550.1679.peg.3737	3%2C4-dihydroxy-2-butanone 4-phosphate synthase (EC 4.1.99.12)	ribB	[u'3,4-dihydroxy-2-butanone-4-phosphate synthase activity', u'riboflavin biosynthetic process']	['Coenzyme transport and metabolism']		161683	555155	204787	196110	135410	153530	298710	811600	n.d.	136410	311680	166270
fig|550.1679.peg.3738	Uncharacterized protein YqiC	ubiK	[]	['Function unknown']		1.104e+06	947273	1.31869e+06	933310	1032700	1346000	772310	1393200	676310	731580	2015700	1208800
fig|550.1679.peg.3740	Glutamate-ammonia-ligase adenylyltransferase (EC 2.7.7.42)	glnE	[u'nucleotidyltransferase activity', u'[glutamate-ammonia-ligase] adenylyltransferase activity']	['Post-translational modification, protein turnover, and chaperones', 'Signal transduction mechanisms']		2.29503e+06	2.12174e+06	1.24672e+06	2537100	2086300	2261700	2216100	4017800	131330	788750	763920	2187500
fig|550.1679.peg.3745	Dihydroneopterin aldolase (EC 4.1.2.25)	folB	[u'dihydroneopterin aldolase activity', u'folic acid-containing compound metabolic process']	['Coenzyme transport and metabolism']		673717	679143	467680	816090	527170	677890	629020	735220	673190	326540	511570	564930
fig|550.1679.peg.3759	RNA polymerase sigma factor RpoD	rpoD	[u'DNA-binding transcription factor activity', u'regulation of transcription, DNA-templated', u'DNA binding', u'DNA-templated transcription, initiation', u'sigma factor activity']	['Transcription']		141598	445895	124527	272910	110440	41445	597610	294180	n.d.	111580	124370	137630
fig|550.1679.peg.3768	Iron-chelator utilization protein	yqjH	[]	['Inorganic ion transport and metabolism']		1.09826e+07	9.80437e+06	4.94223e+06	11336000	9522900	12089000	5346000	16296000	7771100	2398200	5831900	6596600
fig|550.1679.peg.3773	Putrescine aminotransferase (EC 2.6.1.82)	patA	[u'catalytic activity', u'putrescine catabolic process', u'butane-1,4-diamine:2-oxoglutarate aminotransferase activity', u'pyridoxal phosphate binding', u'transaminase activity']	['Amino acid transport and metabolism']		941130	1.01229e+06	564423	1356100	594280	873010	680030	1940700	416130	202310	708760	782200
fig|550.1679.peg.3798	Uronate isomerase (EC 5.3.1.12)	uxaC	[u'glucuronate catabolic process', u'glucuronate isomerase activity']	['Carbohydrate transport and metabolism']		288033	316307	184030	270540	248320	345240	178960	550480	219480	132710	209970	209410
fig|550.1679.peg.3804	Uncharacterized membrane protein YqjD	yqjD	[u'ribosome binding']	['Function unknown']		23534000	1.71373e+07	21531200	19951000	22551000	28100000	13246000	21924000	16242000	9698600	36282000	18613000
fig|550.1679.peg.3805	Inner membrane protein YqjE	yqjE	[]	['Function unknown']		428877	667117	758410	497350	324440	464840	500470	1361000	139880	252180	1275500	747550
fig|550.1679.peg.3808	Glutathione S-transferase%2C omega (EC 2.5.1.18)	yqjG	[u'glutathione transferase activity', u'protein binding']	['Post-translational modification, protein turnover, and chaperones']		2124000	2.12967e+06	1.20971e+06	2193200	2097700	2081100	1208900	3299100	1881000	559040	1500700	1569400
fig|550.1679.peg.3826	Penicillin-binding protein activator LpoA	lpoA	[u'protein binding']	['Replication, recombination and repair']		1.59557e+06	1292820	1.18224e+06	1553600	1581300	1651800	776760	2030200	1071500	417030	1856300	1273400
fig|550.1679.peg.3828	DnaA initiator-associating protein DiaA	diaA	[u'carbohydrate derivative binding', u'carbohydrate derivative metabolic process']	['Carbohydrate transport and metabolism']		267383	300610	238749	198120	344190	259840	261560	339660	n.d.	69876	440690	205680
fig|550.1679.peg.3829	Uncharacterized protein YraP	yraP	[]	['Function unknown']		20782000	17521000	1.64096e+07	20587000	19568000	22191000	10109000	27826000	14628000	5868700	29407000	13953000
fig|550.1679.peg.3839	Luciferase-like monooxygenase YhbW	yhbW	[u'oxidoreductase activity, acting on paired donors, with incorporation or reduction of molecular oxygen', u'oxidation-reduction process']	['Energy production and conversion']		3.11847e+06	1.82983e+06	2228370	2784600	3365900	3204900	1000800	2841300	1647400	686610	3988700	2009800
fig|550.1679.peg.3842	Lipoprotein NlpI	nlpI	[u'protein binding']	['Function unknown']		719153	616883	203337	339830	605530	1212100	427330	1256700	166620	82780	349250	177980
fig|550.1679.peg.3843	Polyribonucleotide nucleotidyltransferase (EC 2.7.7.8)	pnp	[u'RNA processing', u'mRNA catabolic process', u'polyribonucleotide nucleotidyltransferase activity', u'RNA binding', u'nucleic acid binding']	['Translation, ribosomal structure and biogenesis']		1483620	1.0561e+06	791460	2546400	1140400	764060	1917100	997190	254020	864890	540460	969030
fig|550.1679.peg.3844	SSU ribosomal protein S15p (S13e)	rpsO	[u'structural constituent of ribosome', u'translation', u'ribosome', u'intracellular']	['Translation, ribosomal structure and biogenesis']		3077300	4856050	1.07797e+06	5801700	2156500	1273700	6111300	3600800	n.d.	459010	551990	2222900
fig|550.1679.peg.3846	Ribosome-binding factor A	rbfA	[u'rRNA processing']	['Translation, ribosomal structure and biogenesis']		438730	489760	532257	561840	289170	465180	378160	948140	142980	95831	952230	548710
fig|550.1679.peg.3848	Transcription termination protein NusA	nusA	[u'transcription antitermination', u'DNA-binding transcription factor activity', u'nucleotide binding', u'RNA binding', u'DNA-templated transcription, termination', u'regulation of DNA-templated transcription, termination']	['Transcription']		1689000	978817	370149	2109000	1319100	1638900	957410	1672200	306840	33486	541000	535960
fig|550.1679.peg.3851	Protein translocase membrane subunit SecG	secG	[u'protein secretion', u'integral component of membrane', u'P-P-bond-hydrolysis-driven protein transmembrane transporter activity']	['Intracellular trafficking, secretion, and vesicular transport']		4.95093e+06	3.65627e+06	4.47133e+06	5963000	2597700	6292100	1759300	4881500	4328000	1936400	8866100	2611500
fig|550.1679.peg.3852	Phosphoglucosamine mutase (EC 5.4.2.10)	glmM	[u'intramolecular transferase activity, phosphotransferases', u'organic substance metabolic process', u'magnesium ion binding', u'carbohydrate metabolic process', u'phosphoglucosamine mutase activity']	['Carbohydrate transport and metabolism']		675767	512793	522030	893010	554510	579780	504820	844550	189010	242890	657740	665460
fig|550.1679.peg.3854	Cell division protein FtsH	ftsH	[u'metalloendopeptidase activity', u'integral component of membrane', u'membrane', u'zinc ion binding', u'proteolysis', u'ATP binding']	['Post-translational modification, protein turnover, and chaperones']		311270	89686.7	78668.5	304500	290490	338820	92621	134140	42299	31807	n.d.	125530
fig|550.1679.peg.3857	Transcription elongation factor GreA	greA	[u'regulation of DNA-templated transcription, elongation', u'RNA polymerase binding', u'DNA binding']	['Transcription']		4669200	3487000	2.38057e+06	4708500	4161800	5137300	2415300	5222400	2823300	1198500	3390800	2552400
fig|550.1679.peg.3864	LSU ribosomal protein L21p	rplU	[u'structural constituent of ribosome', u'ribosome', u'RNA binding', u'translation', u'intracellular']	['Translation, ribosomal structure and biogenesis']		5149500	4.02518e+06	3.12827e+06	10978000	3172700	1297800	8578400	2969100	528030	3665900	1008500	4710400
fig|550.1679.peg.3870	Phospholipid ABC transporter shuttle protein MlaC	mlaC	[]	['Secondary metabolites biosynthesis, transport, and catabolism']		1.09913e+07	7.62013e+06	6.31097e+06	9858800	10239000	12876000	5188300	13357000	4315100	2160300	10062000	6710600
fig|550.1679.peg.3877	Lipopolysaccharide export system protein LptC	lptC	[u'lipopolysaccharide transmembrane transporter activity', u'integral component of plasma membrane', u'lipopolysaccharide transport']	['Cell wall/membrane/envelope biogenesis']		477263	147975	NaN	610850	351680	469260	113520	182430	n.d.	n.d.	n.d.	n.d.
fig|550.1679.peg.3878	Lipopolysaccharide export system protein LptA	lptA	[u'periplasmic space', u'lipopolysaccharide binding', u'lipopolysaccharide transport']	['Function unknown']		4894800	2.75323e+06	2371400	5524800	3726600	5433000	1313500	3759100	3187100	1089200	3609600	2415400
fig|550.1679.peg.3881	Ribosome hibernation promoting factor Hpf	hpf	[u'primary metabolic process']	['Translation, ribosomal structure and biogenesis']		12070500	6183360	6.72163e+06	12650000	9071500	14490000	7603600	10100000	846480	3309600	10954000	5901300
fig|550.1679.peg.3886	Enhancing lycopene biosynthesis protein 2	elbB	[]	['Secondary metabolites biosynthesis, transport, and catabolism']		2.98413e+06	1.77437e+06	1.44482e+06	3109100	2882400	2960900	1221100	2872700	1229300	830850	1483100	2020500
fig|550.1679.peg.3892	Valyl-tRNA synthetase (EC 6.1.1.9)	valS	[u'cytoplasm', u'aminoacyl-tRNA ligase activity', u'valyl-tRNA aminoacylation', u'nucleotide binding', u'aminoacyl-tRNA editing activity', u'tRNA aminoacylation for protein translation', u'valine-tRNA ligase activity', u'ATP binding']	['Translation, ribosomal structure and biogenesis']		6.43667e+06	3.47393e+06	3.64527e+06	6751000	5246800	7312200	2430700	5915800	2075300	1154400	5137200	4644200
fig|550.1679.peg.3894	Cinnamyl alcohol dehydrogenase/reductase (EC 1.1.1.195) @ Alcohol dehydrogenase (EC 1.1.1.1)	ahr	[u'zinc ion binding', u'oxidation-reduction process', u'oxidoreductase activity']	['Energy production and conversion']		468727	751605	678620	440810	414710	550660	339710	1163500	n.d.	728130	914850	392880
fig|550.1679.peg.3895	Dihydroxyacetone kinase%2C ATP-dependent (EC 2.7.1.29)	dhaK	[u'glycerone kinase activity', u'glycerol metabolic process']	['Carbohydrate transport and metabolism']		1264100	706857	451030	1021200	1382600	1388500	590200	1281100	249270	229020	726460	397610
fig|550.1679.peg.3898	Glutamate synthase [NADPH] large chain (EC 1.4.1.13)	gltB	[u'glutamate synthase activity', u'oxidoreductase activity, acting on the CH-NH2 group of donors', u'catalytic activity', u'glutamate biosynthetic process', u'nitrogen compound metabolic process', u'oxidation-reduction process', u'oxidoreductase activity']	['Amino acid transport and metabolism']		456830	196953	70597.3	615730	349600	405160	208830	300870	81158	20045	98248	93499
fig|550.1679.peg.3899	Glutamate synthase [NADPH] small chain (EC 1.4.1.13)	gltD	[u'oxidoreductase activity', u'iron-sulfur cluster binding', u'glutamate biosynthetic process', u'oxidation-reduction process', u'oxidoreductase activity, acting on the CH-NH2 group of donors, NAD or NADP as acceptor']	['Amino acid transport and metabolism']		NaN	88853.5	NaN	114620	n.d.	n.d.	91712	85995	n.d.	n.d.	n.d.	n.d.
fig|550.1679.peg.3904	ClpXP protease specificity-enhancing factor / Stringent starvation protein B	sspB	[]	['Function unknown']		1.17967e+06	575840	494763	1122100	845600	1571300	505320	1104000	118200	230010	1122100	132180
fig|550.1679.peg.3905	Stringent starvation protein A	sspA	[u'protein binding']	['Post-translational modification, protein turnover, and chaperones']		2767100	1.91383e+06	2565650	2949800	2633300	2718200	1440300	2659000	1642200	891250	4522600	2283100
fig|550.1679.peg.3907	SSU ribosomal protein S9p (S16e)	rpsI	[u'structural constituent of ribosome', u'ribosome', u'translation']	['Translation, ribosomal structure and biogenesis']		4.42343e+06	5671300	2.93413e+06	8398500	2451400	2420400	11377000	4285000	1351900	4815900	1028300	2958200
fig|550.1679.peg.3908	LSU ribosomal protein L13p (L13Ae)	rplM	[u'structural constituent of ribosome', u'ribosome', u'translation']	['Translation, ribosomal structure and biogenesis']		3.63063e+06	4.51849e+06	3924800	7128500	2168200	1595200	10316000	2991000	248480	5249600	1700000	4824800
fig|550.1679.peg.391	Pyruvate dehydrogenase E1 component (EC 1.2.4.1)	aceE	[u'catalytic activity', u'oxidation-reduction process', u'oxidoreductase activity']	['Energy production and conversion']		53433000	4.18687e+07	37715000	57096000	50679000	52524000	30384000	59866000	35356000	16276000	57983000	38886000
fig|550.1679.peg.3910	Putative cytochrome d ubiquinol oxidase subunit III (EC 1.10.3.-) (Cytochrome bd-I oxidase subunit III)	yhcB	[]	['Function unknown']		12279000	7.89263e+06	7.67163e+06	12485000	9275000	15077000	7058400	11069000	5550500	3671800	12390000	6953100
fig|550.1679.peg.3911	Outer membrane stress sensor protease DegQ%2C serine protease	degQ	[u'serine-type endopeptidase activity', u'protein binding', u'proteolysis']	['Post-translational modification, protein turnover, and chaperones']		3041800	2329700	2.44397e+06	2616100	3060600	3448700	2035800	3619000	1334300	1185700	4069400	2076800
fig|550.1679.peg.3912	Outer membrane stress sensor protease DegS	degS	[u'serine-type endopeptidase activity', u'protein binding', u'proteolysis']	['Post-translational modification, protein turnover, and chaperones']		407507	397407	206447	671650	235700	315170	397620	571460	223140	98242	273810	247290
fig|550.1679.peg.3913	Malate dehydrogenase (EC 1.1.1.37)	mdh	[u'carbohydrate metabolic process', u'malate dehydrogenase activity', u'oxidoreductase activity, acting on the CH-OH group of donors, NAD or NADP as acceptor', u'carboxylic acid metabolic process', u'catalytic activity', u'tricarboxylic acid cycle', u'L-malate dehydrogenase activity', u'malate metabolic process', u'oxidation-reduction process', u'oxidoreductase activity']	['Energy production and conversion']		5.40777e+06	3776500	4.94453e+06	4997100	5185500	6040700	2584300	4476600	4268600	1598700	8637900	4597000
fig|550.1679.peg.3918	Succinate-semialdehyde dehydrogenase [NAD(P)+] (EC 1.2.1.16)	davD	[u'gamma-aminobutyric acid catabolic process', u'oxidoreductase activity, acting on the aldehyde or oxo group of donors, NAD or NADP as acceptor', u'succinate-semialdehyde dehydrogenase [NAD(P)+] activity', u'oxidation-reduction process', u'oxidoreductase activity']	['Energy production and conversion']		12270400	1.00352e+07	1.03786e+07	9888200	13749000	13174000	5189600	15195000	9721100	2819700	17764000	10552000
fig|550.1679.peg.392	Dihydrolipoamide acetyltransferase component of pyruvate dehydrogenase complex (EC 2.3.1.12)	aceF	[u'pyruvate dehydrogenase complex', u'dihydrolipoyllysine-residue acetyltransferase activity', u'transferase activity, transferring acyl groups', u'glycolytic process']	['Energy production and conversion']		595800	674758	611790	1101000	306610	379790	898830	1092800	32645	413610	367760	1054000
fig|550.1679.peg.3924	TldD protein%2C part of TldE/TldD proteolytic complex	tldD	[u'proteolysis', u'metallopeptidase activity']	['Function unknown']		1.19317e+06	973340	872527	1212000	1054700	1312800	450990	1754100	714930	349940	1394400	873240
fig|550.1679.peg.393	Dihydrolipoamide dehydrogenase of pyruvate dehydrogenase complex (EC 1.8.1.4) @ Dihydrolipoamide dehydrogenase (EC 1.8.1.4)	lpdA	[u'flavin adenine dinucleotide binding', u'dihydrolipoyl dehydrogenase activity', u'oxidoreductase activity, acting on a sulfur group of donors, NAD(P) as acceptor', u'cell redox homeostasis', u'electron transfer activity', u'oxidation-reduction process', u'oxidoreductase activity']	['Energy production and conversion']		1.17202e+07	1.02697e+07	1.28208e+07	9517500	11167000	14476000	5958200	13772000	11079000	4203300	22238000	12021000
fig|550.1679.peg.3936	Biotin carboxyl carrier protein of acetyl-CoA carboxylase	accB	[u'fatty acid biosynthetic process', u'acetyl-CoA carboxylase complex', u'acetyl-CoA carboxylase activity']	['Lipid transport and metabolism']		6.12873e+06	4634600	4.06003e+06	7668900	4288500	6428800	5517600	5490200	2896000	2487300	5613400	4079400
fig|550.1679.peg.3937	Biotin carboxylase of acetyl-CoA carboxylase (EC 6.3.4.14)	accC	[u'ligase activity', u'ATP binding']	['Lipid transport and metabolism']		599013	595537	893020	733550	569530	493960	443780	928200	414630	229350	1658300	791410
fig|550.1679.peg.3940	Ribosomal protein L11 methyltransferase	prmA	[u'protein methylation', u'protein methyltransferase activity']	['Translation, ribosomal structure and biogenesis']		989900	578653	653030	706580	924720	1338400	315610	1059400	360950	143460	1106700	708930
fig|550.1679.peg.3955	Protein YrdA	yrdA	[]	['Function unknown']		2.60233e+06	2.03713e+06	454807	2920300	2250100	2636600	1382000	3346700	1382700	360520	458910	544990
fig|550.1679.peg.3962	Peptide deformylase (EC 3.5.1.88)	def	[]	['Translation, ribosomal structure and biogenesis']		4.00807e+06	3.01893e+06	2.89157e+06	4072400	3208500	4743300	2858700	4230400	1967700	1196000	5357500	2121200
fig|550.1679.peg.3963	Methionyl-tRNA formyltransferase (EC 2.1.2.9)	fmt	[u'hydroxymethyl-, formyl- and related transferase activity', u'conversion of methionyl-tRNA to N-formyl-methionyl-tRNA', u'biosynthetic process', u'methionyl-tRNA formyltransferase activity', u'catalytic activity']	['Translation, ribosomal structure and biogenesis']		1.56373e+06	1.30298e+06	787037	1403300	1265100	2022800	631830	1996100	1281000	527290	1002700	831120
fig|550.1679.peg.3966	Large-conductance mechanosensitive channel	mscL	[u'ion transmembrane transport', u'integral component of membrane', u'mechanosensitive ion channel activity']	['Cell wall/membrane/envelope biogenesis']		17455000	1.53928e+07	1.20476e+07	26006000	12905000	13454000	8718300	23644000	13816000	5673700	19741000	10728000
fig|550.1679.peg.3970	LSU ribosomal protein L17p	rplQ	[u'structural constituent of ribosome', u'translation', u'ribosome', u'intracellular']	['Translation, ribosomal structure and biogenesis']		3.47483e+06	3.68377e+06	1.2197e+06	7520900	1574500	1329100	8563100	2232300	255900	1677500	410910	1570700
fig|550.1679.peg.3971	DNA-directed RNA polymerase alpha subunit (EC 2.7.7.6)	rpoA	[u"DNA-directed 5'-3' RNA polymerase activity", u'protein dimerization activity', u'transcription, DNA-templated', u'DNA binding']	['Transcription']		17766000	17528000	1.44681e+07	22077000	13522000	17699000	15754000	23673000	13157000	7363200	23445000	12596000
fig|550.1679.peg.3972	SSU ribosomal protein S4p (S9e) @ SSU ribosomal protein S4p (S9e)%2C zinc-independent	rpsD	[u'small ribosomal subunit', u'rRNA binding', u'structural constituent of ribosome', u'RNA binding', u'intracellular', u'translation']	['Translation, ribosomal structure and biogenesis']		8.45657e+06	5583400	3.37363e+06	16007000	5391100	3971600	11051000	4265500	1433700	3516400	2529600	4074900
fig|550.1679.peg.3974	SSU ribosomal protein S13p (S18e)	rpsM	[u'ribosome', u'intracellular', u'structural constituent of ribosome', u'RNA binding', u'nucleic acid binding', u'translation']	['Translation, ribosomal structure and biogenesis']		5.05053e+06	4.22062e+06	2.33267e+06	9365400	2965700	2820500	9670900	2556700	434270	1688000	1726400	3583600
fig|550.1679.peg.3976	LSU ribosomal protein L15p (L27Ae)	rplO	[u'structural constituent of ribosome', u'ribosome', u'large ribosomal subunit', u'translation', u'intracellular']	['Translation, ribosomal structure and biogenesis']		6.25253e+06	5040060	2.91282e+06	13365000	3512800	1879800	11782000	3043800	294380	4927400	136850	3674200
fig|550.1679.peg.3978	SSU ribosomal protein S5p (S2e)	rpsE	[u'structural constituent of ribosome', u'RNA binding', u'small ribosomal subunit', u'ribosome', u'translation']	['Translation, ribosomal structure and biogenesis']		1.19313e+06	677790	132393	1970200	760750	848450	850780	504800	n.d.	111620	127920	157640
fig|550.1679.peg.3979	LSU ribosomal protein L18p (L5e)	rplR	[u'structural constituent of ribosome', u'translation', u'ribosome', u'intracellular']	['Translation, ribosomal structure and biogenesis']		5670900	5716400	2747400	10526000	4902300	1584400	9595900	1836900	n.d.	3231200	n.d.	2263600
fig|550.1679.peg.3980	LSU ribosomal protein L6p (L9e)	rplF	[u'structural constituent of ribosome', u'rRNA binding', u'ribosome', u'intracellular', u'translation']	['Translation, ribosomal structure and biogenesis']		7161100	6.8963e+06	3643100	14513000	4272100	2698200	15467000	4244000	977890	6091100	1133000	3705200
fig|550.1679.peg.3981	SSU ribosomal protein S8p (S15Ae)	rpsH	[u'structural constituent of ribosome', u'ribosome', u'translation']	['Translation, ribosomal structure and biogenesis']		938147	264610	407780	1928500	571280	314660	380810	148410	n.d.	425460	386790	411090
fig|550.1679.peg.3983	LSU ribosomal protein L5p (L11e)	rplE	[u'structural constituent of ribosome', u'translation', u'ribosome', u'intracellular']	['Translation, ribosomal structure and biogenesis']		9854200	7.02033e+06	4661400	19808000	5809800	3944800	14055000	5315400	1690600	5342500	3596600	5045100
fig|550.1679.peg.3984	LSU ribosomal protein L24p (L26e)	rplX	[u'structural constituent of ribosome', u'translation', u'ribosome', u'intracellular']	['Translation, ribosomal structure and biogenesis']		2.08944e+06	1.96626e+06	981330	4310500	1180700	777130	4480200	1084400	334170	1374800	374690	1194500
fig|550.1679.peg.3985	LSU ribosomal protein L14p (L23e)	rplN	[u'structural constituent of ribosome', u'large ribosomal subunit', u'ribosome', u'translation']	['Translation, ribosomal structure and biogenesis']		2.67759e+06	5043150	1600210	6490900	1244500	297360	13092000	1775900	261550	2013700	675630	2111300
fig|550.1679.peg.3988	LSU ribosomal protein L16p (L10e)	rplP	[u'structural constituent of ribosome', u'ribosome', u'translation', u'intracellular', u'rRNA binding']	['Translation, ribosomal structure and biogenesis']		4.24203e+06	5660550	2.7119e+06	8332100	1996800	2397200	8433100	2888000	n.d.	3630900	760010	3744800
fig|550.1679.peg.3989	SSU ribosomal protein S3p (S3e)	rpsC	[u'small ribosomal subunit', u'structural constituent of ribosome', u'RNA binding', u'nucleic acid binding', u'translation', u'ribosome']	['Translation, ribosomal structure and biogenesis']		6.30757e+06	3.81532e+06	3.80523e+06	11808000	3626700	3488000	6287700	4185800	972450	4115600	3225700	4074400
fig|550.1679.peg.399	Spermidine synthase (EC 2.5.1.16)	speE	[u'catalytic activity']	['Amino acid transport and metabolism']		2487200	2.07433e+06	1.56272e+06	2616700	2763800	2081100	1179600	3111800	1931600	445790	3270800	971580
fig|550.1679.peg.3990	LSU ribosomal protein L22p (L17e)	rplV	[u'structural constituent of ribosome', u'ribosome', u'large ribosomal subunit', u'translation', u'intracellular']	['Translation, ribosomal structure and biogenesis']		4106200	3.14972e+06	2371150	8525200	1974700	1818700	7190800	1951300	307070	3143000	763450	3207000
fig|550.1679.peg.3992	LSU ribosomal protein L2p (L8e)	rplB	[u'large ribosomal subunit', u'ribosome', u'intracellular', u'structural constituent of ribosome', u'transferase activity', u'RNA binding', u'translation']	['Translation, ribosomal structure and biogenesis']		5.89403e+06	4908210	2494450	12244000	2982900	2455200	11353000	3191200	180430	3693800	964250	2825300
fig|550.1679.peg.3993	LSU ribosomal protein L23p (L23Ae)	rplW	[u'structural constituent of ribosome', u'translation', u'ribosome', u'intracellular']	['Translation, ribosomal structure and biogenesis']		3173700	6400550	986137	6739000	1515300	1266800	10659000	2142100	n.d.	1691700	478710	788000
fig|550.1679.peg.3994	LSU ribosomal protein L4p (L1e)	rplD	[u'structural constituent of ribosome', u'ribosome', u'translation']	['Translation, ribosomal structure and biogenesis']		6678800	6506190	4306900	13143000	4375100	2518300	14594000	4055200	869370	6042700	1460000	5418000
fig|550.1679.peg.3995	LSU ribosomal protein L3p (L3e)	rplC	[u'structural constituent of ribosome', u'translation', u'ribosome', u'intracellular']	['Translation, ribosomal structure and biogenesis']		4.31123e+06	6.86693e+06	3690200	8432500	2904800	1596400	15246000	4632100	722700	4597300	1453000	5020300
fig|550.1679.peg.3996	SSU ribosomal protein S10p (S20e)	rpsJ	[u'structural constituent of ribosome', u'RNA binding', u'intracellular', u'ribosome', u'translation']	['Translation, ribosomal structure and biogenesis']		2144280	1.42204e+06	1.12727e+06	4617600	925100	890140	3118100	1024300	123730	1333000	1062500	986320
fig|550.1679.peg.4000	Translation elongation factor Tu	tufA	[u'translation elongation factor activity', u'intracellular', u'GTPase activity', u'translational elongation', u'GTP binding']	['Translation, ribosomal structure and biogenesis']		1.70623e+07	1.00082e+07	1.40912e+07	13516000	17333000	20338000	8252800	15349000	6422700	5837500	21747000	14689000
fig|550.1679.peg.4001	Translation elongation factor G	fusA	[u'translation elongation factor activity', u'intracellular', u'GTPase activity', u'translational elongation', u'GTP binding']	['Translation, ribosomal structure and biogenesis']		1.35093e+08	9.69633e+07	8.29597e+07	123290000	119610000	162380000	57577000	152190000	81123000	32234000	129420000	87225000
fig|550.1679.peg.4002	SSU ribosomal protein S7p (S5e)	rpsG	[u'structural constituent of ribosome', u'RNA binding', u'translation', u'small ribosomal subunit']	['Translation, ribosomal structure and biogenesis']		12798400	7.34043e+06	8.78157e+06	23429000	7463600	7502600	14992000	5887100	1142200	7779400	7126300	11439000
fig|550.1679.peg.4003	SSU ribosomal protein S12p (S23e)	rpsL	[u'structural constituent of ribosome', u'translation', u'small ribosomal subunit', u'ribosome', u'intracellular']	['Translation, ribosomal structure and biogenesis']		2.65013e+06	2438300	992697	5126200	1807800	1016400	3324800	1551800	n.d.	1053800	862090	1062200
fig|550.1679.peg.4008	FKBP-type peptidyl-prolyl cis-trans isomerase FkpA precursor (EC 5.2.1.8)	fkpA	[u'protein folding']	['Post-translational modification, protein turnover, and chaperones']		1.76417e+07	1.34431e+07	9530600	15820000	15645000	21460000	6576200	21031000	12722000	5663800	11090000	11838000
fig|550.1679.peg.4010	FKBP-type peptidyl-prolyl cis-trans isomerase SlyD (EC 5.2.1.8)	slyD	[]	['Post-translational modification, protein turnover, and chaperones']		2.16447e+07	14225000	10500200	15183000	27006000	22745000	12978000	14511000	15186000	6679600	13155000	11666000
fig|550.1679.peg.4018	Protein YhfA	yhfA	[]	['Post-translational modification, protein turnover, and chaperones']		1.96147e+06	1.97839e+06	1760600	3113700	1204200	1566500	1900400	3301100	733680	1061700	2020600	2199500
fig|550.1679.peg.4024	Peptidyl-prolyl cis-trans isomerase PpiA precursor (EC 5.2.1.8)	ppiA	[u'protein peptidyl-prolyl isomerization', u'protein folding', u'peptidyl-prolyl cis-trans isomerase activity']	['Post-translational modification, protein turnover, and chaperones']		1.39863e+06	914800	1.47181e+06	1763200	777100	1655600	638290	1523200	582910	829940	1651600	1933900
fig|550.1679.peg.403	Hypoxanthine-guanine phosphoribosyltransferase (EC 2.4.2.8)	hpt	[u'cytoplasm', u'hypoxanthine phosphoribosyltransferase activity', u'purine ribonucleoside salvage', u'nucleoside metabolic process']	['Nucleotide transport and metabolism']		300267	165843	457123	311770	278970	310060	80049	314980	102500	153180	826550	391640
fig|550.1679.peg.4031	Tryptophanyl-tRNA synthetase (EC 6.1.1.2)	trpS	[u'cytoplasm', u'aminoacyl-tRNA ligase activity', u'nucleotide binding', u'tryptophanyl-tRNA aminoacylation', u'tRNA aminoacylation for protein translation', u'tryptophan-tRNA ligase activity', u'ATP binding']	['Translation, ribosomal structure and biogenesis']		368060	424787	292275	304090	561890	238200	298390	617950	358020	177830	406720	n.d.
fig|550.1679.peg.4032	Phosphoglycolate phosphatase (EC 3.1.3.18)	gph	[u'hydrolase activity', u'phosphatase activity', u'carbohydrate metabolic process', u'phosphoglycolate phosphatase activity']	['Function unknown']		523760	455770	497680	233360	n.d.	814160	132210	1092000	143100	211750	1109100	172190
fig|550.1679.peg.4033	Ribulose-phosphate 3-epimerase (EC 5.1.3.1)	rpe	[u'racemase and epimerase activity, acting on carbohydrates and derivatives', u'ribulose-phosphate 3-epimerase activity', u'pentose-phosphate shunt', u'carbohydrate metabolic process', u'catalytic activity']	['Carbohydrate transport and metabolism']		1.64903e+07	1.05363e+07	1.07761e+07	19691000	17228000	12552000	6674000	16070000	8865000	7344200	12627000	12357000
fig|550.1679.peg.4035	Septum-associated cell division protein DamX	damX	[u'cell septum', u'cytokinetic process', u'peptidoglycan binding']	['Intracellular trafficking, secretion, and vesicular transport']		786610	479990	273867	1014500	800710	544620	436020	523960	n.d.	299420	209690	312490
fig|550.1679.peg.4037	Shikimate kinase I (EC 2.7.1.71)	aroK	[]	['Amino acid transport and metabolism']		629597	487287	428107	726860	551080	610850	370690	898460	192710	221480	568380	494460
fig|550.1679.peg.4044	ADP compounds hydrolase NudE (EC 3.6.1.-)	nudE	[u'hydrolase activity']	['Nucleotide transport and metabolism']		490093	76357.3	145059	850910	275690	343680	62763	84477	81832	61147	242170	131860
fig|550.1679.peg.4048	33 kDa chaperonin HslO	hslO	[u'cytoplasm', u'protein folding', u'unfolded protein binding']	['Post-translational modification, protein turnover, and chaperones']		1.33503e+06	721320	747447	1244900	1297600	1462600	411210	1527200	225550	144310	1504100	593930
fig|550.1679.peg.4049	Phosphoenolpyruvate carboxykinase [ATP] (EC 4.1.1.49)	pckA	[u'purine nucleotide binding', u'phosphoenolpyruvate carboxykinase activity', u'phosphoenolpyruvate carboxykinase (ATP) activity', u'ATP binding', u'gluconeogenesis']	['Energy production and conversion']		529887	612913	153857	485430	558460	545770	325560	1233600	279580	110840	100100	250630
fig|550.1679.peg.4059	[4Fe-4S] cluster carrier protein NfuA	nfuA	[u'iron ion binding', u'4 iron, 4 sulfur cluster binding', u'iron-sulfur cluster binding', u'protein maturation', u'iron-sulfur cluster assembly']	['Post-translational modification, protein turnover, and chaperones']		2.11933e+07	1.95663e+07	14404300	19842000	20816000	22922000	11700000	31921000	15078000	5551900	22774000	14887000
fig|550.1679.peg.4068	Aerobic glycerol-3-phosphate dehydrogenase (EC 1.1.5.3)	glpD	[u'glycerol-3-phosphate metabolic process', u'glycerol-3-phosphate dehydrogenase (quinone) activity', u'glycerol-3-phosphate dehydrogenase complex', u'oxidation-reduction process', u'oxidoreductase activity']	['Energy production and conversion']		367960	336870	270563	292470	292210	519200	288790	567130	154690	134640	327820	349230
fig|550.1679.peg.4071	Glucose-1-phosphate adenylyltransferase (EC 2.7.7.27)	glgC	[u'glycogen biosynthetic process', u'biosynthetic process', u'glucose-1-phosphate adenylyltransferase activity', u'nucleotidyltransferase activity']	['Carbohydrate transport and metabolism']		340893	311038	236123	563960	312460	146260	414430	454890	63793	165040	171310	372020
fig|550.1679.peg.4072	Limit dextrin alpha-1%2C6-maltotetraose-hydrolase (EC 3.2.1.196)	glgX	[u'carbohydrate metabolic process', u'glycogen metabolic process', u'glycogen catabolic process', u'glycogen debranching enzyme activity', u'catalytic activity', u'hydrolase activity, hydrolyzing O-glycosyl compounds']	['Carbohydrate transport and metabolism']		228093	506780	111030	174300	235250	274730	110650	299790	1109900	62460	138540	132090
fig|550.1679.peg.4073	1%2C4-alpha-glucan (glycogen) branching enzyme%2C GH-13-type (EC 2.4.1.18)	glgB	[u'cation binding', u'carbohydrate metabolic process', u'glycogen biosynthetic process', u'1,4-alpha-glucan branching enzyme activity', u'catalytic activity', u'hydrolase activity, hydrolyzing O-glycosyl compounds']	['Carbohydrate transport and metabolism']		1177630	948490	735127	987690	1104500	1440700	580650	1836000	428820	231180	1418600	555600
fig|550.1679.peg.4074	Aspartate-semialdehyde dehydrogenase (EC 1.2.1.11)	asd	[u'cytoplasm', u'cellular amino acid biosynthetic process', u'NADP binding', u'NAD binding', u'cellular amino acid metabolic process', u'oxidoreductase activity, acting on the aldehyde or oxo group of donors, NAD or NADP as acceptor', u'lysine biosynthetic process via diaminopimelate', u'threonine biosynthetic process', u'isoleucine biosynthetic process', u'protein dimerization activity', u'methi…	['Amino acid transport and metabolism']		25374000	1.38583e+07	1.25366e+07	23690000	28641000	23791000	8176000	18757000	14642000	6046700	14705000	16858000
fig|550.1679.peg.4078	DcrB protein precursor	dcrB	[]	['Function unknown']		9.91253e+06	7.69023e+06	6.70603e+06	10453000	10497000	8787600	4972400	13388000	4710300	3307700	12496000	4314400
fig|550.1679.peg.410	Pantoate--beta-alanine ligase (EC 6.3.2.1)	panC	[u'pantothenate biosynthetic process', u'pantoate-beta-alanine ligase activity', u'biosynthetic process', u'catalytic activity']	['Coenzyme transport and metabolism']		2.44603e+06	1.5632e+06	1.51409e+06	1733600	2367300	3237200	978310	2619500	1091800	659980	2256500	1625800
fig|550.1679.peg.4106	UDP-4-amino-4-deoxy-L-arabinose--oxoglutarate aminotransferase (EC 2.6.1.87)	arnB	[u'catalytic activity', u'transaminase activity']	['Cell wall/membrane/envelope biogenesis']		273107	233904	NaN	290400	294730	234190	51402	516320	133990	n.d.	n.d.	115900
fig|550.1679.peg.4109	Dehydrogenases with different specificities (related to short-chain alcohol dehydrogenases)	yvaG	[]	['Lipid transport and metabolism', 'Secondary metabolites biosynthesis, transport, and catabolism']		1.99053e+06	2.00663e+06	2.1277e+06	1719700	1632100	2619800	1465200	3988500	566200	413810	4408100	1561200
fig|550.1679.peg.411	3-methyl-2-oxobutanoate hydroxymethyltransferase (EC 2.1.2.11)	panB	[u'pantothenate biosynthetic process', u'3-methyl-2-oxobutanoate hydroxymethyltransferase activity', u'catalytic activity']	['Coenzyme transport and metabolism']		2040100	2.38892e+06	1.01246e+06	2438600	1855500	1826200	1994600	4374100	798070	579320	969250	1488800
fig|550.1679.peg.4121	Universal stress protein A	uspA	[]	['Signal transduction mechanisms']		3.49017e+07	1.74833e+07	20891400	30833000	32251000	41621000	11381000	15131000	25938000	9152200	27470000	26052000
fig|550.1679.peg.4123	Oligopeptidase A (EC 3.4.24.70)	prlC	[u'proteolysis', u'metalloendopeptidase activity']	['Amino acid transport and metabolism']		158543	319717	271131	169480	154630	151520	379380	475960	103810	77174	518110	218110
fig|550.1679.peg.4125	Glutathione reductase (EC 1.8.1.7)	gor	[u'NADP binding', u'flavin adenine dinucleotide binding', u'glutathione-disulfide reductase activity', u'glutathione metabolic process', u'oxidoreductase activity, acting on a sulfur group of donors, NAD(P) as acceptor', u'cell redox homeostasis', u'oxidoreductase activity', u'oxidation-reduction process', u'electron transfer activity']	['Post-translational modification, protein turnover, and chaperones']		8.67793e+06	5.41363e+06	3.74093e+06	8650500	8046900	9336400	3599300	8340500	4301100	2109200	3868600	5245000
fig|550.1679.peg.4126	Trehalase (EC 3.2.1.28) @ Cytoplasmic trehalase (EC 3.2.1.28)	treF	[u'cytoplasm', u'catalytic activity', u'trehalose catabolic process', u'trehalose metabolic process', u'cellular hyperosmotic response', u'alpha,alpha-trehalase activity']	['Carbohydrate transport and metabolism']		1.20313e+06	1.20345e+06	432487	1247300	1127400	1234700	689810	2350300	570250	216040	590350	491070
fig|550.1679.peg.4138	Protein YhjJ%2C putative peptidase	yhjJ	[u'catalytic activity', u'metal ion binding']	['Post-translational modification, protein turnover, and chaperones']		5570100	4.14547e+06	5.21497e+06	5399200	5856500	5454600	2837200	5636800	3962400	1545000	9770500	4329400
fig|550.1679.peg.4141	Cellulose synthase operon protein C	bcsC	[u'outer membrane', u'protein binding', u'cellulose biosynthetic process']	['Function unknown']		125983	56608.7	191008	124090	106060	147800	51604	89558	28664	n.d.	311570	70447
fig|550.1679.peg.415	RNA polymerase-binding transcription factor DksA	dksA	[u'zinc ion binding']	['Signal transduction mechanisms']		6.21813e+06	3.73077e+06	3.79897e+06	7150500	5020400	6483500	2959200	5387200	2845900	2335100	5754400	3307400
fig|550.1679.peg.4156	Xaa-Pro dipeptidase PepQ (EC 3.4.13.9)	pepQ	[u'phosphoric triester hydrolase activity']	['Amino acid transport and metabolism']		1951900	604453	502550	2526500	1405200	1924000	361880	1118100	333380	270450	567760	669440
fig|550.1679.peg.4160	3-polyprenyl-4-hydroxybenzoate carboxy-lyase (EC 4.1.1.98)	ubiD	[u'ubiquinone biosynthetic process', u'carboxy-lyase activity', u'3-octaprenyl-4-hydroxybenzoate carboxy-lyase activity', u'plasma membrane']	['Coenzyme transport and metabolism']		NaN	71432.3	26652.3	96932	n.d.	n.d.	134220	66013	14064	14860	41823	23274
fig|550.1679.peg.4164	Twin-arginine translocation protein TatB	tatB	[u'membrane', u'protein transport by the Tat complex']	['Intracellular trafficking, secretion, and vesicular transport']		365097	340681	313750	308300	358320	428670	268030	659490	94523	112980	528690	299580
fig|550.1679.peg.4165	Twin-arginine translocation protein TatA	tatA	[u'protein transporter activity', u'protein transport', u'integral component of membrane', u'protein secretion', u'plasma membrane']	['Intracellular trafficking, secretion, and vesicular transport']		3.36643e+06	4561700	2.86673e+06	3916100	2857900	3325300	3315200	7372200	2997700	1631500	4455800	2512900
fig|550.1679.peg.4170	Uridine phosphorylase (EC 2.4.2.3)	udp	[u'cytoplasm', u'nucleotide catabolic process', u'catalytic activity', u'nucleoside metabolic process', u'transferase activity, transferring pentosyl groups', u'uridine phosphorylase activity']	['Nucleotide transport and metabolism']		8.99263e+06	8.88917e+06	6.71943e+06	8339700	9449200	9189000	4999000	12929000	8739500	4256600	6855400	9046300
fig|550.1679.peg.4171	Dienelactone hydrolase family protein	ysgA	[u'hydrolase activity']	['Secondary metabolites biosynthesis, transport, and catabolism']		582297	566713	1134270	500860	655250	590780	225440	1037600	437100	380910	1530100	1491800
fig|550.1679.peg.4180	Uncharacterized protein YigI	yigI	[]	['Secondary metabolites biosynthesis, transport, and catabolism']		NaN	440583	419227	n.d.	n.d.	230820	346200	286090	689460	149450	713340	394890
fig|550.1679.peg.4191	Porphobilinogen deaminase (EC 2.5.1.61)	hemC	[u'tetrapyrrole biosynthetic process', u'peptidyl-pyrromethane cofactor linkage', u'hydroxymethylbilane synthase activity']	['Coenzyme transport and metabolism']		413030	311617	142523	295240	289720	654130	181160	617880	135810	109670	67649	250250
fig|550.1679.peg.4193	Uncharacterized protein EC-HemX	hemX	[]	['Coenzyme transport and metabolism']		4.54933e+06	3.32013e+06	3.09673e+06	4313100	4257600	5077300	2384200	5094700	2481500	1276100	5272300	2741800
fig|550.1679.peg.420	Ferric hydroxamate outer membrane receptor FhuA	fhuA	[u'iron ion binding', u'signaling receptor activity', u'siderophore transport']	['Inorganic ion transport and metabolism']		5034700	4099700	2.84193e+06	4266100	4790600	6047400	2154600	8015200	2129300	1063800	3823500	3638500
fig|550.1679.peg.4210	Thioredoxin	trxA	[u'glycerol ether metabolic process', u'protein disulfide oxidoreductase activity', u'cell redox homeostasis']	['Post-translational modification, protein turnover, and chaperones']		13088400	1.01726e+07	9513700	9704200	15437000	14124000	9272300	9834600	11411000	5513200	14334000	8693900
fig|550.1679.peg.4218	Dihydroxy-acid dehydratase (EC 4.2.1.9)	ilvD	[u'catalytic activity', u'dihydroxy-acid dehydratase activity', u'branched-chain amino acid biosynthetic process']	['Amino acid transport and metabolism']		4.18223e+06	4.26747e+06	2.69803e+06	3645800	3749800	5151100	2433800	7048900	3319700	1259400	3859800	2974900
fig|550.1679.peg.4219	Branched-chain amino acid aminotransferase (EC 2.6.1.42)	ilvE	[u'catalytic activity', u'branched-chain amino acid metabolic process', u'branched-chain-amino-acid transaminase activity']	['Amino acid transport and metabolism']		1.45437e+07	1.02735e+07	7.77887e+06	15262000	10970000	17399000	8028500	14372000	8420100	4543900	8545700	10247000
fig|550.1679.peg.4224	UPF0438 protein YifE	yifE	[]	['Function unknown']		3.24513e+06	1695200	840513	3446200	2648900	3640300	1376000	2590700	1118900	171040	1309000	1041500
fig|550.1679.peg.4233	Argininosuccinate lyase (EC 4.3.2.1)	argH	[u'catalytic activity', u'arginine biosynthetic process via ornithine', u'argininosuccinate lyase activity']	['Amino acid transport and metabolism']		2942100	1.74683e+06	1.24608e+06	3236000	2542700	3047600	1330800	2705700	1204000	781150	1428400	1528700
fig|550.1679.peg.4235	N-acetyl-gamma-glutamyl-phosphate reductase (EC 1.2.1.38)	argC	[u'cytoplasm', u'cellular amino acid biosynthetic process', u'NAD binding', u'oxidoreductase activity, acting on the aldehyde or oxo group of donors, NAD or NADP as acceptor', u'arginine biosynthetic process', u'N-acetyl-gamma-glutamyl-phosphate reductase activity', u'protein dimerization activity', u'oxidation-reduction process']	['Amino acid transport and metabolism']		876570	650663	482550	1160200	667410	802100	724920	1009400	217670	275780	594360	577510
fig|550.1679.peg.4236	Acetylornithine deacetylase (EC 3.5.1.16)	argE	[u'cytoplasm', u'hydrolase activity', u'acetylornithine deacetylase activity', u'arginine biosynthetic process', u'proteolysis', u'metallopeptidase activity']	['Amino acid transport and metabolism']		367743	159251	243154	278040	321230	503960	64983	328320	84449	70622	407560	251280
fig|550.1679.peg.424	Glutamate-1-semialdehyde 2%2C1-aminomutase (EC 5.4.3.8)	hemL	[u'glutamate-1-semialdehyde 2,1-aminomutase activity', u'catalytic activity', u'tetrapyrrole biosynthetic process', u'pyridoxal phosphate binding', u'transaminase activity']	['Coenzyme transport and metabolism']		206257	444017	324183	273390	237690	107690	339330	829470	163250	42718	678040	251790
fig|550.1679.peg.4241	Catalase-peroxidase KatG (EC 1.11.1.21)	katG	[u'heme binding', u'oxidation-reduction process', u'peroxidase activity', u'response to oxidative stress', u'catalase activity']	['Inorganic ion transport and metabolism']		541867	423540	189995	612250	388990	624360	209110	493000	568510	90025	241600	238360
fig|550.1679.peg.4243	Aspartokinase (EC 2.7.2.4) / Homoserine dehydrogenase (EC 1.1.1.3)	metL	[u'cellular amino acid biosynthetic process', u'NADP binding', u'cellular amino acid metabolic process', u'homoserine dehydrogenase activity', u'aspartate family amino acid biosynthetic process', u'aspartate kinase activity', u'oxidation-reduction process', u'oxidoreductase activity']	['Amino acid transport and metabolism']		2.02414e+06	2257000	NaN	3688500	1544800	839130	1552700	2297500	2920800	n.d.	n.d.	n.d.
fig|550.1679.peg.4244	Cystathionine gamma-synthase (EC 2.5.1.48)	metB	[u'catalytic activity', u'pyridoxal phosphate binding']	['Amino acid transport and metabolism']		2045600	1.21712e+06	1.00548e+06	2261600	1161000	2714200	854050	1289000	1508300	505750	589080	1921600
fig|550.1679.peg.4254	Cell division protein ZapB	zapB	[u'cytoplasm', u'membrane', u'vesicle-mediated transport', u'cell septum assembly', u'FtsZ-dependent cytokinesis']	['Function unknown']		1150120	3.70013e+06	6.02037e+06	1443500	886060	1120800	3727100	4660600	2712700	3302400	10363000	4395700
fig|550.1679.peg.4258	Ferredoxin--NADP(+) reductase (EC 1.18.1.2)	fpr	[u'oxidation-reduction process', u'oxidoreductase activity']	['Energy production and conversion']		2.48337e+06	2.83667e+06	1.27564e+06	2531300	2466300	2452500	1732900	5118900	1658200	739810	1425800	1661300
fig|550.1679.peg.4261	Triosephosphate isomerase (EC 5.3.1.1)	tpiA	[u'catalytic activity', u'triose-phosphate isomerase activity', u'glycolytic process']	['Carbohydrate transport and metabolism']		1.10889e+07	14809700	12137700	9636800	10868000	12762000	11759000	24405000	8265100	5130100	19993000	11290000
fig|550.1679.peg.4265	6-phosphofructokinase (EC 2.7.1.11)	pfkA	[u'6-phosphofructokinase activity', u'phosphofructokinase activity', u'fructose 6-phosphate metabolic process', u'ATP binding', u'glycolytic process']	['Carbohydrate transport and metabolism']		1.66673e+07	1.50961e+07	14617000	16554000	16870000	16578000	9485400	19580000	16223000	4129000	25207000	14515000
fig|550.1679.peg.4267	FIG00639972: hypothetical protein	gcvPA	[]	['Function unknown']		1.06897e+06	1.53599e+06	1.29395e+06	513700	1353000	1340200	857830	3408500	341650	466520	2454300	961020
fig|550.1679.peg.429	5'-methylthioadenosine nucleosidase (EC 3.2.2.16) @ S-adenosylhomocysteine nucleosidase (EC 3.2.2.9)	mtnN	[u'L-methionine salvage from methylthioadenosine', u'methylthioadenosine nucleosidase activity', u'adenosylhomocysteine nucleosidase activity', u'catalytic activity', u'nucleoside catabolic process', u'nucleoside metabolic process']	['Nucleotide transport and metabolism']		7660000	6.43323e+06	4.02557e+06	7934300	6593000	8452700	3853300	9925900	5520500	2265300	5269300	4542100
fig|550.1679.peg.431	HtrA protease/chaperone protein	degP	[u'serine-type endopeptidase activity', u'protein binding', u'proteolysis']	['Post-translational modification, protein turnover, and chaperones']		1.46437e+07	1.20076e+07	13151000	15984000	12510000	15437000	10608000	16744000	8670700	5834000	21462000	12157000
fig|550.1679.peg.4312	Copper-sensing two-component system response regulator CpxR	cpxR	[u'phosphorelay signal transduction system', u'regulation of transcription, DNA-templated', u'DNA binding']	['Signal transduction mechanisms']		780510	1.47173e+06	885767	714440	1057000	570090	1175700	2691500	548000	443780	1948800	264720
fig|550.1679.peg.4314	Protein YiiM	yiiM	[u'catalytic activity', u'pyridoxal phosphate binding', u'molybdenum ion binding']	['Function unknown']		1657800	1.24371e+06	778710	1748300	1485400	1739700	606270	2159700	965170	315180	1057300	963650
fig|550.1679.peg.4315	Superoxide dismutase [Mn] (EC 1.15.1.1)	sodA	[u'superoxide dismutase activity', u'metal ion binding', u'superoxide metabolic process', u'oxidation-reduction process']	['Inorganic ion transport and metabolism']		1.1621e+08	82101000	6.77803e+07	111830000	99529000	137270000	49883000	114080000	82340000	30403000	93139000	79799000
fig|550.1679.peg.433	UPF0325 protein YaeH	Ent638_0703	[]	['Function unknown']		3.08347e+07	2.61167e+07	2.61527e+07	32183000	28424000	31897000	14282000	31800000	32268000	10101000	44982000	23375000
fig|550.1679.peg.4332	alpha-D-glucose 1-phosphate phosphatase YihX (EC 3.1.3.10)	yihX	[u'hydrolase activity']	['Function unknown']		2393300	1494420	1.3096e+06	2591200	2109300	2479400	1151900	3098500	232860	320390	2385500	1222900
fig|550.1679.peg.434	2%2C3%2C4%2C5-tetrahydropyridine-2%2C6-dicarboxylate N-succinyltransferase (EC 2.3.1.117)	dapD	[u'lysine biosynthetic process via diaminopimelate', u'transferase activity', u'2,3,4,5-tetrahydropyridine-2,6-dicarboxylate N-succinyltransferase activity']	['Amino acid transport and metabolism']		7.05303e+07	5.50803e+07	4.69753e+07	71423000	67947000	72221000	35034000	78988000	51219000	22597000	58982000	59347000
fig|550.1679.peg.4347	GTP-binding protein TypA/BipA	typA	[u'GTPase activity', u'GTP binding']	['Signal transduction mechanisms']		1.11018e+06	1267010	801690	1427700	979610	923220	1347900	2127600	325530	310450	1119200	975420
fig|550.1679.peg.4348	Glutamine synthetase type I (EC 6.3.1.2)	glnA	[u'cytoplasm', u'glutamate-ammonia ligase activity', u'nitrogen fixation', u'glutamine biosynthetic process', u'catalytic activity', u'nitrogen compound metabolic process']	['Amino acid transport and metabolism']		4118400	2.29909e+06	1055050	7807600	2478300	2069300	4315900	1832300	749080	1190000	547750	1427400
fig|550.1679.peg.4357	Periplasmic thiol:disulfide interchange protein DsbA	dsbA	[u'cell redox homeostasis', u'protein disulfide oxidoreductase activity']	['Post-translational modification, protein turnover, and chaperones']		1.32947e+07	11956800	8566900	12533000	11687000	15664000	7331400	16516000	12023000	4102500	11749000	9849200
fig|550.1679.peg.436	Methionine aminopeptidase (EC 3.4.11.18)	map	[u'aminopeptidase activity', u'metalloexopeptidase activity', u'proteolysis']	['Translation, ribosomal structure and biogenesis']		349447	256157	267918	389930	297620	360790	216180	424520	127770	65795	487350	250610
fig|550.1679.peg.4366	Ribose ABC transport system%2C periplasmic ribose-binding protein RbsB (TC 3.A.1.2.1)	rbsB	[]	['Carbohydrate transport and metabolism']		993750	650147	125070	676550	1006600	1298100	230290	1352400	367750	49251	130060	195900
fig|550.1679.peg.437	SSU ribosomal protein S2p (SAe)	rpsB	[u'structural constituent of ribosome', u'translation', u'small ribosomal subunit', u'ribosome', u'intracellular']	['Translation, ribosomal structure and biogenesis']		1.25233e+07	9.51793e+06	9.98717e+06	16327000	10150000	11093000	11211000	11942000	5400800	5197500	14032000	10732000
fig|550.1679.peg.4375	Flavoprotein MioC	mioC	[u'oxidation-reduction process', u'FMN binding']	['Energy production and conversion']		477100	506285	729813	542030	479330	409940	437920	574650	n.d.	496110	1030400	662930
fig|550.1679.peg.4377	16S rRNA (guanine(527)-N(7))-methyltransferase (EC 2.1.1.170)	rsmG	[u'cytoplasm', u'rRNA processing', u'rRNA methyltransferase activity']	['Cell wall/membrane/envelope biogenesis']		274357	139370	117819	289800	256360	276910	59789	218950	n.d.	27906	221490	104060
fig|550.1679.peg.438	Translation elongation factor Ts	tsf	[u'translation elongation factor activity', u'translational elongation', u'protein binding', u'intracellular']	['Translation, ribosomal structure and biogenesis']		1.59587e+08	142479000	97188000	140060000	144080000	194620000	82607000	196360000	148470000	48424000	134020000	109120000
fig|550.1679.peg.4382	ATP synthase F0 sector subunit b (EC 3.6.3.14)	atpF	[u'proton-transporting ATP synthase complex, coupling factor F(o)', u'ATP synthesis coupled proton transport', u'proton transmembrane transporter activity']	['Energy production and conversion']		35792000	3.34807e+07	3.26653e+07	35811000	33307000	38258000	24617000	46058000	29767000	12566000	61027000	24403000
fig|550.1679.peg.4383	ATP synthase delta chain (EC 3.6.3.14)	atpH	[u'membrane', u'ATP synthesis coupled proton transport', u'proton-transporting ATP synthase activity, rotational mechanism']	['Energy production and conversion']		6.95123e+06	5.60127e+06	5.42973e+06	6936500	6024000	7893200	4481000	7244300	5078500	2050500	10096000	4142700
fig|550.1679.peg.4384	ATP synthase alpha chain (EC 3.6.3.14)	atpA	[u'proton-transporting ATP synthase complex, catalytic core F(1)', u'ATP synthesis coupled proton transport', u'proton-transporting ATP synthase activity, rotational mechanism', u'proton transmembrane transport', u'ATP metabolic process', u'ATP binding']	['Energy production and conversion']		4.94483e+07	3.48287e+07	21955000	69148000	35219000	43978000	41294000	41152000	22040000	14135000	25814000	25916000
fig|550.1679.peg.4385	ATP synthase gamma chain (EC 3.6.3.14)	atpG	[u'proton-transporting ATP synthase complex, catalytic core F(1)', u'ATP synthesis coupled proton transport', u'proton-transporting ATP synthase activity, rotational mechanism']	['Energy production and conversion']		10072600	6225100	5.10447e+06	15378000	7770800	7069000	6993200	9170000	2512100	2993800	6331500	5988100
fig|550.1679.peg.4386	ATP synthase beta chain (EC 3.6.3.14)	atpD	[u'proton-transporting ATP synthase complex, catalytic core F(1)', u'ATP synthesis coupled proton transport', u'proton-transporting ATP synthase activity, rotational mechanism', u'proton transmembrane transport', u'ATP metabolic process', u'ATP binding']	['Energy production and conversion']		3.88097e+07	25339000	2.39807e+07	54818000	29936000	31675000	31054000	30568000	14395000	13722000	33703000	24517000
fig|550.1679.peg.4388	N-acetylglucosamine-1-phosphate uridyltransferase (EC 2.7.7.23) / Glucosamine-1-phosphate N-acetyltransferase (EC 2.3.1.157)	glmU	[u'cytoplasm', u'cell morphogenesis', u'glucosamine-1-phosphate N-acetyltransferase activity', u'magnesium ion binding', u'transferase activity', u'UDP-N-acetylglucosamine diphosphorylase activity', u'peptidoglycan biosynthetic process', u'lipopolysaccharide biosynthetic process']	['Cell wall/membrane/envelope biogenesis']		102864	243785	111384	151700	84348	72544	254870	232700	n.d.	101940	79952	152260
fig|550.1679.peg.4389	Glutamine--fructose-6-phosphate aminotransferase [isomerizing] (EC 2.6.1.16)	glmS	[u'carbohydrate derivative biosynthetic process', u'carbohydrate derivative binding', u'carbohydrate derivative metabolic process', u'glutamine-fructose-6-phosphate transaminase (isomerizing) activity']	['Cell wall/membrane/envelope biogenesis']		2.01433e+07	1.60343e+07	1.22473e+07	20906000	18389000	21135000	9369000	20443000	18291000	4713800	19588000	12440000
fig|550.1679.peg.439	Uridine monophosphate kinase (EC 2.7.4.22)	pyrH	[u'cytoplasm', u'pyrimidine nucleotide biosynthetic process', u'UMP kinase activity', u'uridylate kinase activity']	['Nucleotide transport and metabolism']		4.26303e+06	3756200	5.04627e+06	4196800	4035700	4556600	3340000	5345500	2583100	1378900	9307500	4452400
fig|550.1679.peg.4394	Phosphate ABC transporter%2C periplasmic phosphate-binding protein PstS (TC 3.A.1.7.1)	pstS	[u'ATP-binding cassette (ABC) transporter complex', u'phosphate ion transmembrane transport', u'phosphate ion binding']	['Inorganic ion transport and metabolism']		3.38507e+06	2847300	2.51037e+06	2792600	3293000	4069600	1812400	4911200	1818300	1089000	2948700	3493400
fig|550.1679.peg.440	Ribosome recycling factor	frr	[u'translation']	['Translation, ribosomal structure and biogenesis']		1.85927e+07	1.79297e+07	1.5095e+07	18192000	17255000	20331000	14325000	26288000	13176000	8869900	21155000	15260000
fig|550.1679.peg.4402	Chromate reductase (EC 1.6.5.2)	chrR	[u'oxidoreductase activity']	['Function unknown']		1.39197e+07	9.92697e+06	1.23186e+07	13541000	12723000	15495000	8965900	12157000	8658000	4987900	18099000	13869000
fig|550.1679.peg.4411	DNA polymerase III beta subunit (EC 2.7.7.7)	dnaN	[u'DNA-directed DNA polymerase activity', u'DNA polymerase III complex', u"3'-5' exonuclease activity", u'DNA replication', u'DNA binding']	['Replication, recombination and repair']		5982900	5.74927e+06	6996600	5957500	5916700	6074500	3034400	8268300	5945100	1796300	13828000	5365500
fig|550.1679.peg.4416	Sugar phosphatase YidA (EC 3.1.3.23)	yidA	[u'hydrolase activity']	['Function unknown']		1.15353e+06	1.47514e+06	1.51676e+06	1096400	1034700	1329500	828530	2100900	1496000	244290	2932700	1373300
fig|550.1679.peg.4417	Uncharacterized protein YidR	yidR	[]	['Function unknown']		760377	200757	140195	834220	787370	659540	113280	275390	213600	n.d.	128310	152080
fig|550.1679.peg.4419	16 kDa heat shock protein A	ibpA	[]	['Post-translational modification, protein turnover, and chaperones']		NaN	NaN	1104580	n.d.	n.d.	n.d.	n.d.	n.d.	n.d.	192040	2079100	1042600
fig|550.1679.peg.446	Outer membrane protein assembly factor YaeT	bamA	[u'membrane assembly', u'outer membrane']	['Cell wall/membrane/envelope biogenesis']		9.87863e+06	8.31297e+06	6.37837e+06	10196000	8798900	10641000	4909400	14100000	5929500	2568600	9646400	6920100
fig|550.1679.peg.4465	Lipocalin Blc	0	[u'transporter activity']	['Cell wall/membrane/envelope biogenesis']		3372300	2.66293e+06	2.50507e+06	3745500	2653000	3718400	1124000	4317800	2547000	1308100	3160000	3047100
fig|550.1679.peg.447	Periplasmic chaperone of outer membrane proteins Skp @ Outer membrane protein H precursor	skp	[u'unfolded protein binding']	['Cell wall/membrane/envelope biogenesis']		521947	743668	680307	749770	371610	444460	1400400	762250	68353	623360	791820	625740
fig|550.1679.peg.4486	Ribonuclease PH (EC 2.7.7.56)	rph	[u'tRNA binding', u'tRNA processing', u'tRNA nucleotidyltransferase activity']	['Translation, ribosomal structure and biogenesis']		833707	1139840	489713	699170	529550	1272400	576880	1702800	n.d.	168070	885540	415530
fig|550.1679.peg.4487	Orotate phosphoribosyltransferase (EC 2.4.2.10)	pyrE	[u'pyrimidine nucleotide biosynthetic process', u'nucleoside metabolic process', u'orotate phosphoribosyltransferase activity']	['Nucleotide transport and metabolism']		8.11623e+06	6717100	7431700	8034100	7891100	8423500	4688000	9913000	5550300	1622300	13371000	7301800
fig|550.1679.peg.4492	LSU ribosomal protein L28p @ LSU ribosomal protein L28p%2C zinc-independent	rpmB	[u'structural constituent of ribosome', u'translation', u'ribosome', u'intracellular']	['Translation, ribosomal structure and biogenesis']		4599300	4689541	1.77304e+06	9553300	1984600	2260000	10015000	4022900	30723	2592600	789610	1936900
fig|550.1679.peg.4504	ADP-L-glycero-D-manno-heptose-6-epimerase (EC 5.1.3.20)	hldD	[u'ADP-glyceromanno-heptose 6-epimerase activity', u'catalytic activity', u'NADP binding', u'carbohydrate metabolic process', u'coenzyme binding']	['Cell wall/membrane/envelope biogenesis']		4.76077e+06	3.72067e+06	2.97827e+06	6640700	3618000	4023600	3753600	5574900	1833500	1894800	3311200	3728800
fig|550.1679.peg.4505	2-amino-3-ketobutyrate coenzyme A ligase (EC 2.3.1.29)	kbl	[u'threonine catabolic process', u'glycine C-acetyltransferase activity', u'biosynthetic process', u'catalytic activity', u'transferase activity', u'pyridoxal phosphate binding']	['Coenzyme transport and metabolism']		1.54217e+07	10550600	1.25523e+07	15888000	14343000	16034000	5338600	17419000	8894200	3169000	24235000	10253000
fig|550.1679.peg.4506	L-threonine 3-dehydrogenase (EC 1.1.1.103)	tdh	[u'threonine catabolic process', u'L-threonine 3-dehydrogenase activity', u'zinc ion binding', u'oxidation-reduction process', u'oxidoreductase activity']	['Amino acid transport and metabolism']		654670	310623	226513	722040	456250	785720	238850	591780	101240	31788	520430	127320
fig|550.1679.peg.4515	Rhodanese-related sulfurtransferase YibN	yibN	[]	['Inorganic ion transport and metabolism']		5899500	5.48343e+06	5.44003e+06	6302300	5739100	5657100	4280700	6818300	5351300	2298900	8308600	5712600
fig|550.1679.peg.4517	Protein-export protein SecB (maintains pre-export unfolded state)	secB	[u'protein transport', u'protein tetramerization', u'unfolded protein binding']	['Intracellular trafficking, secretion, and vesicular transport']		5.27073e+07	3.30787e+07	4.39333e+07	55030000	48761000	54331000	25739000	49616000	23881000	14672000	77765000	39363000
fig|550.1679.peg.4519	Serine acetyltransferase (EC 2.3.1.30)	cysE	[u'cytoplasm', u'cysteine biosynthetic process from serine', u'transferase activity', u'serine O-acetyltransferase activity']	['Amino acid transport and metabolism']		551410	402940	176638	501610	467150	685470	364880	441000	n.d.	79084	230910	219920
fig|550.1679.peg.4531	Uncharacterized GST-like protein YibF	yibF	[u'protein binding']	['Post-translational modification, protein turnover, and chaperones']		3.04887e+06	2.36453e+06	3228400	2463600	3297100	3385900	2058100	3327600	1707900	1327000	5822100	2536100
fig|550.1679.peg.4534	Aldehyde dehydrogenase B (EC 1.2.1.22)	aldB	[u'oxidoreductase activity, acting on the aldehyde or oxo group of donors, NAD or NADP as acceptor', u'oxidation-reduction process', u'oxidoreductase activity']	['Energy production and conversion']		246223	200160	195403	176810	216160	345700	138650	366340	95491	103970	297230	185010
fig|550.1679.peg.454	Acetyl-coenzyme A carboxyl transferase alpha chain (EC 6.4.1.2)	accA	[u'fatty acid biosynthetic process', u'acetyl-CoA carboxylase complex', u'acetyl-CoA carboxylase activity']	['Lipid transport and metabolism']		644897	252786	274020	1305600	431670	197420	359360	368090	30907	200680	366190	255190
fig|550.1679.peg.4569	Uncharacterized protein YiaF	yiaF	[]	['Function unknown']		2.91777e+06	2791000	2.51553e+06	3006200	2959700	2787400	2250400	4164600	1958000	1169600	3597200	2779800
fig|550.1679.peg.4571	2-ketogluconate 6-phosphate reductase (EC 1.1.1.43)	ghrB	[u'hydroxypyruvate reductase activity', u'NAD binding', u'glyoxylate reductase (NADP) activity', u'oxidation-reduction process', u'oxidoreductase activity, acting on the CH-OH group of donors, NAD or NADP as acceptor']	['Energy production and conversion']		267060	289563	149247	279970	228530	292680	314030	442560	112100	134370	112210	201160
fig|550.1679.peg.4577	Biotin sulfoxide reductase (EC 1.-.-.-) / Free methionine-(S)-sulfoxide reductase	bisC	[u'oxidoreductase activity', u'molybdopterin cofactor binding', u'oxidation-reduction process', u'electron transfer activity']	['Energy production and conversion']		894363	747740	309901	781540	921710	979840	511380	1444200	287640	59924	406280	463500
fig|550.1679.peg.4583	Dipeptide-binding ABC transporter%2C periplasmic substrate-binding component (TC 3.A.1.5.2) @ Dipeptide chemoreceptor	dppA	[u'ATP-binding cassette (ABC) transporter complex', u'transmembrane transport']	['Amino acid transport and metabolism']		4.38333e+06	3771600	2.30483e+06	3691100	4708500	4750400	1807100	7206600	2301100	1001900	2380600	3532000
fig|550.1679.peg.4589	Translation elongation factor Tu	tufA	[u'translation elongation factor activity', u'intracellular', u'GTPase activity', u'translational elongation', u'GTP binding']	['Translation, ribosomal structure and biogenesis']		9.12967e+06	8.25183e+06	10639800	8430400	8627600	10331000	5000900	15051000	4703600	3095400	20492000	8332000
fig|550.1679.peg.4591	Protein translocase subunit SecE	secE	[u'P-P-bond-hydrolysis-driven protein transmembrane transporter activity', u'protein secretion', u'integral component of membrane', u'membrane', u'protein targeting', u'intracellular protein transport']	['Intracellular trafficking, secretion, and vesicular transport']		293440	237119	353710	297810	298860	283650	248090	433120	30148	198020	614090	249020
fig|550.1679.peg.4592	Transcription antitermination protein NusG	nusG	[u'regulation of transcription, DNA-templated', u'regulation of DNA-templated transcription, elongation']	['Transcription']		94492	115796	147256	113590	75394	n.d.	123020	139560	84807	65359	229320	147090
fig|550.1679.peg.4593	LSU ribosomal protein L11p (L12e)	rplK	[u'structural constituent of ribosome', u'ribosome', u'translation']	['Translation, ribosomal structure and biogenesis']		4.98643e+06	4693790	3.83547e+06	9329900	3412500	2216900	10597000	2872700	611670	4356000	2185300	4965100
fig|550.1679.peg.4594	LSU ribosomal protein L1p (L10Ae)	rplA	[u'structural constituent of ribosome', u'large ribosomal subunit', u'RNA binding', u'translation']	['Translation, ribosomal structure and biogenesis']		3802600	2542040	2.00427e+06	6766300	2494700	2146800	4600600	2136400	889120	2043200	1301700	2667900
fig|550.1679.peg.4595	LSU ribosomal protein L10p (P0)	rplJ	[u'structural constituent of ribosome', u'ribosome biogenesis', u'translation', u'ribosome', u'intracellular']	['Translation, ribosomal structure and biogenesis']		11053800	8.71643e+06	6380800	18213000	7695400	7253000	12242000	10506000	3401300	4786400	9013100	5342900
fig|550.1679.peg.4596	LSU ribosomal protein L7p/L12p (P1/P2)	rplL	[u'structural constituent of ribosome', u'translation', u'ribosome', u'intracellular']	['Translation, ribosomal structure and biogenesis']		9.00227e+07	7.01707e+07	72740000	88282000	78066000	103720000	49091000	88581000	72840000	39456000	106020000	72744000
fig|550.1679.peg.4597	DNA-directed RNA polymerase beta subunit (EC 2.7.7.6)	rpoB	[u"DNA-directed 5'-3' RNA polymerase activity", u'transcription, DNA-templated', u'DNA binding']	['Transcription']		1585280	1330040	464983	2806100	1175000	774740	2230900	1414800	344420	369280	515730	509940
fig|550.1679.peg.4598	DNA-directed RNA polymerase beta' subunit (EC 2.7.7.6)	rpoC	[u"DNA-directed 5'-3' RNA polymerase activity", u'transcription, DNA-templated', u'DNA binding']	['Transcription']		832110	646653	373080	1494000	484050	518280	1149200	632810	157950	318980	394450	405810
fig|550.1679.peg.4610	Uroporphyrinogen III decarboxylase (EC 4.1.1.37)	hemE	[u'uroporphyrinogen decarboxylase activity', u'porphyrin-containing compound biosynthetic process']	['Coenzyme transport and metabolism']		759607	536037	442290	755290	693900	829630	297000	1000100	311010	n.d.	363370	521210
fig|550.1679.peg.4612	Uncharacterized protein YjaG	yjaG	[]	['Function unknown']		1.04977e+06	904733	278706	1182000	816200	1151100	749870	1641300	323030	38488	436900	360730
fig|550.1679.peg.4615	Phosphoribosylamine--glycine ligase (EC 6.3.4.13)	purD	[u'purine nucleobase biosynthetic process', u'ATP binding', u'phosphoribosylamine-glycine ligase activity']	['Nucleotide transport and metabolism']		7.24973e+06	4.98313e+06	6030700	7545500	6709400	7494300	4137500	8196600	2615300	2089800	9581800	6420500
fig|550.1679.peg.4616	IMP cyclohydrolase (EC 3.5.4.10) / Phosphoribosylaminoimidazolecarboxamide formyltransferase (EC 2.1.2.3)	purH	[u'IMP cyclohydrolase activity', u'catalytic activity', u'phosphoribosylaminoimidazolecarboxamide formyltransferase activity', u'purine nucleotide biosynthetic process']	['Nucleotide transport and metabolism']		1.75363e+07	1.22478e+07	8184900	17119000	16225000	19265000	8142300	18603000	9998200	3947100	9418600	11189000
fig|550.1679.peg.462	Copper homeostasis protein CutF precursor / Lipoprotein NlpE involeved in surface adhesion	nlpE	[]	['Cell wall/membrane/envelope biogenesis', 'Inorganic ion transport and metabolism']		5.30563e+06	4.35553e+06	2.94347e+06	4877100	5252800	5787000	2094700	7517200	3454700	1064800	4892700	2872900
fig|550.1679.peg.4636	Aspartokinase (EC 2.7.2.4)	lysC	[u'cellular amino acid biosynthetic process', u'lysine biosynthetic process via diaminopimelate', u'aspartate kinase activity']	['Amino acid transport and metabolism']		2402100	1.87823e+06	NaN	3920200	1925800	1360300	1440400	2372800	1821500	n.d.	n.d.	n.d.
fig|550.1679.peg.4637	Glucose-6-phosphate isomerase (EC 5.3.1.9)	pgi	[u'glucose-6-phosphate isomerase activity', u'glycolytic process', u'gluconeogenesis']	['Carbohydrate transport and metabolism']		6.12703e+07	5.04767e+07	3.34867e+07	53840000	58974000	70997000	33639000	66519000	51272000	18791000	37706000	43963000
fig|550.1679.peg.4646	Maltodextrin ABC transporter%2C substrate-binding protein MdxE	malE	[u'carbohydrate transmembrane transporter activity', u'transmembrane transport', u'carbohydrate transport']	['Carbohydrate transport and metabolism']		3568900	1.96957e+06	1.87143e+06	2370200	3627300	4709200	1043300	3030100	1835300	784300	2017300	2812700
fig|550.1679.peg.4648	Maltoporin (maltose/maltodextrin high-affinity receptor%2C phage lambda receptor protein)	lamB	[u'maltose transporting porin activity', u'membrane', u'maltose transport', u'porin activity', u'maltodextrin transmembrane transporter activity', u'cell outer membrane', u'maltodextrin transport', u'carbohydrate transmembrane transport']	['Carbohydrate transport and metabolism']		1077530	744417	325366	703890	1144600	1384100	116300	1427100	689850	75007	339140	561950
fig|550.1679.peg.465	Protein RcsF	rcsF	[u'intracellular signal transduction', u'cell outer membrane']	['Cell wall/membrane/envelope biogenesis']		565163	606190	657517	437190	513490	744810	455760	756620	n.d.	237750	965770	769030
fig|550.1679.peg.4657	Signal recognition particle receptor FtsY	ftsY	[u'SRP-dependent cotranslational protein targeting to membrane', u'GTP binding']	['Intracellular trafficking, secretion, and vesicular transport']		1.65157e+06	770593	941403	1640800	1499600	1814300	782300	1291600	237880	187190	1734700	902320
fig|550.1679.peg.466	Methionine ABC transporter substrate-binding protein	metQ	[]	['Inorganic ion transport and metabolism']		36070000	3.40797e+07	2.40098e+07	31056000	30480000	46674000	17548000	39159000	45532000	9236500	38772000	24021000
fig|550.1679.peg.4661	Gamma-aminobutyrate:alpha-ketoglutarate aminotransferase (EC 2.6.1.19)	puuE	[u'catalytic activity', u'gamma-aminobutyric acid metabolic process', u'pyridoxal phosphate binding', u'4-aminobutyrate transaminase activity', u'transaminase activity']	['Amino acid transport and metabolism']		3.28863e+06	2.07777e+06	1.96643e+06	3656800	2405000	3804100	1860400	3404400	968500	1333600	1547500	3018200
fig|550.1679.peg.4662	Branched-chain amino acid ABC transporter%2C amino acid-binding protein (TC 3.A.1.4.1)	livJ	[u'amino acid transport']	['Amino acid transport and metabolism']		3.96853e+06	4.39983e+06	2.89693e+06	3380700	3967800	4557100	2719200	6699200	3781100	1302600	3970200	3418000
fig|550.1679.peg.4665	High-affinity leucine-specific transport system%2C periplasmic binding protein LivK (TC 3.A.1.4.1)	livK	[u'amino acid transport']	['Amino acid transport and metabolism']		322243	261884	158394	285850	338490	342390	230270	470510	84873	83283	184050	207850
fig|550.1679.peg.4676	Gamma-glutamyltranspeptidase (EC 2.3.2.2) @ Glutathione hydrolase (EC 3.4.19.13)	ggt	[u'glutathione catabolic process', u'glutathione hydrolase activity']	['Amino acid transport and metabolism']		1.83803e+06	1.45004e+06	1251720	2070800	1727000	1716300	785660	2732000	832450	645860	1555600	1553700
fig|550.1679.peg.4678	Uncharacterized oxidoreductase YhhX	yhhX	[u'oxidation-reduction process', u'oxidoreductase activity']	['Function unknown']		700010	988450	2.40103e+06	926560	658760	514710	170860	393090	2401400	1274200	3472700	2456200
fig|550.1679.peg.4679	Quercetin 2%2C3-dioxygenase (EC 1.13.11.24) > YhhW	yhhW	[]	['Function unknown']		2093000	1.80524e+06	847170	1969700	1740600	2568700	1187800	3283900	944030	332020	486390	1723100
fig|550.1679.peg.4691	Putative outer membrane or exported protein STM4242	0	[]	['Function unknown']		335833	295307	180400	313820	320290	373390	139130	431790	315000	102680	336620	101900
fig|550.1679.peg.4694	Quinone oxidoreductase (EC 1.6.5.5)	qorA	[u'zinc ion binding', u'oxidation-reduction process', u'oxidoreductase activity']	['Energy production and conversion']		4.77827e+06	3441300	2.50817e+06	4004800	4652200	5677800	1742000	5177700	3404200	1210300	2820900	3493300
fig|550.1679.peg.4699	Biosynthetic Aromatic amino acid aminotransferase alpha (EC 2.6.1.57)	tyrB	[u'transaminase activity', u'biosynthetic process', u'cellular amino acid metabolic process', u'pyridoxal phosphate binding', u'catalytic activity']	['Amino acid transport and metabolism']		13333000	7.84493e+06	8.23767e+06	11943000	14066000	13990000	4656500	12681000	6197300	2295300	14407000	8010700
fig|550.1679.peg.4704	Single-stranded DNA-binding protein	ssb	[u'DNA replication', u'single-stranded DNA binding']	['Replication, recombination and repair']		4781300	2.60117e+06	2317100	6208900	2864600	5270400	2066000	3630900	2106600	1636300	2498600	2816400
fig|550.1679.peg.4709	Glutathione S-transferase (EC 2.5.1.18)	gst3	[u'protein binding']	['Post-translational modification, protein turnover, and chaperones']		460117	426135	237540	598160	405690	376500	318520	533750	n.d.	148740	307970	255910
fig|550.1679.peg.4710	Guanine/hypoxanthine permease GhxP	ghxP	[u'transmembrane transporter activity', u'membrane', u'transmembrane transport']	['Function unknown']		2.96543e+06	1.76393e+06	2106370	2537400	2920800	3438100	515500	2441900	2334400	356410	3738700	2224000
fig|550.1679.peg.476	Hydroxyacylglutathione hydrolase (EC 3.1.2.6)	gloB	[u'hydroxyacylglutathione hydrolase activity', u'methylglyoxal catabolic process to D-lactate via S-lactoyl-glutathione']	['Energy production and conversion']		287880	349213	263680	448910	218670	196060	450160	406820	190660	170670	416770	203600
fig|550.1679.peg.4762	Transcriptional regulator YjdC%2C AcrR family	yjdC	[u'DNA binding']	['Transcription']		2.69103e+06	2059760	1827790	2569100	2593400	2910600	926280	3153200	2099800	601270	2884400	1997700
fig|550.1679.peg.4766	Aspartate ammonia-lyase (EC 4.3.1.1)	aspA	[u'catalytic activity', u'tricarboxylic acid cycle', u'aspartate ammonia-lyase activity', u'lyase activity', u'aspartate metabolic process']	['Amino acid transport and metabolism']		4.50517e+06	4.17867e+06	3.24337e+06	5738900	2750200	5026400	3167500	7119900	2248600	1274300	4452200	4003600
fig|550.1679.peg.4769	Heat shock protein 60 family co-chaperone GroES	groS	[u'cytoplasm', u'protein folding', u'ATP binding']	['Post-translational modification, protein turnover, and chaperones']		5.96453e+07	5.05713e+07	3.84087e+07	56192000	55557000	67187000	35895000	77504000	38315000	19364000	48458000	47404000
fig|550.1679.peg.4770	Heat shock protein 60 family chaperone GroEL	groL	[u'cytoplasm', u'protein refolding', u'protein folding', u'ATP binding']	['Post-translational modification, protein turnover, and chaperones']		5.45657e+07	47595000	29182000	87878000	41745000	34074000	85877000	36811000	20097000	32633000	24372000	30541000
fig|550.1679.peg.4777	Translation elongation factor P	efp	[u'cytoplasm', u'translation elongation factor activity', u'translational elongation', u'peptide biosynthetic process']	['Translation, ribosomal structure and biogenesis']		10883500	1.2981e+07	7029100	13359000	9061500	10230000	11166000	21647000	6129900	3538800	10656000	6892500
fig|550.1679.peg.4783	Class C beta-lactamase (EC 3.5.2.6) > ACT/MIR family%2C cephalosporin-hydrolyzing	ampC/MIR-17	[u'antibiotic catabolic process', u'beta-lactamase activity', u'outer membrane-bounded periplasmic space']	['Defense mechanisms']		1.7346e+09	1063110016	1.36778e+09	1743100032	1692800000	1767900032	701350016	1737900032	750080000	377729984	2328600064	1396999936
fig|550.1679.peg.4795	3'-to-5' oligoribonuclease (orn)	orn	[u'nucleic acid binding', u"3'-5'-exoribonuclease activity"]	['RNA processing and modification']		945883	1281180	1.10083e+06	916090	710960	1210600	729740	1769800	1344000	353080	1878700	1070700
fig|550.1679.peg.4807	Adenylosuccinate synthetase (EC 6.3.4.4)	purA	[u'adenylosuccinate synthase activity', u'purine nucleotide biosynthetic process', u'GTP binding']	['Nucleotide transport and metabolism']		4546700	2966600	2.61287e+06	5521700	3968900	4149500	2899400	3812900	2187500	1373200	3547200	2918200
fig|550.1679.peg.4826	SSU ribosomal protein S6p	rpsF	[u'structural constituent of ribosome', u'rRNA binding', u'ribosome', u'translation']	['Translation, ribosomal structure and biogenesis']		3969000	2.58577e+06	2499200	5710100	3004300	3192600	3969500	2363100	1424700	1551000	3535500	2411100
fig|550.1679.peg.4828	SSU ribosomal protein S18p @ SSU ribosomal protein S18p%2C zinc-independent	rpsR	[u'structural constituent of ribosome', u'translation', u'ribosome', u'intracellular']	['Translation, ribosomal structure and biogenesis']		2525300	772983	877457	4670100	1181800	1724000	1363300	682830	272820	699510	569460	1363400
fig|550.1679.peg.4829	LSU ribosomal protein L9p	rplI	[u'structural constituent of ribosome', u'translation', u'ribosome', u'intracellular']	['Translation, ribosomal structure and biogenesis']		4.28817e+06	3.31716e+06	2.39003e+06	9490600	1948700	1425200	6932000	2471100	548370	3195200	1063500	2911400
fig|550.1679.peg.4830	Uncharacterized protein YtfB	ytfB	[]	['Cell wall/membrane/envelope biogenesis']		715190	643675	171949	594700	861950	688920	454290	833060	n.d.	64898	282240	168710
fig|550.1679.peg.4831	FKBP-type peptidyl-prolyl cis-trans isomerase FklB (EC 5.2.1.8)	fklB	[u'protein folding']	['Post-translational modification, protein turnover, and chaperones']		8.29647e+06	7756800	6.92433e+06	8899500	6882100	9107800	5110800	10071000	8088600	3092700	11327000	6353300
fig|550.1679.peg.4837	NAD(P)H dehydrogenase (quinone) 2 (EC 1.6.5.2)	qorB	[]	['Carbohydrate transport and metabolism', 'Cell wall/membrane/envelope biogenesis']		3.02767e+06	2.12384e+06	2.18974e+06	2520200	2723700	3839100	1558300	3830200	983030	909630	4097800	1561800
fig|550.1679.peg.4839	2'%2C3'-cyclic-nucleotide 2'-phosphodiesterase (EC 3.1.4.16) / 3'-nucleotidase (EC 3.1.3.6)	cpdB	[u'hydrolase activity', u"2',3'-cyclic-nucleotide 2'-phosphodiesterase activity", u'hydrolase activity, acting on ester bonds', u'nucleotide binding', u'nucleotide catabolic process', u'nucleotide metabolic process', u'metal ion binding']	['Nucleotide transport and metabolism']		10188900	6586900	6.31457e+06	10021000	8291700	12254000	3907900	10547000	5305800	3169300	9052500	6721900
fig|550.1679.peg.4841	Uncharacterized protein YtfJ	ytfJ	[]	['Function unknown']		590000	572960	389010	467500	565330	737170	160540	992570	565770	123180	452980	590870
fig|550.1679.peg.4844	Peptide-methionine (S)-S-oxide reductase MsrA (EC 1.8.4.11)	msrA	[u'peptide-methionine (S)-S-oxide reductase activity', u'oxidation-reduction process']	['Post-translational modification, protein turnover, and chaperones']		3252000	2.19127e+06	1.15785e+06	3287900	3051900	3416200	1490900	3105000	1977900	405360	1377200	1691000
fig|550.1679.peg.4851	Inorganic pyrophosphatase (EC 3.6.1.1)	ppa	[u'cytoplasm', u'phosphate-containing compound metabolic process', u'magnesium ion binding', u'inorganic diphosphatase activity']	['Energy production and conversion']		2.01237e+07	16897000	13000300	19515000	17365000	23491000	11667000	21021000	18003000	7184900	18835000	12981000
fig|550.1679.peg.4852	Galactofuranose ABC transporter%2C substrate-binding protein	ytfQ	[]	['Carbohydrate transport and metabolism']		290887	334007	212407	183300	283350	406010	170190	487450	344380	118720	183340	335160
fig|550.1679.peg.4859	UDP-N-acetylmuramate:L-alanyl-gamma-D-glutamyl-meso-diaminopimelate ligase (EC 6.3.2.-)	mpl	[u'acid-amino acid ligase activity', u'cell wall organization', u'biosynthetic process', u'peptidoglycan biosynthetic process', u'ligase activity', u'ATP binding']	['Cell wall/membrane/envelope biogenesis']		1203000	582130	694597	1204000	1143700	1261300	366690	848250	531450	262780	1233800	587210
fig|550.1679.peg.4861	TldE protein%2C part of TldE/TldD proteolytic complex	pmbA	[u'proteolysis', u'metallopeptidase activity']	['Function unknown']		3309400	2.64587e+06	2.34345e+06	3084000	3184700	3659500	1787300	4223700	1926600	954960	3918900	2156500
fig|550.1679.peg.487	Aliphatic amidase AmiE (EC 3.5.1.4)	yafV	[u'nitrogen compound metabolic process']	['Function unknown']		9.72137e+06	6.72147e+06	5.92557e+06	9424400	7461700	12278000	3080300	11634000	5450100	2674700	7643600	7458400
fig|550.1679.peg.4887	2-iminobutanoate/2-iminopropanoate deaminase RidA/TdcF (EC 3.5.99.10)	ridA	[]	['Translation, ribosomal structure and biogenesis']		6.11247e+06	3.75643e+06	5.15113e+06	7549400	4609200	6178800	3757400	4399600	3112300	2143700	7988700	5321000
fig|550.1679.peg.4888	Aspartate carbamoyltransferase regulatory chain (PyrI)	pyrI	[u"'de novo' pyrimidine nucleobase biosynthetic process", u'aspartate carbamoyltransferase complex']	['Nucleotide transport and metabolism']		NaN	436545	NaN	277200	n.d.	n.d.	510780	362310	n.d.	n.d.	n.d.	n.d.
fig|550.1679.peg.4889	Aspartate carbamoyltransferase (EC 2.1.3.2)	pyrB	[u'carboxyl- or carbamoyltransferase activity', u"'de novo' pyrimidine nucleobase biosynthetic process", u'cellular amino acid metabolic process', u'amino acid binding', u'aspartate carbamoyltransferase activity']	['Nucleotide transport and metabolism']		3.30217e+06	2.37345e+06	2387070	3786100	2968000	3152400	2302100	3872400	945840	702110	3863100	2596000
fig|550.1679.peg.490	D-sedoheptulose 7-phosphate isomerase (EC 5.3.1.28)	gmhA	[u'cytoplasm', u'D-sedoheptulose 7-phosphate isomerase activity', u'carbohydrate derivative metabolic process', u'carbohydrate derivative binding']	['Carbohydrate transport and metabolism']		14907000	1.09886e+07	7.57113e+06	12715000	15299000	16707000	8632900	12316000	12017000	2530300	12632000	7551100
fig|550.1679.peg.4902	Ribonuclease E inhibitor RraB	rraB	[]	['Function unknown']		1.12981e+06	1306500	1433890	1345500	833940	1210000	1377100	1235900	n.d.	1219700	2456400	625570
fig|550.1679.peg.4904	hypothetical protein	Il20ra	[]	[]		268717	277004	18396	231440	169600	405110	68617	485390	n.d.	9984	21479	23725
fig|550.1679.peg.4936	Acetamidase (EC 3.5.1.4)	SPAC869.04	[u'hydrolase activity, acting on carbon-nitrogen (but not peptide) bonds, in linear amides']	['Energy production and conversion']		4.76727e+06	2437600	4.04733e+06	4831900	4297400	5172500	1480300	4795400	1037100	1180800	7752600	3208600
fig|550.1679.peg.4938	FMN oxidoreductase	namA	[u'catalytic activity', u'oxidoreductase activity', u'oxidation-reduction process', u'FMN binding']	['Energy production and conversion']		7413000	6.32503e+06	5.17133e+06	6900900	6843200	8494900	3033400	9390300	6551400	1833300	7628700	6052000
fig|550.1679.peg.4944	Bll2902 protein	ABHD10	[]	['Post-translational modification, protein turnover, and chaperones']		508927	416747	504984	550530	480450	495800	252450	856330	141460	77102	879990	557860
fig|550.1679.peg.4949	NADH:flavin oxidoreductases%2C Old Yellow Enzyme family	nemA	[u'catalytic activity', u'oxidoreductase activity', u'oxidation-reduction process', u'FMN binding']	['Energy production and conversion']		53449.3	389077	41964	67759	49303	43286	284090	649520	233620	n.d.	36906	47022
fig|550.1679.peg.4951	Possible carboxymuconolactone decarboxylase family protein (EC 4.1.1.44)	HI_1053	[u'oxidation-reduction process', u'peroxiredoxin activity']	['Function unknown']		5.53947e+07	3.93777e+07	3.35173e+07	48977000	45320000	71887000	23719000	52559000	41855000	19436000	41823000	39293000
fig|550.1679.peg.4953	hypothetical protein	trmB	[]	['Post-translational modification, protein turnover, and chaperones']		77865000	5.27533e+07	3.70577e+07	73114000	70176000	90305000	23909000	63711000	70640000	20897000	53479000	36797000
fig|550.1679.peg.4980	Short-chain alcohol dehydrogenase family	fabV	[u'oxidation-reduction process', u'oxidoreductase activity']	['Function unknown']		3719500	4052900	5.04783e+06	3977100	3837100	3344300	3904200	5612100	2642400	1844700	8476500	4822300
fig|550.1679.peg.501	Cytosol nonspecific dipeptidase (EC 3.4.13.18)	pepD	[u'proteolysis', u'hydrolase activity']	['Amino acid transport and metabolism']		635957	860870	1.30432e+06	530020	747270	630580	690160	1066000	826450	528850	2131800	1252300
fig|550.1679.peg.502	Xanthine-guanine phosphoribosyltransferase (EC 2.4.2.22)	gpt	[u'nucleoside metabolic process', u'xanthine phosphoribosyltransferase activity']	['Nucleotide transport and metabolism']		4612000	3.00707e+06	1036150	5254900	2744400	5836700	2419000	4804800	1797400	513550	1362900	1232000
fig|550.1679.peg.5024	Biofilm PGA outer membrane secretin PgaA	pgaA	[u'poly-beta-1,6-N-acetyl-D-glucosamine transmembrane transporter activity', u'protein binding']	['Cell wall/membrane/envelope biogenesis']		278417	215209	188468	254200	296140	284910	152770	457560	35296	60695	330000	174710
fig|550.1679.peg.503	Fermentation/respiration switch protein	Ent638_0765	[]	['Function unknown']		4.74223e+06	3.44323e+06	2.53713e+06	4743700	4663900	4819100	2180000	6030700	2119000	1070900	3674900	2865600
fig|550.1679.peg.5031	hypothetical protein	atpC	[]	[]		630687	308407	355790	563820	598980	729260	179070	441230	304920	223080	341570	502720
fig|550.1679.peg.507	Gamma-glutamyl phosphate reductase (EC 1.2.1.41)	proA	[u'NADP binding', u'proline biosynthetic process', u'oxidoreductase activity, acting on the aldehyde or oxo group of donors, NAD or NADP as acceptor', u'glutamate-5-semialdehyde dehydrogenase activity', u'oxidation-reduction process', u'oxidoreductase activity']	['Amino acid transport and metabolism']		4.62597e+06	3215100	2.29683e+06	5333400	3695200	4849300	2162900	4811300	2671100	1097000	3169900	2623600
fig|550.1679.peg.537	Porphobilinogen synthase (EC 4.2.1.24)	hemB	[u'catalytic activity', u'porphobilinogen synthase activity', u'tetrapyrrole biosynthetic process', u'metal ion binding']	['Coenzyme transport and metabolism']		415123	157167	233207	796030	185620	263720	244710	186980	39810	142610	260470	296540
fig|550.1679.peg.559	Cytoplasmic protein YaiE	ppnP	[]	['Function unknown']		4.42323e+06	3452250	2943200	4753000	3491400	5025300	2077800	4826700	n.d.	808100	4004300	4017200
fig|550.1679.peg.572	hypothetical protein	gcvT	[]	[]		196112	77115.5	28982.3	386120	125540	76675	42051	112180	n.d.	20250	31677	35020
fig|550.1679.peg.573	Alkyl hydroperoxide reductase subunit C-like protein	BUsg_176	[u'antioxidant activity', u'peroxiredoxin activity', u'oxidation-reduction process', u'oxidoreductase activity']	['Post-translational modification, protein turnover, and chaperones']		2.61547e+08	226970000	1.73039e+08	264400000	232060000	288180000	143060000	341060000	196790000	68938000	252510000	197670000
fig|550.1679.peg.577	Protein translocase subunit YajC	yajC	[]	['Intracellular trafficking, secretion, and vesicular transport']		1.19063e+07	1.10555e+07	7.19387e+06	16747000	8821800	10150000	9427500	18775000	4964100	3358700	11234000	6988900
fig|550.1679.peg.582	Nucleoside-specific channel-forming protein Tsx precursor	tsx	[u'cell outer membrane', u'nucleoside transmembrane transporter activity']	['Cell wall/membrane/envelope biogenesis']		1.59607e+06	1.03184e+06	472137	1678600	1561300	1548300	625430	1418900	1051200	166700	655640	594070
fig|550.1679.peg.583	Hypothetical lipoprotein yajI	yajI	[]	['Function unknown']		3.81197e+06	3.08297e+06	3.74773e+06	4741600	3803700	2890600	2231500	4898600	2118800	1741500	6649200	2852500
fig|550.1679.peg.585	Diaminohydroxyphosphoribosylaminopyrimidine deaminase (EC 3.5.4.26) / 5-amino-6-(5-phosphoribosylamino)uracil reductase (EC 1.1.1.193)	ribD	[u'hydrolase activity', u'NADP binding', u'riboflavin biosynthetic process', u'catalytic activity', u'5-amino-6-(5-phosphoribosylamino)uracil reductase activity', u'zinc ion binding', u'diaminohydroxyphosphoribosylaminopyrimidine deaminase activity', u'oxidation-reduction process']	['Coenzyme transport and metabolism']		606907	453373	203370	563490	565200	692030	309950	773840	276330	120160	278250	211700
fig|550.1679.peg.586	6%2C7-dimethyl-8-ribityllumazine synthase (EC 2.5.1.78)	ribH	[u'6,7-dimethyl-8-ribityllumazine synthase activity', u'riboflavin synthase complex', u'riboflavin biosynthetic process']	['Coenzyme transport and metabolism']		7.30653e+06	4078700	5382500	8627800	5017400	8274400	7707700	2940600	1587800	5279900	6738100	4129500
fig|550.1679.peg.587	Transcription termination protein NusB	nusB	[u'regulation of transcription, DNA-templated', u'RNA binding', u'DNA-templated transcription, termination']	['Transcription']		639623	357963	415823	938390	419450	561030	361580	567790	144520	153620	727750	366100
fig|550.1679.peg.589	NADPH dependent aldo-keto reductase > YajO	yajO	[u'oxidation-reduction process', u'oxidoreductase activity']	['Energy production and conversion']		NaN	40076	109582	n.d.	n.d.	n.d.	33605	46547	n.d.	30689	262370	35686
fig|550.1679.peg.594	DJ-1/YajL/PfpI superfamily%2C includes chaperone protein YajL (former ThiJ)%2C parkinsonism-associated protein DJ-1%2C peptidases PfpI%2C Hsp31	yajL	[]	['Function unknown']		3419500	2.50453e+06	2.26563e+06	3428900	2897400	3932200	1599200	3206000	2708400	1361200	2668800	2766900
fig|550.1679.peg.596	UPF0234 protein Yitk	CKO_02735	[]	['Function unknown']		28913000	20394000	2.24523e+07	26955000	26733000	33051000	14146000	28041000	18995000	10610000	36041000	20706000
fig|550.1679.peg.604	Hypothetical lipoprotein YajG precursor	yajG	[]	['Cell wall/membrane/envelope biogenesis']		5.21577e+06	5.53787e+06	5.57427e+06	5910500	4573300	5163500	4519900	6905800	5187900	3553100	7280200	5889500
fig|550.1679.peg.606	Cell division trigger factor (EC 5.2.1.8)	tig	[u'protein transport', u'protein folding']	['Post-translational modification, protein turnover, and chaperones']		6.60387e+07	4.63977e+07	4.50647e+07	75476000	57933000	64707000	38531000	65424000	35238000	19051000	67954000	48189000
fig|550.1679.peg.607	ATP-dependent Clp protease proteolytic subunit (EC 3.4.21.92)	clpP	[u'serine-type endopeptidase activity', u'proteolysis']	['Post-translational modification, protein turnover, and chaperones']		1.19791e+07	8863000	5.23263e+06	18535000	6957400	10445000	7335400	8619600	10634000	3241700	6514800	5941400
fig|550.1679.peg.611	Peptidyl-prolyl cis-trans isomerase PpiD (EC 5.2.1.8)	ppiD	[u'peptidyl-prolyl cis-trans isomerase activity']	['Post-translational modification, protein turnover, and chaperones']		1.13e+07	8.80293e+06	5.27057e+06	12250000	9957100	11693000	5747000	14764000	5897800	2516300	8157900	5137500
fig|550.1679.peg.617	Pyridoxal-5'-phosphate-dependent enzyme beta superfamily (fold type II)	F13B12.4	[]	['Amino acid transport and metabolism']		3387000	4.24347e+06	5480420	2498900	3521000	4141100	1225100	7220600	4284700	650160	9028300	6762800
fig|550.1679.peg.623	Acyl-CoA thioesterase II (EC 3.1.2.-)	tesB	[u'acyl-CoA metabolic process', u'acyl-CoA hydrolase activity']	['Lipid transport and metabolism']		841363	525376	351193	940480	708380	875230	441860	1034400	99869	140570	409480	503530
fig|550.1679.peg.624	Uncharacterized lipoprotein YbaY	ybaY	[]	['Function unknown']		19144000	1.12839e+07	15516400	18026000	21104000	18302000	8257600	15411000	10183000	6907200	26586000	13056000
fig|550.1679.peg.638	LSU ribosomal protein L31p @ LSU ribosomal protein L31p%2C zinc-independent	rpmE2	[u'structural constituent of ribosome', u'translation', u'ribosome', u'intracellular']	['Translation, ribosomal structure and biogenesis']		414777	534240	NaN	920690	149020	174620	831950	236530	n.d.	415440	n.d.	n.d.
fig|550.1679.peg.648	Multidrug efflux system AcrAB-TolC%2C membrane fusion component AcrA	acrA	[u'transporter activity', u'membrane', u'transmembrane transport']	['Defense mechanisms']		5828300	7.28567e+06	5860700	5212100	5335200	6937600	4443700	11685000	5728300	2657700	9805300	5119100
fig|550.1679.peg.656	Nucleoid-associated protein YaaK	ESA_02800	[]	['Function unknown']		4191000	2.32057e+06	2411800	3232200	3440100	5900700	1144300	3892100	1925300	1071200	3039300	3124900
fig|550.1679.peg.659	Adenylate kinase (EC 2.7.4.3)	adk	[u'nucleobase-containing compound metabolic process', u'phosphotransferase activity, phosphate group as acceptor', u'adenylate kinase activity', u'ATP binding', u'nucleobase-containing compound kinase activity']	['Nucleotide transport and metabolism']		7.26743e+06	5.46967e+06	4937000	7066900	6468000	8267400	4448200	8771500	3189300	2116800	7719500	4974700
fig|550.1679.peg.664	UDP-sugar hydrolase (EC 3.6.1.45)%3B 5'-nucleotidase (EC 3.1.3.5)	ushA	[u'nucleotide catabolic process', u'hydrolase activity', u'metal ion binding', u'hydrolase activity, acting on ester bonds', u'nucleotide binding']	['Nucleotide transport and metabolism']		1905300	1.26127e+06	741000	1712200	1780700	2223000	574800	2110600	1098400	356410	957700	908890
fig|550.1679.peg.674	FIG000875: Thioredoxin domain-containing protein EC-YbbN	cnoX	[u'cell redox homeostasis', u'protein binding']	['Post-translational modification, protein turnover, and chaperones']		1.15896e+07	9.12273e+06	8.05123e+06	9984900	12144000	12640000	4768200	11222000	11378000	4029700	11223000	8901000
fig|550.1679.peg.676	Multifunctional acyl-CoA thioesterase I%2C protease I%2C lysophospholipase L1	tesA	[u'lipase activity', u'lipid metabolic process']	['Amino acid transport and metabolism']		282873	166881	174664	240570	201150	406900	142490	307150	51002	72611	201630	249750
fig|550.1679.peg.681	N5-carboxyaminoimidazole ribonucleotide synthase (EC 6.3.4.18)	purK	[u'phosphoribosylaminoimidazole carboxylase activity', u"'de novo' IMP biosynthetic process", u'ATP binding']	['Nucleotide transport and metabolism']		1591500	711240	471972	1779500	1454900	1540100	577790	1278900	277030	39265	883760	492890
fig|550.1679.peg.682	N5-carboxyaminoimidazole ribonucleotide mutase (EC 5.4.99.18)	purE	[u"'de novo' IMP biosynthetic process"]	['Nucleotide transport and metabolism']		7.26907e+06	4.48597e+06	2.83853e+06	8404800	5438700	7963700	3913800	5376500	4167600	2685500	2648800	3181300
fig|550.1679.peg.685	Peptidyl-prolyl cis-trans isomerase PpiB (EC 5.2.1.8)	ppiB	[u'protein peptidyl-prolyl isomerization', u'protein folding', u'peptidyl-prolyl cis-trans isomerase activity']	['Post-translational modification, protein turnover, and chaperones']		28021000	2.47543e+07	1.531e+07	20507000	25824000	37732000	14400000	26909000	32954000	6912100	23703000	15315000
fig|550.1679.peg.686	Cysteinyl-tRNA synthetase (EC 6.1.1.16)	cysS	[u'cytoplasm', u'aminoacyl-tRNA ligase activity', u'cysteinyl-tRNA aminoacylation', u'cysteine-tRNA ligase activity', u'nucleotide binding', u'tRNA aminoacylation for protein translation', u'ATP binding']	['Translation, ribosomal structure and biogenesis']		1505000	1.53947e+06	633020	1895600	1093200	1526200	1069600	2529400	1019400	347990	731970	819100
fig|550.1679.peg.691	Methenyltetrahydrofolate cyclohydrolase (EC 3.5.4.9) / Methylenetetrahydrofolate dehydrogenase (NADP+) (EC 1.5.1.5)	folD	[u'catalytic activity', u'methylenetetrahydrofolate dehydrogenase (NADP+) activity', u'oxidation-reduction process']	['Coenzyme transport and metabolism']		1.75987e+06	1.52712e+06	1.70862e+06	1664100	1431100	2184400	780490	3160500	640380	382450	3064900	1678500
fig|550.1679.peg.736	Ferric iron ABC transporter%2C iron-binding protein	fbpA	[u'transmembrane transport']	['Inorganic ion transport and metabolism']		3.09517e+07	22105000	1.65611e+07	31995000	25036000	35824000	12744000	36839000	16732000	6114200	19431000	24138000
fig|550.1679.peg.740	Ferrichrome-iron receptor	fcuA	[u'iron ion binding', u'signaling receptor activity', u'siderophore transport']	['Inorganic ion transport and metabolism']		7.11157e+06	5.17883e+06	3.81047e+06	7215300	6032500	8086900	2853700	8663400	4019400	1388400	5503900	4539100
fig|550.1679.peg.744	Inosose isomerase (EC 5.3.99.11)	iolE	[]	['Carbohydrate transport and metabolism']		375760	473961	100313	220570	130960	775750	338670	1012500	70712	43630	154580	102730
fig|550.1679.peg.751	Oxygen-insensitive NAD(P)H nitroreductase (EC 1.-.-.-) / Dihydropteridine reductase (EC 1.5.1.34)	nfsB	[u'oxidoreductase activity']	['Energy production and conversion']		8546400	6.29117e+06	6586000	7633800	8121000	9884400	3884500	9864400	5124600	1920600	10486000	7351400
fig|550.1679.peg.762	2-dehydropantoate 2-reductase (EC 1.1.1.169)	Rv2573	[u'cytoplasm', u'pantothenate biosynthetic process', u'2-dehydropantoate 2-reductase activity', u'oxidation-reduction process', u'oxidoreductase activity']	['Coenzyme transport and metabolism']		5.97977e+06	3061800	2.69513e+06	5083300	6288200	6567800	2000500	4135000	3049900	1662200	3532900	2890300
fig|550.1679.peg.769	2%2C3-butanediol dehydrogenase%2C S-alcohol forming%2C (R)-acetoin-specific (EC 1.1.1.4) / Acetoin (diacetyl) reductase (EC 1.1.1.304)	budC	[u'acetoin catabolic process', u'acetoin dehydrogenase activity', u'oxidation-reduction process', u'oxidoreductase activity']	['Amino acid transport and metabolism', 'Coenzyme transport and metabolism']		590777	576253	933617	211740	836540	724050	267070	1158100	303590	300940	1652100	847810
fig|550.1679.peg.783	Betaine aldehyde dehydrogenase (EC 1.2.1.8)	betB	[u'oxidoreductase activity', u'betaine-aldehyde dehydrogenase activity', u'oxidoreductase activity, acting on the aldehyde or oxo group of donors, NAD or NADP as acceptor', u'metal ion binding', u'oxidation-reduction process', u'glycine betaine biosynthetic process from choline']	['Energy production and conversion']		1.63113e+07	1.02896e+07	9.21803e+06	18584000	18035000	12315000	10318000	14974000	5576900	3630600	14030000	9993500
fig|550.1679.peg.790	TonB-dependent receptor%3B Outer membrane receptor for ferric enterobactin and colicins B%2C D	fepA	[u'iron ion binding', u'signaling receptor activity', u'siderophore transport']	['Inorganic ion transport and metabolism']		2.61687e+07	19293000	1.40204e+07	27260000	22716000	28530000	11335000	32503000	14041000	5128300	20679000	16254000
fig|550.1679.peg.793	Enterobactin synthetase component F%2C serine activating enzyme (EC 2.7.7.-)	entF	[u'catalytic activity', u'biosynthetic process', u'phosphopantetheine binding', u'hydrolase activity, acting on ester bonds']	['Secondary metabolites biosynthesis, transport, and catabolism']		232983	327913	269230	264390	185480	249080	374270	485650	123820	118070	452820	236800
fig|550.1679.peg.798	Ferric enterobactin-binding periplasmic protein FepB (TC 3.A.1.14.2)	fepB	[]	['Inorganic ion transport and metabolism']		5.59753e+06	4.28273e+06	3307100	5744400	5271000	5777200	1924600	6929000	3994600	1024600	4262700	4634000
fig|550.1679.peg.808	Short-chain dehydrogenase/reductase SDR?	bdcA	[]	['Function unknown']		1786000	2.04503e+06	2207790	1636000	1658100	2063900	1289400	2757200	2088500	745270	4230400	1647700
fig|550.1679.peg.814	5-methylthioribose kinase (EC 2.7.1.100)	mtnK	[u'methionine biosynthetic process', u'S-methyl-5-thioribose kinase activity']	['Coenzyme transport and metabolism']		6.38412e+06	6022250	133627	9465200	322070	9365100	4492900	7551600	n.d.	104640	127720	168520
fig|550.1679.peg.824	Alkyl hydroperoxide reductase protein C (EC 1.11.1.15)	ahpC	[u'antioxidant activity', u'peroxiredoxin activity', u'response to oxidative stress', u'oxidation-reduction process', u'oxidoreductase activity']	['Post-translational modification, protein turnover, and chaperones']		68663000	4.92107e+07	4.31003e+07	58256000	57843000	89890000	35861000	72603000	39168000	20612000	66242000	42447000
fig|550.1679.peg.835	Cold shock protein of CSP family > CspE (naming convention as in E.coli)	cspE	[u'regulation of transcription, DNA-templated', u'nucleic acid binding', u'DNA binding']	['Transcription']		880137	3.00588e+06	2.87937e+06	929700	559710	1151000	3021800	5135200	860650	1715200	3622700	3300200
fig|550.1679.peg.837	Putative amidase	ybeM	[u'nitrogen compound metabolic process']	['Function unknown']		194357	262395	NaN	225850	219340	137880	177920	346870	n.d.	n.d.	n.d.	n.d.
fig|550.1679.peg.838	Twin-arginine translocation protein TatE	tatE	[u'protein transporter activity', u'protein secretion', u'integral component of membrane', u'protein transport', u'plasma membrane']	['Intracellular trafficking, secretion, and vesicular transport']		1.33488e+06	1094025	1.32054e+06	923650	1520800	1560200	1125500	2103500	53075	710510	1822400	1428700
fig|550.1679.peg.843	D-alanyl-D-alanine carboxypeptidase (EC 3.4.16.4)	dacA	[u'proteolysis', u'carboxypeptidase activity', u'serine-type D-Ala-D-Ala carboxypeptidase activity']	['Cell wall/membrane/envelope biogenesis']		969147	NaN	NaN	1175500	724040	1007900	n.d.	n.d.	n.d.	n.d.	n.d.	n.d.
fig|550.1679.peg.844	Septum-associated rare lipoprotein A	rlpA	[u'lyase activity', u'peptidoglycan binding']	['Cell wall/membrane/envelope biogenesis']		2.16643e+06	2115600	1.2986e+06	1687100	2226800	2585400	1211400	4384000	751400	496210	1865200	1534400
fig|550.1679.peg.851	LPS-assembly lipoprotein LptE	lptE	[u'outer membrane', u'Gram-negative-bacterium-type cell outer membrane assembly']	['Cell wall/membrane/envelope biogenesis']		4.40127e+06	3.66513e+06	2.41053e+06	4929600	3964900	4309300	2345300	5555300	3094800	1074900	3483000	2673700
fig|550.1679.peg.852	Leucyl-tRNA synthetase (EC 6.1.1.4)	leuS	[u'aminoacyl-tRNA ligase activity', u'leucine-tRNA ligase activity', u'nucleotide binding', u'aminoacyl-tRNA editing activity', u'tRNA aminoacylation for protein translation', u'leucyl-tRNA aminoacylation', u'ATP binding']	['Translation, ribosomal structure and biogenesis']		4.71627e+06	3.68573e+06	3.05007e+06	4965500	4036400	5146900	2646700	6373700	2036800	1288800	4058000	3803400
fig|550.1679.peg.853	Uncharacterized protein YbeL	ybeL	[]	['Function unknown']		182355	371535	265647	n.d.	156900	207810	287460	455610	n.d.	140790	386550	269600
fig|550.1679.peg.854	Pyrimidine-specific ribonucleoside hydrolase RihA	rihA	[u'pyrimidine nucleobase metabolic process', u'nucleobase-containing small molecule interconversion', u'uridine nucleosidase activity', u'hydrolase activity, hydrolyzing N-glycosyl compounds']	['Nucleotide transport and metabolism']		260529	204373	179500	51826	664690	65072	97338	385080	130700	86719	181760	270020
fig|550.1679.peg.858	Glutamate Aspartate periplasmic binding protein precursor GltI (TC 3.A.1.3.4)	gltI	[]	['Inorganic ion transport and metabolism']		4.54833e+06	3.73303e+06	2.71127e+06	3192700	4284000	6168300	1623100	6822300	2753700	965620	2710900	4457300
fig|550.1679.peg.860	Magnesium and cobalt efflux protein CorC	corC	[u'flavin adenine dinucleotide binding']	['Inorganic ion transport and metabolism']		1.44863e+06	1.74691e+06	1.47566e+06	1049300	1365200	1931400	864240	2387100	1989400	209170	2744000	1473800
fig|550.1679.peg.868	N-acetylglucosamine-6-phosphate deacetylase (EC 3.5.1.25)	nagA	[u'hydrolase activity', u'hydrolase activity, acting on carbon-nitrogen (but not peptide) bonds', u'N-acetylglucosamine metabolic process', u'N-acetylglucosamine-6-phosphate deacetylase activity']	['Carbohydrate transport and metabolism']		1.89583e+06	1845920	1.06372e+06	1457100	2184700	2045700	890060	3243900	1403800	546050	1255500	1389600
fig|550.1679.peg.869	Glucosamine-6-phosphate deaminase (EC 3.5.99.6)	nagB	[u'carbohydrate metabolic process', u'N-acetylglucosamine metabolic process', u'glucosamine-6-phosphate deaminase activity']	['Carbohydrate transport and metabolism']		1.53767e+07	8.90743e+06	7.59973e+06	15571000	14544000	16015000	6036800	13720000	6965500	2266100	14185000	6348100
fig|550.1679.peg.872	Glutaminyl-tRNA synthetase (EC 6.1.1.18)	glnS	[u'cytoplasm', u'aminoacyl-tRNA ligase activity', u'glutamine-tRNA ligase activity', u'nucleotide binding', u'tRNA aminoacylation', u'glutaminyl-tRNA aminoacylation', u'tRNA aminoacylation for protein translation', u'translation', u'ATP binding']	['Translation, ribosomal structure and biogenesis']		1.31007e+07	8.37857e+06	5443000	12799000	11840000	14663000	5613400	13619000	5903300	2787000	6274200	7267800
fig|550.1679.peg.876	Flavodoxin 1	fldA	[u'electron transfer activity', u'FMN binding']	['Energy production and conversion']		1.00309e+07	7.80323e+06	6.06277e+06	10316000	7793600	11983000	4581000	9786800	9041900	3226800	8780600	6180900
fig|550.1679.peg.880	Phosphoglucomutase (EC 5.4.2.2)	pgm	[u'organic substance metabolic process', u'phosphoglucomutase activity', u'carbohydrate metabolic process', u'magnesium ion binding', u'intramolecular transferase activity, phosphotransferases']	['Carbohydrate transport and metabolism']		1.49697e+07	9.92633e+06	1.11818e+07	15632000	13351000	15926000	6755300	14927000	8096700	4169200	19661000	9715100
fig|550.1679.peg.897	Citrate synthase (si) (EC 2.3.3.1)	gltA	[u'transferase activity, transferring acyl groups, acyl groups converted into alkyl on transfer', u'cytoplasm', u'tricarboxylic acid cycle', u'citrate (Si)-synthase activity']	['Energy production and conversion']		5.36073e+06	3.79907e+06	2477100	7648600	4445300	3988300	3600800	5131000	2665400	1541400	3438500	2451400
fig|550.1679.peg.904	Succinyl-CoA ligase [ADP-forming] beta chain (EC 6.2.1.5)	sucC	[u'catalytic activity', u'tricarboxylic acid cycle', u'ATP binding']	['Energy production and conversion']		5742200	4.27543e+06	4.76537e+06	5767900	5407400	6051300	3083600	6305500	3437200	1701700	7995400	4599000
fig|550.1679.peg.905	Succinyl-CoA ligase [ADP-forming] alpha chain (EC 6.2.1.5)	sucD	[u'catalytic activity', u'cofactor binding']	['Energy production and conversion']		4947000	3.12113e+06	2.91813e+06	5115800	4188000	5537200	1717000	5278400	2368000	1129400	4714200	2910800
fig|550.1679.peg.909	Cytochrome d ubiquinol oxidase subunit I (EC 1.10.3.-)	cydA	[u'aerobic electron transport chain', u'cytochrome complex', u'electron transfer activity']	['Energy production and conversion']		1.55117e+06	732327	783810	1654500	1242700	1756300	471670	1424700	300610	243530	1103100	1004800
fig|550.1679.peg.910	Cytochrome d ubiquinol oxidase subunit II (EC 1.10.3.-)	cydB	[u'membrane', u'oxidation-reduction process']	['Energy production and conversion']		354527	660950	276710	508640	271550	283390	438590	883310	n.d.	n.d.	271800	281620
fig|550.1679.peg.914	Tol-Pal system protein TolQ	tolQ	[u'bacteriocin transport', u'integral component of membrane']	['Intracellular trafficking, secretion, and vesicular transport']		234280	536523	452170	213560	210750	278530	768240	577900	263430	269590	850690	236230
fig|550.1679.peg.917	Tol-Pal system beta propeller repeat protein TolB	tolB	[u'protein transport', u'protein import', u'periplasmic space']	['Intracellular trafficking, secretion, and vesicular transport']		7.79837e+06	5.55673e+06	5.83643e+06	8001000	7284300	8109800	3478900	7649600	5541700	2355600	8141800	7011900
fig|550.1679.peg.918	Tol-Pal system peptidoglycan-associated lipoprotein PAL	pal	[u'integral component of membrane', u'cell outer membrane', u'cell division']	['Cell wall/membrane/envelope biogenesis']		4.11237e+07	2.69213e+07	2.03208e+07	53030000	27157000	43184000	21191000	32855000	26718000	9607500	34405000	16950000
fig|550.1679.peg.919	Cell division coordinator CpoB	cpoB	[u'protein trimerization', u'protein binding', u'cell division']	['Function unknown']		1.47857e+06	1.197e+06	841707	1135400	1536800	1763500	910470	1907700	772820	390830	878990	1255300
fig|550.1679.peg.925	Phosphoglycerate mutase (EC 5.4.2.11)	gpmA	[u'catalytic activity', u'phosphoglycerate mutase activity', u'glycolytic process', u'intramolecular transferase activity, phosphotransferases']	['Carbohydrate transport and metabolism']		3.40247e+08	2.61133e+08	1.61747e+08	302910016	294929984	422900000	135850000	378680000	268870016	84610000	191670000	208960000
fig|550.1679.peg.926	Aldose 1-epimerase (EC 5.1.3.3)	galM	[u'galactose metabolic process', u'carbohydrate metabolic process', u'isomerase activity', u'aldose 1-epimerase activity', u'hexose metabolic process', u'carbohydrate binding', u'catalytic activity']	['Carbohydrate transport and metabolism']		1320670	1151070	526057	1819000	1253900	889110	750180	2280400	422630	182150	795120	600900
fig|550.1679.peg.937	6-phosphogluconolactonase (EC 3.1.1.31)	pgl	[u'6-phosphogluconolactonase activity', u'pentose-phosphate shunt', u'carbohydrate metabolic process', u'protein binding']	['Carbohydrate transport and metabolism']		2.21723e+07	1.62975e+07	1.28287e+07	21554000	19615000	25348000	8959600	24128000	15805000	7531200	15669000	15286000
fig|550.1679.peg.938	Pectinesterase (EC 3.1.1.11)	ybhC	[u'cell wall', u'cell wall modification', u'pectinesterase activity']	['Carbohydrate transport and metabolism']		1.0108e+07	9.08373e+06	7.94423e+06	10153000	9501900	10669000	6177700	14705000	6368500	2978700	12089000	8765000
fig|550.1679.peg.943	Histidine ammonia-lyase (EC 4.3.1.3)	hutH	[u'cytoplasm', u'catalytic activity', u'ammonia-lyase activity', u'histidine ammonia-lyase activity', u'histidine catabolic process']	['Amino acid transport and metabolism']		123180	NaN	43641.3	107350	146470	115720	n.d.	83016	n.d.	26922	45976	58026
fig|550.1679.peg.944	UPF0098 protein ybhB	ybhB	[]	['Function unknown']		8.85133e+06	9644800	1.2857e+07	10913000	9025200	6615800	6985800	15707000	6241600	4133900	12121000	22316000
fig|550.1679.peg.955	Molybdenum cofactor biosynthesis protein MoaB	moaB	[u'Mo-molybdopterin cofactor biosynthetic process']	['Coenzyme transport and metabolism']		1.83927e+06	1.77229e+06	1334850	1756900	1629200	2131700	643960	2772400	1900500	544450	2317300	1142800
fig|550.1679.peg.979	Anthranilate phosphoribosyltransferase like (EC 2.4.2.18)	ybiB	[]	['Cell wall/membrane/envelope biogenesis']		1657610	697690	NaN	2439900	1571800	961130	85774	1931700	75595	n.d.	157720	n.d.
fig|550.1679.peg.988	Glutamine ABC transporter%2C substrate-binding protein GlnH	glnH	[u'membrane', u'ionotropic glutamate receptor activity']	['Amino acid transport and metabolism']		5660900	3461800	2.28671e+06	5566700	4725400	6690600	2170100	5197200	3018100	931020	2719600	3209500
fig|550.1679.peg.992	Outer membrane protein X precursor	ompX	[u'cell outer membrane']	['Cell wall/membrane/envelope biogenesis']		5.1071e+08	405650000	393706672	531790016	426609984	573729984	213330000	528280000	475340000	231710000	578510016	370900000
