# Supplementary material for: Proteomic Charting of Imipenem Adaptive Responses in a Highly Carbapenem Resistant Clinical Enterobacter roggenkampii Isolate
Source: Antibiotics (Basel). 2021 Apr 28;10(5):501. doi: 10.3390/antibiotics10050501 (PMC8145422; doi:10.3390/antibiotics10050501)
Supplement: Supplementary file 1 [file antibiotics-10-00501-s001.zip › Supplementary Table S3.xlsx]

## Sheet: Legend
		Supplementary Table S3. Results from the ICP-MS analyses

## Sheet: 54Fe
Sample	Peak Index	Isotope	Center [sec]	Area [a.u.]	Relative Area
t0 - BR 1	1	54Fe	657.612	3.33537	0.267037
t0 - BR 2	1	54Fe	658.808	2.42408	0.243487
t0 - BR 3	1	54Fe	665.163	3.09337	0.321134
t30(-I) - BR 1	1	54Fe	661.303	2.47706	0.300875
t30(-I) - BR 2	1	54Fe	663.241	2.56266	0.306332
t30(-I) - BR 3	1	54Fe	666.034	1.76003	0.298531
t30(+I) - BR 1	1	54Fe	651.494	3.07959	0.278663
t30(+I) - BR 2	1	54Fe	654.642	3.62377	0.292949
t30(+I) - BR 3	1	54Fe	654.399	2.88095	0.411351
t0 - BR 1	2	54Fe	887.18	2.77939	0.222524
t0 - BR 2	2	54Fe	876.531	1.86953	0.187785
t0 - BR 3	2	54Fe	800	1.04668	0.108659
t30(-I) - BR 1	2	54Fe	809.296	1.50508	0.182814
t30(-I) - BR 2	2	54Fe	833.783	1.30291	0.155746
t30(-I) - BR 3	2	54Fe	862.272	1.24669	0.21146
t30(+I) - BR 1	2	54Fe	800	2.34404	0.212106
t30(+I) - BR 2	2	54Fe	812.749	2.92684	0.236608
t30(+I) - BR 3	2	54Fe	884.172	0.627407	0.089583
t0 - BR 1	3	54Fe	1118.86	6.37554	0.510439
t0 - BR 2	3	54Fe	1117.74	5.66208	0.568728
t0 - BR 3	3	54Fe	1118.28	5.49261	0.570207
t30(-I) - BR 1	3	54Fe	1119.52	4.25072	0.516311
t30(-I) - BR 2	3	54Fe	1120.29	4.50005	0.537922
t30(-I) - BR 3	3	54Fe	1119.78	2.88891	0.490009
t30(+I) - BR 1	3	54Fe	1120.29	5.62766	0.509231
t30(+I) - BR 2	3	54Fe	1120.67	5.81936	0.470443
t30(+I) - BR 3	3	54Fe	1119.61	3.49528	0.499066
t0 - BR 1	sum	54Fe		12.4903
t0 - BR 2	sum	54Fe		9.95569
t0 - BR 3	sum	54Fe		9.63266
t30(-I) - BR 1	sum	54Fe		8.23286
t30(-I) - BR 2	sum	54Fe		8.36562
t30(-I) - BR 3	sum	54Fe		5.89563
t30(+I) - BR 1	sum	54Fe		11.0513
t30(+I) - BR 2	sum	54Fe		12.37
t30(+I) - BR 3	sum	54Fe		7.00364

## Sheet: 57Fe
Sample	Peak Index	Isotope	Center [sec]	Area [a.u.]	Relative Area
t0 - BR 1	1	57Fe	656.397	3.68367	0.278028
t0 - BR 2	1	57Fe	659.39	3.28857	0.245475
t0 - BR 3	1	57Fe	665.606	9.18474	0.295027
t30(-I) - BR 1	1	57Fe	661.125	2.6762	0.329044
t30(-I) - BR 2	1	57Fe	660.371	2.75943	0.323183
t30(-I) - BR 3	1	57Fe	675.767	2.48081	0.160648
t30(+I) - BR 1	1	57Fe	648.243	2.65863	0.238012
t30(+I) - BR 2	1	57Fe	652.517	4.37574	0.334076
t30(+I) - BR 3	1	57Fe	654.768	5.47272	0.134999
t0 - BR 1	2	57Fe	896.783	2.53179	0.191089
t0 - BR 2	2	57Fe	888.678	2.68079	0.200108
t0 - BR 3	2	57Fe	740	5.30143	0.170289
t30(-I) - BR 1	2	57Fe	807.154	1.4479	0.178022
t30(-I) - BR 2	2	57Fe	855.486	1.26292	0.147913
t30(-I) - BR 3	2	57Fe	740	4.88184	0.316129
t30(+I) - BR 1	2	57Fe	746.553	3.03109	0.271357
t30(+I) - BR 2	2	57Fe	826.658	2.60043	0.198536
t30(+I) - BR 3	2	57Fe	897.122	4.14658	0.102286
t0 - BR 1	3	57Fe	1117.34	6.24684	0.471486
t0 - BR 2	3	57Fe	1120.52	6.15644	0.459548
t0 - BR 3	3	57Fe	1119.02	6.61644	0.212529
t30(-I) - BR 1	3	57Fe	1119.9	4.00917	0.492935
t30(-I) - BR 2	3	57Fe	1121.64	4.51594	0.528904
t30(-I) - BR 3	3	57Fe	1125.48	2.9335	0.189962
t30(+I) - BR 1	3	57Fe	1118.31	5.2324	0.468428
t30(+I) - BR 2	3	57Fe	1124.21	6.12187	0.467388
t30(+I) - BR 3	3	57Fe	1117.93	5.05583	0.124715
t0 - BR 1	sum	57Fe		13.2493
t0 - BR 2	sum	57Fe		13.3967
t0 - BR 3	sum	57Fe		31.1319
t30(-I) - BR 1	sum	57Fe		8.13327
t30(-I) - BR 2	sum	57Fe		8.53829
t30(-I) - BR 3	sum	57Fe		15.4426
t30(+I) - BR 1	sum	57Fe		11.1701
t30(+I) - BR 2	sum	57Fe		13.098
t30(+I) - BR 3	sum	57Fe		40.539

## Sheet: 63Cu
Sample	Peak Index	Isotope	Center [sec]	Area [a.u.]	Relative Area
t0 - BR 1	1	63Cu	647.447	0.387227	0.336945
t0 - BR 2	1	63Cu	648.143	0.358284	0.347677
t0 - BR 3	1	63Cu	651.806	0.451143	0.343731
t30(-I) - BR 1	1	63Cu	651.026	0.273871	0.363543
t30(-I) - BR 2	1	63Cu	650.741	0.295335	0.345378
t30(-I) - BR 3	1	63Cu	653.642	0.343117	0.361793
t30(+I) - BR 1	1	63Cu	640.646	0.386505	0.356153
t30(+I) - BR 2	1	63Cu	644.926	0.456875	0.337649
t30(+I) - BR 3	1	63Cu	650.341	0.462035	0.338408
t0 - BR 1	2	63Cu	848.9	0.134505	0.117039
t0 - BR 2	2	63Cu	845.271	0.133524	0.129571
t0 - BR 3	2	63Cu	839.43	0.153771	0.11716
t30(-I) - BR 1	2	63Cu	844.905	0.0980558	0.130162
t30(-I) - BR 2	2	63Cu	849.758	0.101207	0.118356
t30(-I) - BR 3	2	63Cu	847.791	0.111953	0.118047
t30(+I) - BR 1	2	63Cu	844.096	0.128892	0.11877
t30(+I) - BR 2	2	63Cu	841.665	0.165866	0.122582
t30(+I) - BR 3	2	63Cu	837.844	0.159984	0.117177
t0 - BR 1	3	63Cu	918.904	0.125974	0.109616
t0 - BR 2	3	63Cu	916.57	0.091071	0.0883748
t0 - BR 3	3	63Cu	914.465	0.146161	0.111362
t30(-I) - BR 1	3	63Cu	919.073	0.0997084	0.132355
t30(-I) - BR 2	3	63Cu	924.498	0.108287	0.126636
t30(-I) - BR 3	3	63Cu	920.883	0.122576	0.129248
t30(+I) - BR 1	3	63Cu	913.812	0.109473	0.100876
t30(+I) - BR 2	3	63Cu	913.099	0.123504	0.0912743
t30(+I) - BR 3	3	63Cu	906.804	0.122424	0.089667
t0 - BR 1	4	63Cu	987.651	0.0751167	0.0653628
t0 - BR 2	4	63Cu	980	0.0695379	0.0674792
t0 - BR 3	4	63Cu	980	0.0734544	0.0559657
t30(-I) - BR 1	4	63Cu	980	0.055527	0.0737078
t30(-I) - BR 2	4	63Cu	991.743	0.0568907	0.0665306
t30(-I) - BR 3	4	63Cu	986.119	0.0721131	0.0760383
t30(+I) - BR 1	4	63Cu	983.002	0.0705731	0.065031
t30(+I) - BR 2	4	63Cu	983.249	0.092279	0.0681978
t30(+I) - BR 3	4	63Cu	980	0.0746918	0.0547065
t0 - BR 1	5	63Cu	1152	0.301775	0.262589
t0 - BR 2	5	63Cu	1148.07	0.280201	0.271906
t0 - BR 3	5	63Cu	1151.88	0.322601	0.245793
t30(-I) - BR 1	5	63Cu	1135.34	0.178286	0.236661
t30(-I) - BR 2	5	63Cu	1152.39	0.227674	0.266252
t30(-I) - BR 3	5	63Cu	1141.09	0.227211	0.239578
t30(+I) - BR 1	5	63Cu	1135.89	0.226984	0.209159
t30(+I) - BR 2	5	63Cu	1152.6	0.306795	0.226734
t30(+I) - BR 3	5	63Cu	1159.93	0.31228	0.228723
t0 - BR 1	6	63Cu	1336.5	0.100219	0.0872055
t0 - BR 2	6	63Cu	1340.52	0.0871615	0.0845811
t0 - BR 3	6	63Cu	1343.8	0.130173	0.0991803
t30(-I) - BR 1	6	63Cu	1347.8	0.0402952	0.0534888
t30(-I) - BR 2	6	63Cu	1346.87	0.0458564	0.0536266
t30(-I) - BR 3	6	63Cu	1356.78	0.0578415	0.0609899
t30(+I) - BR 1	6	63Cu	1341.25	0.134853	0.124263
t30(+I) - BR 2	6	63Cu	1338.9	0.178018	0.131562
t30(+I) - BR 3	6	63Cu	1343	0.185372	0.135772
t0 - BR 1	7	63Cu	1438.58	0.0244107	0.021241
t0 - BR 2	7	63Cu	1453.6	0.0107291	0.0104115
t0 - BR 3	7	63Cu	1453.78	0.0351855	0.0268082
t30(-I) - BR 1	7	63Cu	1470	0.00759608	0.0100832
t30(-I) - BR 2	7	63Cu	1450.54	0.0198555	0.0232199
t30(-I) - BR 3	7	63Cu	1447.77	0.0135674	0.0143059
t30(+I) - BR 1	7	63Cu	1448.79	0.0279427	0.0257484
t30(+I) - BR 2	7	63Cu	1444.09	0.0297709	0.0220019
t30(+I) - BR 3	7	63Cu	1470	0.0485321	0.0355463
t0 - BR 1	sum	63Cu		1.14923
t0 - BR 2	sum	63Cu		1.03051
t0 - BR 3	sum	63Cu		1.31249
t30(-I) - BR 1	sum	63Cu		0.753339
t30(-I) - BR 2	sum	63Cu		0.855106
t30(-I) - BR 3	sum	63Cu		0.948379
t30(+I) - BR 1	sum	63Cu		1.08522
t30(+I) - BR 2	sum	63Cu		1.35311
t30(+I) - BR 3	sum	63Cu		1.36532

## Sheet: ChromatographicTraces
t0 - BR1				t30(-I) - BR1				t30(+I) - BR1				t0 - BR2				t30(-I) - BR2				t30(+I) - BR2				t0 - BR3				t30(-I) - BR3				t30(+I) - BR3
Time [sec]	54Fe	57Fe	63Cu	Time [sec]	54Fe	57Fe	63Cu	Time [sec]	54Fe	57Fe	63Cu	Time [sec]	54Fe	57Fe	63Cu	Time [sec]	54Fe	57Fe	63Cu	Time [sec]	54Fe	57Fe	63Cu	Time [sec]	54Fe	57Fe	63Cu	Time [sec]	54Fe	57Fe	63Cu	Time [sec]	54Fe	57Fe	63Cu
5.907	0.0503895	0.175941	0.0134665	5.908	0.0598537	0.157796	0.0078543	5.908	0.0466307	0.156982	0.00886064	5.908	0.0490299	0.184861	0.00724787	5.908	0.0544524	0.190137	0.00848204	5.908	0.0569932	0.229013	0.0082659	5.908	0.192056	0.963804	0.00833502	5.908	0.19286	0.95046	0.00782874	5.908	0.215861	1.15311	0.00774791
11.799	0.0482715	0.174813	0.0133174	11.8	0.0586466	0.155189	0.00803688	11.8	0.0448912	0.155889	0.00889505	11.8	0.0533707	0.202014	0.00691245	11.8	0.0563973	0.189041	0.00794735	11.8	0.0536395	0.228688	0.0076139	11.8	0.198438	0.967806	0.00874839	11.8	0.178569	0.961201	0.00817102	11.8	0.221734	1.1593	0.00794721
17.691	0.0471721	0.178391	0.0128049	17.692	0.0616027	0.167587	0.00879959	17.692	0.0407899	0.159951	0.00855934	17.692	0.0489425	0.200849	0.00733445	17.692	0.0509891	0.190484	0.00817922	17.692	0.0616439	0.229942	0.00800576	17.692	0.205461	0.99101	0.00849012	17.692	0.182479	0.945504	0.00806194	17.692	0.215837	1.17846	0.0079803
23.583	0.0451999	0.17494	0.0133225	23.584	0.0599584	0.166746	0.00784727	23.584	0.0427098	0.149145	0.00865287	23.584	0.0504986	0.212745	0.00709501	23.584	0.0540285	0.197802	0.00826104	23.584	0.0585506	0.230869	0.00710281	23.584	0.197679	0.964315	0.00845581	23.584	0.18674	0.931947	0.00749655	23.584	0.21375	1.21373	0.00782633
29.475	0.0472099	0.189145	0.0138242	29.476	0.0617107	0.158399	0.00763175	29.476	0.0488671	0.15067	0.00859024	29.476	0.0493737	0.202994	0.00708021	29.476	0.0523788	0.189957	0.00798935	29.476	0.0581846	0.233752	0.00813213	29.4761	0.199492	0.996494	0.00879356	29.476	0.181106	0.958654	0.00840248	29.4761	0.215663	1.20417	0.00796049
35.3671	0.0464311	0.182436	0.0131604	35.3681	0.0597224	0.148848	0.00805483	35.3681	0.0458976	0.163674	0.00922483	35.3681	0.0493022	0.190308	0.0069839	35.368	0.0510569	0.196606	0.00765481	35.3681	0.0568656	0.219856	0.00773843	35.3681	0.199069	1.00411	0.00834504	35.3681	0.183157	0.935193	0.00783423	35.3681	0.21452	1.18383	0.00748113
41.2591	0.0478484	0.183617	0.0131579	41.2601	0.0636943	0.156494	0.00767162	41.2601	0.0482477	0.154461	0.00903846	41.2601	0.044687	0.206524	0.00749988	41.2601	0.0504873	0.210752	0.00818379	41.2601	0.0580684	0.235184	0.00727073	41.2601	0.194139	1.00068	0.00905139	41.2601	0.185393	0.964444	0.00833774	41.2601	0.22216	1.16088	0.00745951
47.1511	0.0454932	0.188514	0.0131852	47.1521	0.0542835	0.173637	0.00753159	47.1521	0.0439624	0.1679	0.00885552	47.1521	0.0490027	0.202485	0.00753734	47.1521	0.0531128	0.200882	0.007899	47.1521	0.0570695	0.240046	0.00817961	47.1521	0.206087	0.981562	0.00809013	47.1521	0.185068	0.938818	0.00774524	47.1521	0.21603	1.16655	0.00737856
53.0431	0.0425024	0.178516	0.0125406	53.0441	0.059792	0.154151	0.00758397	53.0441	0.0440465	0.160052	0.008766	53.0441	0.0489334	0.197586	0.00774242	53.0441	0.0529961	0.209279	0.0082776	53.0441	0.0640422	0.23151	0.00823724	53.0441	0.198536	0.977503	0.00856317	53.0441	0.177317	0.933468	0.00791482	53.0441	0.209758	1.17979	0.0076376
58.9351	0.0446209	0.180174	0.0126251	58.9361	0.0599676	0.147657	0.00792427	58.9361	0.0449807	0.150946	0.00859121	58.9361	0.0505069	0.176972	0.00726752	58.9361	0.0518041	0.197058	0.00766853	58.9361	0.0543991	0.23763	0.00784306	58.9361	0.197433	0.977972	0.00821046	58.9361	0.190672	0.946542	0.0078059	58.9361	0.211612	1.17996	0.00751377
64.8271	0.042826	0.182139	0.013012	64.8281	0.057874	0.151548	0.00782381	64.8281	0.0431569	0.166234	0.0087542	64.8281	0.0484881	0.20695	0.00697377	64.8281	0.0524936	0.201439	0.00806163	64.8281	0.0582066	0.24695	0.00804143	64.8281	0.197648	0.967567	0.00847913	64.8281	0.187543	0.929178	0.00775437	64.8281	0.211974	1.20121	0.00744112
70.7191	0.0476362	0.164284	0.0128737	70.7201	0.0585947	0.165258	0.00803313	70.7201	0.0418636	0.166769	0.00861374	70.7201	0.0524921	0.185481	0.0076385	70.7201	0.0519323	0.187899	0.00816206	70.7201	0.0625872	0.230805	0.00776609	70.7201	0.194035	0.995931	0.00824754	70.7201	0.183922	0.957362	0.00757218	70.7201	0.209796	1.15867	0.0079923
76.6111	0.0453279	0.172483	0.0133825	76.6121	0.0635782	0.152544	0.00791851	76.6121	0.0464076	0.153177	0.00889681	76.6121	0.0493705	0.194642	0.00721331	76.6121	0.0528417	0.199423	0.00794091	76.6121	0.0577466	0.245451	0.00757533	76.6122	0.206357	0.998061	0.00841488	76.6121	0.184115	0.954992	0.00810169	76.6122	0.217584	1.18903	0.00792965
82.5032	0.0455884	0.181995	0.0125302	82.5041	0.0670881	0.165156	0.00763225	82.5042	0.0434942	0.167385	0.00850436	82.5041	0.0524216	0.2113	0.00744142	82.5041	0.0519692	0.202545	0.00842408	82.5042	0.0540972	0.240009	0.0082084	82.5042	0.193817	0.953934	0.00811204	82.5041	0.189282	0.946197	0.00737943	82.5042	0.207633	1.1811	0.00742156
88.3952	0.0483441	0.179964	0.0126697	88.3962	0.0578533	0.155191	0.00767069	88.3962	0.0433371	0.165241	0.0092833	88.3962	0.0474777	0.205831	0.00727136	88.3961	0.0556791	0.209338	0.00796266	88.3962	0.0563033	0.236993	0.00785286	88.3962	0.194959	0.993029	0.00821983	88.3962	0.183345	0.916237	0.00843258	88.3962	0.217043	1.18791	0.00799197
94.2872	0.0441622	0.183651	0.0131272	94.2882	0.0566478	0.160153	0.00797678	94.2882	0.0440729	0.15702	0.00851757	94.2882	0.050585	0.19431	0.00744831	94.2881	0.0513862	0.191136	0.00775386	94.2882	0.0596716	0.241426	0.00799767	94.2882	0.188376	1.00876	0.00811906	94.2882	0.183604	0.954546	0.00822148	94.2882	0.214325	1.21609	0.00776576
100.179	0.0438847	0.170468	0.0132859	100.18	0.0634314	0.162867	0.00777328	100.18	0.0440855	0.161867	0.00939548	100.18	0.0471972	0.19637	0.00800764	100.18	0.0548076	0.204619	0.00807943	100.18	0.0600442	0.240099	0.00794776	100.18	0.195107	0.996835	0.00855301	100.18	0.192605	0.964064	0.00827961	100.18	0.209908	1.14789	0.00788495
106.071	0.0461682	0.18168	0.0136068	106.072	0.0572597	0.159724	0.00802199	106.072	0.0436048	0.160292	0.0083312	106.072	0.0517726	0.204938	0.0072314	106.072	0.0516621	0.189359	0.00805169	106.072	0.0617948	0.243485	0.00815776	106.072	0.191845	1.0091	0.00823789	106.072	0.181611	0.958754	0.00829138	106.072	0.218527	1.16323	0.00786405
111.963	0.0419707	0.189694	0.0125129	111.964	0.0649252	0.155155	0.00764663	111.964	0.0433061	0.164372	0.00839693	111.964	0.0487363	0.199256	0.00753607	111.964	0.0498465	0.204899	0.0083398	111.964	0.0634102	0.228082	0.00790594	111.964	0.19833	1.00493	0.00823966	111.964	0.1896	0.961529	0.00822224	111.964	0.213628	1.17128	0.00724944
117.855	0.0476775	0.17515	0.0129539	117.856	0.0554592	0.150422	0.00785652	117.856	0.0486082	0.158592	0.00903698	117.856	0.0494313	0.190223	0.00720026	117.856	0.0519428	0.199167	0.00799102	117.856	0.058653	0.251029	0.00763727	117.856	0.192379	0.942354	0.0081133	117.856	0.189569	0.940204	0.00825844	117.856	0.217197	1.14821	0.00771743
123.747	0.0450067	0.181304	0.0127635	123.748	0.0557027	0.158555	0.0075541	123.748	0.0433966	0.153698	0.00874571	123.748	0.0500302	0.195579	0.00692906	123.748	0.0506558	0.201446	0.00778382	123.748	0.0534302	0.23852	0.00788124	123.748	0.198184	0.972251	0.00817791	123.748	0.182211	0.935754	0.00786622	123.748	0.214213	1.17355	0.00773651
129.639	0.0446767	0.173274	0.0134464	129.64	0.0568668	0.16791	0.00794046	129.64	0.0424795	0.158229	0.00884789	129.64	0.0476638	0.208786	0.00714792	129.64	0.0505876	0.1962	0.0081712	129.64	0.0599379	0.239487	0.00746262	129.64	0.190914	0.993883	0.00809179	129.64	0.189634	0.945957	0.00789299	129.64	0.217463	1.15795	0.00751688
135.531	0.0453216	0.186971	0.0132216	135.532	0.0573104	0.155815	0.00770369	135.532	0.0431264	0.181392	0.00872882	135.532	0.0495301	0.194662	0.00741064	135.532	0.0500373	0.198073	0.00767464	135.532	0.0529472	0.237307	0.00766238	135.532	0.19357	0.973758	0.00810879	135.532	0.19043	0.91893	0.00781814	135.532	0.208429	1.14862	0.00764182
141.423	0.0470085	0.191496	0.0130593	141.424	0.0578196	0.163312	0.00805199	141.424	0.0436261	0.177419	0.00841877	141.424	0.0488471	0.200463	0.00716154	141.424	0.0536196	0.191206	0.0082693	141.424	0.0586812	0.243433	0.00774769	141.424	0.196254	0.99091	0.0084543	141.424	0.186114	0.961884	0.00777497	141.424	0.216885	1.20462	0.00748957
147.315	0.0429604	0.178831	0.013031	147.316	0.0611885	0.164785	0.00761903	147.316	0.0449745	0.163814	0.00818869	147.316	0.0470428	0.197806	0.00716068	147.316	0.0506592	0.201464	0.00821504	147.316	0.0612948	0.242713	0.0078157	147.316	0.201435	0.981914	0.00834839	147.316	0.186921	0.948441	0.00780086	147.316	0.207577	1.16704	0.0076337
153.207	0.0451718	0.18117	0.0133238	153.208	0.0612503	0.156323	0.00722189	153.208	0.0444216	0.15798	0.00950303	153.208	0.0493154	0.216614	0.00742028	153.208	0.0529208	0.2003	0.0083908	153.208	0.0570328	0.222396	0.0077582	153.208	0.197448	0.980803	0.00860657	153.208	0.169973	0.914497	0.0082675	153.208	0.211381	1.20496	0.00780062
159.099	0.0477403	0.190476	0.0130743	159.1	0.0564096	0.148509	0.00749063	159.1	0.0436247	0.159826	0.00867757	159.1	0.048169	0.207554	0.0072009	159.1	0.0505163	0.19444	0.00813676	159.1	0.056621	0.228375	0.00729631	159.1	0.193186	1.00285	0.00871548	159.1	0.177977	0.966623	0.00803933	159.1	0.213302	1.12291	0.00748365
164.991	0.0453234	0.168131	0.0127756	164.992	0.0571074	0.157075	0.00798207	164.992	0.0472568	0.171729	0.00878891	164.992	0.0525946	0.200072	0.00565442	164.992	0.0535911	0.185422	0.00853182	164.992	0.0612556	0.226491	0.0077517	164.992	0.19755	0.966919	0.00824205	164.992	0.184856	0.955042	0.00807998	164.992	0.210227	1.10546	0.00717717
170.883	0.0464578	0.180978	0.0128977	170.884	0.0554146	0.156851	0.00763085	170.884	0.0468445	0.155288	0.00844037	170.884	0.0546574	0.190877	0.00709867	170.884	0.0548963	0.199865	0.00806986	170.884	0.0623439	0.238293	0.00758724	170.884	0.192776	0.980722	0.00826517	170.884	0.181026	0.933461	0.00833423	170.884	0.2088	1.12905	0.00743922
176.775	0.0489977	0.179153	0.0128642	176.776	0.0561156	0.161345	0.00775544	176.776	0.0473281	0.156071	0.00881981	176.776	0.0508099	0.186114	0.00740014	176.776	0.0526033	0.191114	0.00777429	176.776	0.0594462	0.239193	0.00788214	176.776	0.193768	0.962877	0.0079118	176.776	0.187617	0.937939	0.00812859	176.776	0.213569	1.11008	0.00734856
182.667	0.0470064	0.18066	0.0127144	182.668	0.0615983	0.152839	0.00782639	182.668	0.0480818	0.163485	0.00864839	182.668	0.0441486	0.203525	0.00705544	182.668	0.050767	0.19177	0.00814279	182.668	0.0557088	0.244053	0.00773066	182.668	0.19347	0.984617	0.00811776	182.668	0.186172	0.96186	0.00826288	182.668	0.215993	1.11941	0.00739635
188.559	0.0475522	0.177841	0.0129386	188.56	0.0607597	0.164702	0.00785606	188.56	0.0448641	0.148572	0.00868788	188.56	0.0527775	0.185318	0.00726255	188.56	0.0521581	0.192524	0.00783185	188.56	0.0551436	0.246183	0.00750369	188.56	0.201093	0.971771	0.00853118	188.56	0.189633	0.932365	0.00774676	188.56	0.206457	1.14086	0.00782015
194.451	0.0470457	0.185146	0.0126562	194.452	0.0561253	0.164962	0.0079566	194.452	0.0464035	0.155789	0.00906491	194.452	0.0461599	0.198558	0.00711231	194.452	0.0489746	0.201985	0.00779032	194.452	0.0568877	0.231356	0.00796523	194.452	0.193017	0.986282	0.00828392	194.452	0.191522	0.962456	0.00837898	194.452	0.213429	1.15238	0.00728135
200.343	0.0480687	0.17294	0.0128622	200.344	0.0599517	0.168427	0.00740897	200.344	0.0440835	0.159877	0.00937935	200.344	0.0484032	0.188598	0.00695224	200.344	0.0520709	0.188272	0.00873396	200.344	0.0582948	0.235974	0.00774514	200.344	0.19212	0.980385	0.00824118	200.344	0.182306	0.958454	0.00812622	200.344	0.209437	1.16719	0.00785449
206.235	0.0468963	0.174872	0.0127473	206.236	0.0598737	0.160253	0.00795388	206.236	0.0442121	0.169568	0.008942	206.236	0.04997	0.193884	0.00738602	206.236	0.0518984	0.201485	0.00761593	206.236	0.055304	0.245367	0.00779272	206.236	0.195824	0.963631	0.00852348	206.236	0.185862	0.946396	0.00789555	206.236	0.210886	1.17502	0.00740983
212.127	0.047182	0.185905	0.0128548	212.128	0.0595135	0.152194	0.00731531	212.128	0.0412857	0.154897	0.00889692	212.128	0.0495554	0.202631	0.00727413	212.128	0.0525132	0.209038	0.00787846	212.128	0.0542382	0.231695	0.00746779	212.128	0.19659	0.974913	0.00836715	212.128	0.193735	0.965333	0.00778954	212.128	0.208607	1.1778	0.00768973
218.019	0.0447052	0.183438	0.0128063	218.02	0.0587864	0.17321	0.00777215	218.02	0.0442906	0.157281	0.00905151	218.02	0.0518732	0.195913	0.00753382	218.02	0.0517936	0.202003	0.0080101	218.02	0.0623891	0.231345	0.00749896	218.02	0.192037	0.99636	0.00820063	218.02	0.180293	0.941114	0.00779993	218.02	0.208577	1.17273	0.00768943
223.911	0.0474718	0.197786	0.0126887	223.912	0.0583727	0.165869	0.0072289	223.912	0.0450294	0.164472	0.00868203	223.912	0.0501571	0.195099	0.00724314	223.912	0.0518834	0.207141	0.00823386	223.912	0.0578016	0.232722	0.00769399	223.912	0.195012	0.988486	0.00810558	223.912	0.188877	0.945794	0.00783658	223.912	0.207565	1.12243	0.0077302
229.803	0.0491745	0.178062	0.0126287	229.804	0.059475	0.156445	0.00822561	229.804	0.0480933	0.173622	0.00903775	229.804	0.0514238	0.185785	0.00752857	229.804	0.0521076	0.20042	0.00829891	229.804	0.0633362	0.248729	0.00751646	229.804	0.195803	0.940361	0.00805828	229.804	0.189339	0.925998	0.00804621	229.804	0.202273	1.15734	0.00776102
235.695	0.0427247	0.17374	0.0123347	235.696	0.0561988	0.166079	0.00750722	235.696	0.0452155	0.154586	0.00886039	235.696	0.0476574	0.194665	0.00723253	235.696	0.0506481	0.208099	0.00824218	235.696	0.0576742	0.220469	0.00812052	235.696	0.201508	0.967954	0.00846861	235.696	0.185207	0.960958	0.0082109	235.696	0.205672	1.16001	0.0078311
241.587	0.0503624	0.184719	0.0128107	241.588	0.059937	0.1568	0.00775809	241.588	0.0450391	0.15582	0.00867795	241.588	0.0481322	0.194698	0.00749171	241.588	0.0534201	0.205804	0.00783645	241.588	0.0567214	0.237337	0.00732436	241.589	0.198528	0.968765	0.00832153	241.588	0.180974	0.943225	0.00779403	241.589	0.2145	1.17438	0.0082195
247.479	0.0485073	0.174114	0.0123509	247.48	0.0546894	0.162549	0.00798634	247.48	0.0436448	0.156363	0.00863374	247.48	0.0482036	0.193784	0.00699192	247.48	0.0522222	0.200431	0.00856448	247.48	0.0590299	0.239656	0.0071079	247.481	0.201853	0.969623	0.00822559	247.48	0.188829	0.950162	0.00805117	247.481	0.207	1.15866	0.00760885
253.371	0.0437963	0.191056	0.0121637	253.372	0.0534183	0.165709	0.00810602	253.372	0.0438316	0.160432	0.00924935	253.372	0.0482887	0.198519	0.00711338	253.372	0.0527708	0.189487	0.00853621	253.372	0.054961	0.250652	0.00775358	253.373	0.207197	0.987125	0.00760597	253.372	0.18525	0.956425	0.00836236	253.373	0.213972	1.17457	0.00801403
259.264	0.0483907	0.192679	0.0126392	259.264	0.0560662	0.163027	0.00826166	259.265	0.0457497	0.171125	0.00857889	259.264	0.0490017	0.193368	0.00708599	259.264	0.0543397	0.203394	0.00835745	259.265	0.055615	0.234451	0.00752071	259.265	0.203551	0.990646	0.00758063	259.264	0.193326	0.982341	0.00842317	259.265	0.212505	1.17935	0.00794448
265.156	0.0458709	0.178281	0.0125892	265.156	0.0601275	0.179496	0.00771335	265.157	0.0451632	0.149438	0.00929088	265.156	0.050944	0.181385	0.00713037	265.156	0.0499443	0.20447	0.00759396	265.157	0.0623188	0.231118	0.00809532	265.157	0.201475	0.968478	0.00846712	265.156	0.181121	0.954596	0.00792397	265.157	0.209411	1.16956	0.00746482
271.048	0.0451452	0.173158	0.0132053	271.048	0.0604724	0.155819	0.00830415	271.049	0.0466262	0.156126	0.00862051	271.048	0.0477166	0.185763	0.00703565	271.048	0.0492006	0.202361	0.0080558	271.049	0.0566616	0.222007	0.00720706	271.049	0.192084	0.959086	0.00824138	271.048	0.186742	0.936097	0.00796518	271.049	0.208481	1.18935	0.00787618
276.94	0.048955	0.180831	0.0126681	276.94	0.0547413	0.155784	0.00811324	276.941	0.0464229	0.176438	0.008871	276.94	0.0462491	0.197481	0.00718095	276.94	0.0536125	0.199902	0.00849358	276.941	0.0591673	0.249463	0.00738879	276.941	0.194806	1.01773	0.00790256	276.94	0.190942	0.974313	0.00800006	276.941	0.205399	1.16611	0.00941108
282.832	0.0475295	0.187965	0.0129759	282.833	0.0583938	0.171588	0.00809374	282.833	0.0404465	0.156192	0.00909643	282.833	0.0517942	0.203412	0.00729054	282.832	0.053223	0.201017	0.00832625	282.833	0.0627344	0.236272	0.00761208	282.833	0.193996	0.974004	0.0087258	282.833	0.184746	0.9528	0.00818572	282.833	0.207848	1.17696	0.00778069
288.724	0.0505037	0.181756	0.0121346	288.725	0.0579192	0.158145	0.00706944	288.725	0.0447647	0.162055	0.00918281	288.725	0.0502736	0.192502	0.00719799	288.724	0.0515682	0.213869	0.00849173	288.725	0.05429	0.240727	0.00782038	288.725	0.194392	0.952311	0.00823779	288.725	0.186115	0.910322	0.00822559	288.725	0.219502	1.13269	0.00789244
294.616	0.0470287	0.175066	0.0123722	294.617	0.0614917	0.161586	0.00806764	294.617	0.0424988	0.157804	0.00886853	294.617	0.050479	0.198181	0.00736068	294.616	0.0517792	0.202004	0.00795072	294.617	0.0542916	0.232838	0.0077991	294.617	0.201676	0.936685	0.00816503	294.617	0.187061	0.937416	0.00819786	294.617	0.208394	1.1868	0.00842794
300.508	0.0486171	0.179148	0.0118809	300.509	0.0601087	0.159459	0.00845283	300.509	0.0460864	0.151686	0.00847495	300.509	0.0499729	0.194271	0.0071811	300.508	0.0547251	0.190624	0.0081927	300.509	0.0612375	0.23949	0.00726474	300.509	0.196872	1.00546	0.00776926	300.509	0.182647	0.951827	0.00803014	300.509	0.212925	1.16052	0.00777803
306.4	0.0529814	0.17617	0.0126685	306.401	0.0603122	0.169394	0.00760526	306.401	0.0447965	0.169156	0.00911683	306.401	0.0474748	0.199414	0.00714674	306.401	0.0519431	0.204451	0.00845357	306.401	0.0621113	0.242573	0.00743781	306.401	0.19409	0.978534	0.0080291	306.401	0.184279	0.946992	0.00796768	306.401	0.208109	1.18955	0.00821057
312.292	0.0436652	0.168587	0.0128024	312.293	0.0575454	0.184143	0.00740513	312.293	0.0442679	0.171576	0.0087934	312.293	0.0520396	0.201257	0.00723535	312.293	0.0570407	0.211808	0.00821785	312.293	0.0556814	0.241235	0.00788414	312.293	0.191667	0.958173	0.00807469	312.293	0.188374	0.945203	0.00843561	312.293	0.212802	1.1536	0.00787218
318.184	0.0448815	0.174868	0.0121552	318.185	0.0562174	0.157361	0.00796125	318.185	0.0460738	0.171547	0.0088207	318.185	0.048805	0.198888	0.0072789	318.185	0.0524484	0.201922	0.00765673	318.185	0.0577383	0.247845	0.00803061	318.185	0.196089	0.990464	0.00780713	318.185	0.181436	0.966136	0.00783983	318.185	0.209342	1.1467	0.00791005
324.076	0.0470527	0.173812	0.0123934	324.077	0.0545605	0.157028	0.00750745	324.077	0.0431921	0.167135	0.00880124	324.077	0.048788	0.199635	0.00714898	324.077	0.0521291	0.192549	0.00819028	324.077	0.0568492	0.226128	0.00753549	324.077	0.194932	0.982579	0.00834033	324.077	0.181234	0.954108	0.00823326	324.077	0.20913	1.17948	0.00796778
329.968	0.0449619	0.182213	0.0123071	329.969	0.0592517	0.158392	0.00799091	329.969	0.0441577	0.158313	0.00861897	329.969	0.0501377	0.19923	0.00710015	329.969	0.0493963	0.213366	0.00824128	329.969	0.0587193	0.242672	0.00771313	329.969	0.196859	0.962042	0.00851323	329.969	0.187429	0.936019	0.0079095	329.969	0.211842	1.16124	0.00846705
335.86	0.0408665	0.18507	0.0122352	335.861	0.0563641	0.154465	0.00776618	335.861	0.0411891	0.165959	0.00917558	335.861	0.0494123	0.208219	0.00744021	335.861	0.0512759	0.197429	0.00808664	335.861	0.055737	0.237144	0.00770807	335.861	0.197297	0.992345	0.00805859	335.861	0.193975	0.9406	0.00827877	335.861	0.205531	1.16843	0.00796365
341.752	0.047621	0.185801	0.0118972	341.753	0.0635375	0.182504	0.00787958	341.753	0.0467378	0.171366	0.00897869	341.753	0.0507323	0.194955	0.00678592	341.753	0.0558275	0.208768	0.00830576	341.753	0.0612102	0.21785	0.00774739	341.753	0.197545	0.956391	0.0079512	341.753	0.190539	0.943248	0.00811199	341.753	0.209995	1.16845	0.00776465
347.644	0.046913	0.183286	0.0120987	347.645	0.0660942	0.200371	0.0084994	347.645	0.0415034	0.147467	0.00898163	347.645	0.048693	0.206917	0.00783637	347.645	0.0534999	0.202801	0.0082788	347.645	0.0587658	0.229734	0.0078704	347.645	0.199338	0.972086	0.00860874	347.645	0.183167	0.958341	0.00769399	347.645	0.212935	1.16637	0.00864912
353.536	0.0451697	0.177909	0.0123703	353.537	0.0733416	0.193889	0.00904061	353.537	0.0443136	0.158549	0.00884079	353.537	0.0524439	0.191508	0.00711598	353.537	0.0488634	0.211564	0.0079052	353.537	0.0564901	0.234834	0.00787691	353.537	0.201975	0.995994	0.00841798	353.537	0.182764	0.969955	0.00752193	353.537	0.208166	1.13702	0.00819103
359.428	0.0467447	0.170541	0.0119829	359.429	0.0682611	0.203114	0.0088981	359.429	0.045275	0.165784	0.00900408	359.429	0.0468028	0.197795	0.00715729	359.429	0.0550684	0.19915	0.00813358	359.429	0.0666421	0.230817	0.00778224	359.429	0.205217	0.967699	0.00816448	359.429	0.196169	0.94762	0.00787494	359.429	0.205792	1.1462	0.00794852
365.32	0.0463799	0.189761	0.0119745	365.321	0.0729237	0.207177	0.00848388	365.321	0.0453142	0.168334	0.00892707	365.321	0.0514328	0.20338	0.00697281	365.321	0.0529364	0.200227	0.00822603	365.321	0.061189	0.231486	0.00757738	365.321	0.195957	0.957112	0.00855467	365.321	0.188003	0.972934	0.00779359	365.321	0.212953	1.17035	0.00832084
371.212	0.0453416	0.178643	0.0122411	371.213	0.0710654	0.19375	0.00898341	371.213	0.0435786	0.157834	0.0100671	371.213	0.0507911	0.202236	0.00704648	371.213	0.0549943	0.202591	0.0075802	371.213	0.0653251	0.238371	0.00812116	371.213	0.190807	0.971119	0.00795976	371.213	0.186999	0.952383	0.00810628	371.213	0.215105	1.15015	0.00805991
377.104	0.0455018	0.169216	0.0114735	377.105	0.0656012	0.211581	0.00935666	377.105	0.0443316	0.167726	0.00896306	377.105	0.0495354	0.203556	0.00666006	377.105	0.0488947	0.213998	0.00795362	377.105	0.0574937	0.236253	0.00755058	377.105	0.205306	0.966958	0.0077369	377.105	0.190485	0.935308	0.00802504	377.105	0.215689	1.13392	0.00822705
382.996	0.0476277	0.173552	0.0126412	382.997	0.0682597	0.185978	0.00869106	382.997	0.0472484	0.160381	0.00887318	382.997	0.0473612	0.196828	0.00714384	382.997	0.0524951	0.199141	0.00823482	382.997	0.0624456	0.263252	0.00800633	382.997	0.195193	0.970969	0.00821541	382.997	0.182256	0.95128	0.00827747	382.997	0.206251	1.15818	0.00750728
388.888	0.0447976	0.189195	0.0122485	388.889	0.0654992	0.192982	0.00851581	388.889	0.042732	0.16329	0.00915536	388.889	0.0481824	0.1936	0.00706197	388.889	0.05245	0.194048	0.00840516	388.889	0.0614524	0.233445	0.00771759	388.889	0.194233	0.95741	0.00823311	388.889	0.189632	0.952158	0.00829738	388.889	0.207969	1.1671	0.00774743
394.78	0.0475463	0.184451	0.0123585	394.781	0.0585347	0.188167	0.00865982	394.781	0.0465515	0.158412	0.0086775	394.781	0.0458458	0.206005	0.00711204	394.781	0.0504601	0.203771	0.00809724	394.781	0.0573803	0.238551	0.00779248	394.781	0.196451	0.998268	0.00834373	394.781	0.186257	0.944735	0.00791845	394.781	0.203709	1.13168	0.00762064
400.672	0.0449125	0.181954	0.0123309	400.673	0.0646801	0.184662	0.00859222	400.673	0.0433298	0.162525	0.00890474	400.673	0.0496566	0.20662	0.00772804	400.673	0.0551985	0.21484	0.00821104	400.673	0.0608312	0.264625	0.00756418	400.673	0.194833	0.996606	0.00819634	400.673	0.188288	0.966647	0.00823732	400.673	0.204575	1.14861	0.00792483
406.564	0.0479977	0.172746	0.0128288	406.565	0.0643038	0.189384	0.00849599	406.565	0.0452636	0.167384	0.00880813	406.565	0.0496995	0.192366	0.00655699	406.565	0.0497308	0.20649	0.00841824	406.565	0.0605806	0.242489	0.00790008	406.565	0.198463	0.978835	0.00865053	406.565	0.185895	0.949596	0.00718093	406.565	0.201896	1.18287	0.00838684
412.456	0.0470858	0.175549	0.011914	412.457	0.066122	0.181727	0.0080942	412.457	0.0424942	0.158806	0.00896681	412.457	0.0395723	0.20157	0.00733235	412.457	0.0526979	0.210539	0.00825806	412.457	0.0598469	0.245755	0.00797065	412.457	0.197832	0.952309	0.00807883	412.457	0.184877	0.946869	0.00801247	412.457	0.210595	1.12866	0.00785532
418.348	0.0456234	0.175669	0.0121388	418.349	0.0673502	0.18312	0.00887768	418.349	0.0435662	0.178479	0.00904056	418.349	0.0487288	0.206151	0.00716714	418.349	0.0527395	0.207363	0.00818424	418.349	0.0554722	0.251473	0.00778371	418.349	0.200672	0.992089	0.00865071	418.349	0.185324	0.92719	0.00811012	418.349	0.220942	1.1633	0.00803498
424.24	0.0460724	0.177527	0.0122329	424.241	0.0655654	0.173773	0.00846703	424.241	0.0412063	0.165321	0.00916766	424.241	0.0489627	0.20925	0.00694667	424.241	0.0520167	0.203563	0.00834364	424.241	0.0617234	0.243694	0.00830897	424.241	0.197815	0.989188	0.00861713	424.241	0.187809	0.962591	0.00797625	424.241	0.211935	1.13653	0.00761663
430.132	0.0442253	0.184026	0.0122337	430.133	0.0644998	0.179757	0.00774359	430.133	0.045498	0.165893	0.00892339	430.133	0.0460235	0.205944	0.00742555	430.133	0.0544898	0.201093	0.00767431	430.133	0.0523646	0.253164	0.00853227	430.133	0.199976	0.975193	0.00803982	430.133	0.185849	0.973436	0.00797463	430.133	0.212134	1.15744	0.00807116
436.024	0.0481851	0.171099	0.0123918	436.025	0.0638548	0.192157	0.00844486	436.025	0.0448456	0.178311	0.00909886	436.025	0.0483951	0.197247	0.00726547	436.025	0.0534346	0.192398	0.00788013	436.025	0.0587308	0.236924	0.0081393	436.025	0.202029	0.976023	0.00778357	436.025	0.190737	0.969627	0.008127	436.025	0.208677	1.15864	0.00802018
441.916	0.0421579	0.167295	0.0119672	441.917	0.065078	0.1787	0.00819275	441.917	0.0458471	0.159771	0.00894976	441.917	0.0496313	0.207868	0.00730723	441.917	0.0525316	0.199809	0.00794179	441.917	0.0605301	0.240075	0.0077764	441.917	0.193598	0.963747	0.0079731	441.917	0.187243	0.949198	0.00786845	441.917	0.203952	1.16494	0.00833452
447.808	0.0469243	0.183502	0.0122635	447.809	0.0694771	0.187984	0.00838295	447.809	0.0459651	0.168025	0.00863581	447.809	0.0468104	0.206856	0.0068651	447.809	0.0519587	0.194067	0.00778604	447.809	0.0563319	0.244109	0.00757027	447.809	0.196435	0.943964	0.00832236	447.809	0.189989	0.957915	0.00818594	447.809	0.205525	1.14527	0.00819074
453.7	0.0468255	0.166691	0.0121119	453.701	0.0581189	0.184598	0.00810093	453.701	0.0470816	0.169199	0.00905125	453.701	0.048329	0.198513	0.00696547	453.701	0.0526809	0.216369	0.00793893	453.701	0.0622763	0.215574	0.00838719	453.701	0.200867	1.02896	0.00846174	453.701	0.184862	0.976651	0.00817839	453.701	0.208805	1.11559	0.00782802
459.592	0.0476554	0.17345	0.0118353	459.593	0.0644049	0.186895	0.00855349	459.593	0.0437292	0.16183	0.00856931	459.593	0.0499921	0.192991	0.0074602	459.593	0.0513645	0.212369	0.0082672	459.593	0.0555204	0.232372	0.00772507	459.593	0.196411	0.971639	0.00805696	459.593	0.177934	0.96642	0.00792994	459.593	0.214457	1.13875	0.00845932
465.484	0.0459872	0.180454	0.0121551	465.485	0.0605434	0.167948	0.00797658	465.485	0.0463181	0.16291	0.00959181	465.485	0.0461535	0.189247	0.00716563	465.485	0.0554741	0.206627	0.008154	465.485	0.0610313	0.228235	0.00820395	465.485	0.191801	0.958677	0.00801156	465.485	0.187979	0.954826	0.00800707	465.485	0.206273	1.14703	0.00757793
471.376	0.0451527	0.179506	0.0122096	471.377	0.063096	0.175803	0.00856555	471.377	0.0459591	0.167961	0.00889625	471.377	0.0485188	0.200233	0.00733514	471.377	0.0518461	0.195727	0.00814178	471.377	0.0620584	0.250579	0.00812778	471.377	0.198983	0.951835	0.00776852	471.377	0.191798	0.931576	0.0080205	471.377	0.208914	1.16491	0.00806487
477.268	0.0474232	0.177768	0.0114466	477.269	0.0590627	0.185338	0.00803148	477.269	0.0402205	0.171228	0.00841588	477.269	0.0458477	0.196125	0.00708452	477.269	0.0511548	0.208484	0.00827104	477.269	0.0654804	0.241518	0.00833387	477.269	0.18653	0.974272	0.00837322	477.269	0.189379	0.934233	0.00808589	477.269	0.21369	1.14789	0.00777415
483.16	0.047944	0.167716	0.0120373	483.161	0.066945	0.186857	0.0086186	483.161	0.045582	0.157883	0.00883581	483.161	0.0485266	0.199212	0.00702323	483.161	0.0529864	0.202501	0.00795444	483.161	0.0571565	0.239942	0.00797259	483.161	0.19223	0.985549	0.00815052	483.161	0.187989	0.942278	0.00818975	483.161	0.209476	1.17451	0.00817938
489.052	0.0446905	0.187782	0.0118784	489.053	0.0662916	0.181959	0.00846285	489.053	0.0420367	0.160616	0.00900935	489.053	0.0486417	0.200921	0.00707129	489.053	0.0506051	0.195416	0.00836057	489.053	0.0615522	0.25308	0.0076841	489.053	0.198267	0.955505	0.00814503	489.053	0.187749	0.952523	0.00880594	489.053	0.204793	1.19813	0.00798388
494.944	0.0451873	0.176245	0.0118812	494.945	0.0626491	0.166569	0.00812367	494.945	0.044742	0.160288	0.00943436	494.945	0.0458189	0.199284	0.00715385	494.945	0.0515182	0.206461	0.00805401	494.945	0.0607022	0.237366	0.00817514	494.945	0.202192	0.965497	0.00843013	494.945	0.19044	0.954369	0.00807544	494.945	0.205399	1.13543	0.0084122
500.836	0.0446102	0.171387	0.0119779	500.837	0.0593787	0.185777	0.00820331	500.837	0.040351	0.157242	0.00948029	500.837	0.0471384	0.201409	0.00746272	500.837	0.051593	0.208006	0.00853235	500.837	0.0630628	0.252202	0.00758019	500.837	0.20087	0.951655	0.00786843	500.837	0.198028	0.956593	0.0078344	500.837	0.220875	1.17781	0.0082384
506.728	0.0448319	0.181917	0.0116825	506.729	0.0622178	0.195606	0.00869733	506.729	0.0468623	0.177172	0.0088771	506.729	0.050226	0.203287	0.00739923	506.729	0.0522805	0.194497	0.00876066	506.729	0.0649524	0.23375	0.00729745	506.729	0.205266	0.97327	0.00809197	506.729	0.187281	0.96014	0.00813689	506.729	0.21423	1.13857	0.00812621
512.62	0.0488866	0.179401	0.0112445	512.621	0.0618793	0.182467	0.00825209	512.621	0.0453003	0.159019	0.00863844	512.621	0.0501714	0.201247	0.0071512	512.621	0.0511376	0.198079	0.00809616	512.621	0.0563047	0.239899	0.00802244	512.621	0.200169	0.990393	0.00813938	512.621	0.187495	0.970599	0.00822117	512.621	0.208626	1.16543	0.00833166
518.512	0.0463648	0.171434	0.0123551	518.513	0.059678	0.187007	0.00805247	518.513	0.042211	0.173846	0.00887163	518.513	0.0504327	0.204101	0.0076317	518.513	0.0543022	0.202518	0.00825468	518.513	0.0676015	0.254385	0.00795029	518.513	0.196466	1.01015	0.00788781	518.513	0.193048	0.948207	0.00827911	518.513	0.211143	1.13912	0.00816066
524.404	0.0455824	0.188405	0.0119982	524.405	0.0679713	0.181985	0.00751951	524.405	0.0477957	0.170504	0.00880907	524.405	0.049815	0.200873	0.00757206	524.405	0.0561283	0.192218	0.00873766	524.405	0.0653795	0.259672	0.00809852	524.405	0.193326	0.988454	0.00789342	524.405	0.190462	0.970949	0.00753253	524.405	0.216484	1.17654	0.00748912
530.296	0.0458387	0.170715	0.0124377	530.297	0.0632058	0.18683	0.00786158	530.297	0.0451985	0.167911	0.0087671	530.297	0.0476873	0.199748	0.00724928	530.297	0.0539294	0.198387	0.00791711	530.297	0.0576384	0.226901	0.00813296	530.297	0.195311	0.969416	0.00844427	530.297	0.185074	0.959865	0.00793182	530.297	0.213274	1.15314	0.00818476
536.188	0.0462012	0.175267	0.0119976	536.189	0.0588646	0.183637	0.0083477	536.189	0.0425002	0.170765	0.00881994	536.189	0.052118	0.183826	0.00708244	536.189	0.050023	0.202509	0.00830179	536.189	0.0580838	0.24563	0.00769886	536.189	0.206128	0.962049	0.00837612	536.189	0.190455	0.95059	0.0079954	536.189	0.20465	1.18387	0.00800402
542.08	0.0435277	0.18699	0.0121758	542.081	0.0621271	0.173494	0.00800939	542.081	0.046087	0.159291	0.00920783	542.081	0.05354	0.198014	0.00704437	542.081	0.0506656	0.209295	0.00815542	542.081	0.0592295	0.226189	0.00744762	542.081	0.196207	0.967331	0.00832644	542.081	0.189739	0.989564	0.00839357	542.081	0.206951	1.14788	0.00798586
547.972	0.0402207	0.181247	0.0114613	547.973	0.0606577	0.183729	0.00823378	547.973	0.0436815	0.166426	0.00855869	547.973	0.0466911	0.195866	0.00720962	547.973	0.0507786	0.194424	0.00816951	547.973	0.0652679	0.245969	0.00771759	547.973	0.189228	0.968425	0.00804798	547.973	0.191623	0.959849	0.00826588	547.973	0.214958	1.16219	0.00827098
553.864	0.0480778	0.186075	0.0122683	553.865	0.0623195	0.175497	0.00823508	553.865	0.0440001	0.16253	0.00885305	553.865	0.0489193	0.194198	0.00721307	553.865	0.050124	0.212252	0.0078285	553.865	0.0587822	0.238135	0.00765886	553.865	0.194414	0.972077	0.00783697	553.865	0.188544	0.954759	0.0079217	553.865	0.219837	1.15035	0.00782139
559.756	0.0448747	0.168941	0.0123197	559.757	0.0592681	0.173499	0.00831578	559.757	0.0426176	0.164126	0.00872388	559.757	0.0489257	0.195331	0.00719317	559.757	0.0497917	0.200327	0.00794116	559.757	0.0566581	0.249956	0.00796411	559.757	0.201831	0.980202	0.007895	559.757	0.189012	0.983752	0.00815065	559.757	0.210151	1.15812	0.00790912
565.648	0.0456866	0.179775	0.0117308	565.649	0.0631296	0.175528	0.0077787	565.649	0.0447149	0.174237	0.00901076	565.649	0.0519219	0.200758	0.00691398	565.649	0.0504568	0.197895	0.00860693	565.649	0.060612	0.222864	0.00834542	565.649	0.20054	0.967329	0.00823221	565.649	0.200278	0.992294	0.00812781	565.649	0.212178	1.13835	0.00817241
571.54	0.0469405	0.180015	0.0121402	571.541	0.0650488	0.177165	0.00783607	571.541	0.0476664	0.164148	0.00916421	571.541	0.0512114	0.210025	0.00736848	571.541	0.0563719	0.199728	0.00838754	571.541	0.0628796	0.237886	0.00787152	571.541	0.205671	0.967351	0.00873618	571.541	0.186605	0.971415	0.00813611	571.541	0.211483	1.13406	0.0075786
577.432	0.0524627	0.173016	0.0122166	577.433	0.0638194	0.17547	0.00823727	577.433	0.046818	0.167322	0.00878395	577.433	0.0561219	0.216189	0.00734521	577.433	0.0494926	0.19715	0.00818792	577.433	0.0606681	0.248479	0.00779481	577.433	0.199776	1.01601	0.00883786	577.433	0.196622	0.966464	0.00790455	577.433	0.215858	1.15084	0.00789739
583.324	0.0570067	0.19114	0.0120405	583.325	0.0701557	0.193037	0.00857231	583.325	0.0531157	0.170272	0.00925832	583.325	0.0580915	0.20962	0.00760402	583.325	0.0532627	0.208562	0.00876209	583.325	0.0625607	0.285992	0.00835501	583.325	0.201879	0.986145	0.00828207	583.325	0.184167	0.942304	0.00822547	583.325	0.221344	1.15265	0.00839392
589.216	0.0699348	0.199563	0.0130181	589.217	0.076724	0.194137	0.00859242	589.217	0.057701	0.180196	0.00915308	589.217	0.0644042	0.218697	0.00826404	589.217	0.0606745	0.217744	0.00898727	589.217	0.0719228	0.258441	0.00831305	589.217	0.207553	0.984094	0.00899465	589.217	0.194321	0.9784	0.00879546	589.217	0.225889	1.14023	0.00844
595.108	0.0737737	0.218622	0.0131972	595.109	0.0885765	0.215848	0.00927011	595.109	0.0692747	0.180593	0.00975092	595.109	0.067905	0.228905	0.00804507	595.109	0.0649181	0.219331	0.00959721	595.109	0.0831929	0.275543	0.00825774	595.109	0.2102	0.967537	0.00891852	595.109	0.202074	0.974815	0.00939184	595.109	0.231602	1.1737	0.00843373
601	0.0937301	0.224389	0.0141181	601.001	0.0966824	0.214461	0.00965252	601.001	0.0748593	0.191771	0.0100522	601.001	0.0781372	0.242009	0.00947911	601.001	0.0733032	0.24002	0.00942256	601.001	0.0918469	0.273026	0.00939893	601.001	0.230605	0.985661	0.00925544	601.001	0.208407	0.957803	0.0103183	601.001	0.227464	1.21458	0.0089844
606.892	0.102557	0.245973	0.014237	606.893	0.118142	0.250441	0.0109617	606.893	0.0856889	0.200229	0.0102688	606.893	0.0945697	0.248113	0.00937936	606.893	0.0863538	0.23184	0.0108645	606.893	0.0990177	0.298335	0.00905232	606.893	0.230761	0.993709	0.00990746	606.893	0.220699	0.997512	0.0110985	606.893	0.235406	1.17859	0.00944219
612.784	0.126179	0.256822	0.015731	612.785	0.128414	0.247655	0.0127084	612.785	0.0974662	0.22807	0.0119228	612.785	0.102054	0.260489	0.0107075	612.785	0.0981978	0.246184	0.0116363	612.785	0.123673	0.295977	0.00964653	612.785	0.237908	1.01986	0.010382	612.785	0.238013	0.999443	0.0127919	612.785	0.260986	1.16599	0.0100963
618.676	0.148743	0.27787	0.018379	618.677	0.156157	0.281385	0.0156516	618.677	0.113948	0.240105	0.0138452	618.677	0.11097	0.260245	0.0132007	618.677	0.114506	0.272041	0.0134201	618.677	0.140058	0.320938	0.011627	618.677	0.250773	1.00103	0.0127349	618.677	0.254039	0.983882	0.014813	618.677	0.266572	1.17842	0.0125195
624.568	0.165386	0.295684	0.0216202	624.569	0.192364	0.315294	0.0201751	624.569	0.135898	0.268382	0.0167299	624.569	0.122504	0.292817	0.0163948	624.569	0.139299	0.295313	0.0160515	624.569	0.157152	0.351629	0.0141862	624.569	0.262485	1.00924	0.0159234	624.569	0.267848	1.03628	0.0182782	624.569	0.28415	1.22739	0.0151068
630.46	0.205329	0.331828	0.0253951	630.461	0.221224	0.3548	0.0238618	630.461	0.150637	0.287914	0.0182914	630.461	0.14231	0.310885	0.0205387	630.461	0.173208	0.323941	0.0196202	630.461	0.17972	0.362838	0.0185509	630.461	0.294906	1.01793	0.019453	630.461	0.3037	1.04388	0.0262626	630.461	0.306017	1.19447	0.0180191
636.352	0.248838	0.392813	0.028446	636.353	0.278787	0.397819	0.0283393	636.353	0.180749	0.303804	0.020491	636.353	0.161767	0.344089	0.0233688	636.353	0.221339	0.375954	0.0230639	636.353	0.216564	0.397637	0.0212547	636.353	0.310184	1.0694	0.0228296	636.353	0.346963	1.05726	0.0310341	636.353	0.314448	1.18944	0.0206243
642.244	0.274443	0.416996	0.0296307	642.245	0.334758	0.479647	0.0322818	642.245	0.184355	0.338145	0.0216257	642.245	0.187812	0.345843	0.0256251	642.245	0.267935	0.438935	0.0267356	642.245	0.250638	0.438075	0.0235353	642.245	0.339339	1.09456	0.0251192	642.245	0.328223	1.18186	0.0377451	642.245	0.32137	1.1724	0.0233539
648.136	0.290776	0.419809	0.0314278	648.137	0.378504	0.514181	0.034746	648.137	0.197548	0.345775	0.0229636	648.137	0.196232	0.36023	0.0278	648.137	0.311629	0.497741	0.0299389	648.137	0.263891	0.45459	0.0255722	648.137	0.359764	1.07054	0.0256874	648.137	0.417195	1.12103	0.0433929	648.137	0.342487	1.19058	0.024518
654.028	0.297087	0.43858	0.0328421	654.029	0.431149	0.583292	0.0380973	654.029	0.200467	0.328911	0.022084	654.029	0.207915	0.391629	0.0279295	654.029	0.346944	0.532354	0.0303883	654.029	0.260073	0.462668	0.0261326	654.029	0.369997	1.07191	0.0269367	654.029	0.46262	1.17901	0.0490758	654.029	0.347158	1.19017	0.0270361
659.92	0.31567	0.440886	0.0332348	659.921	0.438885	0.598643	0.0386581	659.921	0.19858	0.319555	0.0225609	659.921	0.204139	0.375926	0.028759	659.921	0.365036	0.543967	0.0315042	659.921	0.272147	0.47181	0.0257237	659.921	0.364128	1.10733	0.0285864	659.921	0.492158	1.21626	0.0521318	659.921	0.331424	1.19825	0.0266824
665.812	0.299094	0.427932	0.0338925	665.813	0.44171	0.592501	0.0384985	665.813	0.185103	0.307457	0.0212323	665.813	0.19832	0.386976	0.0268345	665.813	0.35812	0.556044	0.0311488	665.813	0.256179	0.442223	0.0255464	665.813	0.37682	1.08279	0.0291788	665.813	0.512249	1.18289	0.0508972	665.813	0.332968	1.19317	0.0254559
671.704	0.294831	0.417885	0.0323625	671.705	0.427927	0.56793	0.0362615	671.705	0.182422	0.302041	0.0206224	671.705	0.200669	0.375446	0.0252589	671.705	0.351755	0.506773	0.0295804	671.705	0.231416	0.409956	0.0245406	671.705	0.378866	1.07611	0.0285801	671.705	0.500885	1.18501	0.0493179	671.705	0.322485	1.1578	0.0252694
677.596	0.272631	0.398819	0.0306944	677.597	0.387843	0.536201	0.0349519	677.597	0.160762	0.28344	0.0193274	677.597	0.179965	0.35911	0.0239748	677.597	0.341416	0.500505	0.0312724	677.597	0.219289	0.390031	0.0232957	677.597	0.368058	1.07209	0.0275567	677.597	0.476922	1.17627	0.0464018	677.597	0.316681	1.1499	0.023793
683.488	0.249123	0.367916	0.0295812	683.489	0.352346	0.49798	0.0316005	683.489	0.155285	0.258667	0.0197613	683.489	0.161556	0.339969	0.0224633	683.489	0.320377	0.498158	0.0290426	683.489	0.187277	0.376112	0.0206617	683.489	0.364428	1.03533	0.0260442	683.489	0.455236	1.1057	0.0429767	683.489	0.291817	1.11705	0.022226
689.38	0.220692	0.343058	0.0289305	689.381	0.318439	0.44169	0.0286915	689.381	0.146725	0.250205	0.0177679	689.381	0.15954	0.313575	0.020032	689.381	0.305525	0.478082	0.0277444	689.381	0.185542	0.368186	0.020093	689.381	0.317926	1.04504	0.0241043	689.381	0.413478	1.0795	0.0384824	689.381	0.27927	1.09625	0.0201379
695.272	0.197676	0.315059	0.0259142	695.273	0.282024	0.408715	0.0266763	695.273	0.131319	0.234828	0.0168875	695.273	0.146614	0.291561	0.0190587	695.273	0.279133	0.449559	0.0268811	695.273	0.158094	0.357218	0.0180957	695.274	0.321448	0.982142	0.0215016	695.273	0.37661	1.05434	0.0363021	695.274	0.264073	1.10455	0.0182824
701.164	0.181168	0.299435	0.0240895	701.165	0.250495	0.388664	0.0254352	701.165	0.127063	0.235741	0.017077	701.165	0.128427	0.285357	0.0177353	701.165	0.250031	0.389614	0.0246908	701.165	0.148716	0.315587	0.0168088	701.166	0.289794	0.975482	0.0210469	701.165	0.365996	0.998533	0.0338343	701.166	0.257865	1.11328	0.0174476
707.056	0.152812	0.272013	0.0237144	707.057	0.229004	0.363881	0.0236478	707.057	0.112836	0.223984	0.0159122	707.057	0.122163	0.2708	0.0164972	707.057	0.210994	0.361687	0.0231437	707.057	0.139606	0.311636	0.0166289	707.058	0.278674	0.974321	0.0188984	707.057	0.342855	0.974713	0.0305233	707.058	0.247076	1.06604	0.0168887
712.948	0.146483	0.25623	0.0225573	712.949	0.213111	0.342018	0.0237589	712.949	0.113952	0.2305	0.0149596	712.949	0.107742	0.254399	0.014985	712.949	0.19247	0.357016	0.0213601	712.949	0.123074	0.307431	0.0162777	712.95	0.276185	0.970969	0.0184522	712.949	0.313316	0.962899	0.0301219	712.95	0.237138	1.07643	0.0166063
718.84	0.13727	0.249919	0.0207811	718.841	0.189791	0.328645	0.0216915	718.841	0.103786	0.214828	0.0160187	718.841	0.0998605	0.268718	0.0150549	718.841	0.167997	0.316678	0.0212891	718.841	0.123785	0.311116	0.016439	718.842	0.258794	0.934752	0.0186527	718.841	0.303074	0.946834	0.0274576	718.842	0.243388	1.03544	0.015132
724.732	0.129957	0.226566	0.0215763	724.733	0.182262	0.294896	0.0205168	724.733	0.101152	0.212151	0.0141455	724.733	0.0976196	0.25228	0.0145628	724.733	0.170584	0.325025	0.0201611	724.733	0.121476	0.291027	0.0156121	724.734	0.253983	0.935626	0.0174394	724.733	0.28709	0.934851	0.0272276	724.734	0.238677	1.06593	0.0145365
730.624	0.123673	0.226766	0.0209168	730.625	0.168288	0.29301	0.0203261	730.625	0.09592	0.204844	0.0146806	730.625	0.0948284	0.243333	0.0131441	730.625	0.14972	0.306982	0.0190162	730.625	0.11441	0.294282	0.0144419	730.626	0.245594	0.931559	0.0164687	730.625	0.277048	0.954672	0.0261563	730.626	0.227453	1.06445	0.0147619
736.516	0.113327	0.243085	0.0209326	736.517	0.167852	0.270442	0.0205021	736.517	0.098618	0.206811	0.0150175	736.517	0.0895464	0.246191	0.0124699	736.517	0.142461	0.288561	0.018929	736.517	0.110041	0.285258	0.0144449	736.518	0.232572	0.922712	0.0169205	736.517	0.271373	0.962192	0.0258154	736.518	0.226817	1.05772	0.014204
742.408	0.116814	0.229014	0.0212139	742.409	0.143109	0.265838	0.0191157	742.409	0.0920019	0.214805	0.0142784	742.409	0.0858701	0.23616	0.0132565	742.409	0.128326	0.285245	0.0186385	742.409	0.106948	0.280552	0.0140175	742.41	0.241533	0.906994	0.0167836	742.409	0.259245	0.921152	0.0245543	742.41	0.224878	1.03382	0.0145317
748.3	0.111484	0.229683	0.0204975	748.301	0.14135	0.263636	0.0195601	748.301	0.0933847	0.206981	0.0141442	748.301	0.0840041	0.228807	0.0134699	748.301	0.122664	0.266521	0.0181572	748.301	0.107602	0.270049	0.0144417	748.302	0.231975	0.927097	0.0154309	748.301	0.256788	0.930602	0.0235939	748.302	0.215318	1.0575	0.0137649
754.193	0.104559	0.226772	0.0197848	754.193	0.142741	0.259342	0.0186944	754.194	0.0879772	0.202911	0.0135191	754.193	0.089804	0.239122	0.0133876	754.193	0.123367	0.269593	0.018375	754.194	0.111142	0.269993	0.015061	754.194	0.232141	0.888093	0.0150831	754.193	0.257349	0.898469	0.0227231	754.194	0.223475	1.06002	0.0141996
760.085	0.104351	0.209344	0.0186601	760.085	0.148582	0.258108	0.0181581	760.086	0.0856154	0.207776	0.0139187	760.085	0.083919	0.233273	0.0128316	760.085	0.123023	0.275775	0.0179311	760.086	0.105384	0.279665	0.0145001	760.086	0.228326	0.895852	0.0150634	760.085	0.238896	0.886331	0.0229003	760.086	0.213459	1.04576	0.0135616
765.977	0.0987893	0.20191	0.0199329	765.977	0.138747	0.262391	0.0182839	765.978	0.0921517	0.202408	0.0134932	765.977	0.0792997	0.224609	0.0121751	765.977	0.123284	0.261474	0.0178014	765.978	0.105467	0.288858	0.0143113	765.978	0.227591	0.922228	0.0148599	765.977	0.251135	0.904997	0.0225011	765.978	0.213608	1.05295	0.0133305
771.869	0.102149	0.20453	0.0189756	771.869	0.138456	0.253462	0.0184916	771.87	0.0892024	0.187409	0.0143055	771.869	0.0850794	0.231135	0.0118375	771.869	0.115109	0.270962	0.0180999	771.87	0.103203	0.287383	0.0142403	771.87	0.226669	0.905014	0.0149655	771.869	0.242039	0.897451	0.0225953	771.87	0.217595	1.04834	0.0133461
777.761	0.0943593	0.198417	0.0190252	777.761	0.142127	0.286259	0.0180833	777.762	0.085054	0.188942	0.013667	777.761	0.0771226	0.22353	0.0118751	777.761	0.116302	0.248723	0.0174537	777.762	0.0957909	0.285072	0.0141014	777.762	0.232386	0.901088	0.0152324	777.761	0.249172	0.889846	0.0217363	777.762	0.219027	1.05256	0.0137042
783.653	0.0954686	0.20206	0.0196878	783.653	0.128256	0.253055	0.01789	783.654	0.0819264	0.196552	0.0137897	783.653	0.0777311	0.227646	0.0123378	783.653	0.113959	0.260998	0.0176157	783.654	0.0995865	0.284194	0.0137311	783.654	0.223233	0.888274	0.0148017	783.653	0.244544	0.895832	0.0225259	783.654	0.219188	1.07505	0.0133377
789.545	0.09273	0.205314	0.0193827	789.545	0.128837	0.246314	0.0176271	789.546	0.0882287	0.204823	0.0142932	789.545	0.0773556	0.224201	0.0123157	789.545	0.112329	0.269354	0.0178618	789.546	0.0984726	0.266181	0.0137091	789.546	0.243206	0.936627	0.0153721	789.545	0.23593	0.889669	0.0218494	789.546	0.218643	1.04687	0.0138184
795.437	0.100803	0.214018	0.0204258	795.437	0.11959	0.24592	0.0184757	795.438	0.0839482	0.203511	0.01449	795.437	0.0764943	0.237172	0.0117248	795.437	0.107906	0.250288	0.0177548	795.438	0.0929061	0.289502	0.0137923	795.438	0.232427	0.931756	0.0154191	795.437	0.237608	0.881062	0.0222365	795.438	0.220261	0.996413	0.0134263
801.329	0.0938106	0.200648	0.0198557	801.329	0.121469	0.22694	0.0189679	801.33	0.0805954	0.198971	0.0149374	801.329	0.0780143	0.233837	0.0125652	801.329	0.103276	0.257025	0.0184819	801.33	0.0948986	0.279388	0.0147689	801.33	0.228613	0.895151	0.0157849	801.329	0.232481	0.894871	0.0237648	801.33	0.21997	1.03867	0.0140564
807.221	0.0870628	0.217798	0.0206394	807.221	0.127845	0.248275	0.0195245	807.222	0.0828594	0.194471	0.0145632	807.221	0.0771958	0.230273	0.0135357	807.221	0.107347	0.261263	0.0188204	807.222	0.103784	0.266496	0.0148532	807.222	0.216625	0.882278	0.0165307	807.221	0.223613	0.882317	0.0241155	807.222	0.212422	1.03769	0.0139423
813.113	0.0888941	0.202861	0.0203509	813.113	0.116729	0.227786	0.0205162	813.114	0.0771112	0.199589	0.0150313	813.113	0.0742263	0.215966	0.0142209	813.113	0.104619	0.261149	0.0194983	813.114	0.0965588	0.267231	0.0155657	813.114	0.219714	0.894684	0.0171592	813.113	0.233924	0.852711	0.0258891	813.114	0.21548	1.02005	0.0152819
819.005	0.0874432	0.198549	0.0220061	819.005	0.121131	0.233261	0.0209417	819.006	0.0796672	0.189933	0.0158036	819.005	0.0764311	0.219937	0.0151952	819.005	0.101612	0.264486	0.0204295	819.006	0.0968075	0.285754	0.0162511	819.006	0.216793	0.882329	0.0186208	819.005	0.234542	0.8487	0.0215429	819.006	0.218411	1.03521	0.0153998
824.897	0.0875092	0.196003	0.0219295	824.898	0.120188	0.233832	0.0220349	824.898	0.0759319	0.175652	0.0156275	824.898	0.0741414	0.232178	0.0161268	824.897	0.100485	0.2625	0.0217608	824.898	0.0933965	0.294009	0.017204	824.898	0.213174	0.873458	0.0189558	824.898	0.237944	0.845442	0.0253452	824.898	0.219891	1.05361	0.0168347
830.789	0.0883503	0.188503	0.0230867	830.79	0.117092	0.255753	0.0244327	830.79	0.081375	0.184699	0.0161642	830.79	0.0749854	0.227451	0.0168926	830.789	0.0992539	0.261421	0.0220732	830.79	0.0938042	0.278244	0.0175614	830.79	0.22767	0.915337	0.019573	830.79	0.227121	0.882787	0.0293336	830.79	0.21757	1.03725	0.0165963
836.681	0.0865596	0.202777	0.023909	836.682	0.115275	0.243102	0.0256747	836.682	0.081332	0.202425	0.0170621	836.682	0.0852081	0.230146	0.0172513	836.681	0.099181	0.261143	0.0235371	836.682	0.0946456	0.267387	0.0178296	836.682	0.232515	0.887925	0.0197837	836.682	0.225698	0.856746	0.0303441	836.682	0.234596	0.990981	0.0176285
842.573	0.0891793	0.201502	0.0251072	842.574	0.123507	0.249201	0.025006	842.574	0.0776794	0.18992	0.0167889	842.574	0.0740068	0.231022	0.0180288	842.573	0.103204	0.261346	0.0242784	842.574	0.0981087	0.281013	0.0187477	842.574	0.22834	0.875982	0.0201408	842.574	0.232622	0.88063	0.031636	842.574	0.219333	1.04945	0.0172504
848.465	0.0928066	0.195767	0.0256118	848.466	0.117914	0.242471	0.0255384	848.466	0.0786618	0.187309	0.0180667	848.466	0.0797442	0.236577	0.017806	848.465	0.0993454	0.263524	0.0241401	848.466	0.0928075	0.268284	0.0181305	848.466	0.220945	0.896413	0.0189362	848.466	0.224423	0.869006	0.030667	848.466	0.212713	1.04278	0.0170695
854.357	0.0852095	0.204223	0.0251287	854.358	0.120066	0.246813	0.0255489	854.358	0.0754747	0.183489	0.0170208	854.358	0.0815741	0.243661	0.0168765	854.357	0.0963562	0.257568	0.0241842	854.358	0.0980665	0.270902	0.0176409	854.358	0.214919	0.878729	0.0183663	854.358	0.23043	0.852259	0.0308917	854.358	0.211956	1.05403	0.0173366
860.249	0.0851064	0.201247	0.0251126	860.25	0.111284	0.229942	0.0241418	860.25	0.0785203	0.190961	0.0168126	860.25	0.0785302	0.237769	0.0167728	860.249	0.0979547	0.252432	0.0243625	860.25	0.0948834	0.260838	0.017039	860.25	0.212278	0.874641	0.0193306	860.25	0.229086	0.864701	0.0308997	860.25	0.212158	1.04429	0.0158879
866.141	0.0831612	0.217624	0.0249369	866.142	0.113911	0.236548	0.0246235	866.142	0.0736509	0.180115	0.0166721	866.142	0.079013	0.239119	0.0171553	866.141	0.0964615	0.252791	0.023942	866.142	0.0944274	0.265237	0.0172653	866.142	0.204951	0.886947	0.0190146	866.142	0.230354	0.864855	0.0300979	866.142	0.22214	1.03969	0.0157186
872.033	0.0880924	0.203398	0.0249323	872.034	0.119167	0.229573	0.0237337	872.034	0.0691678	0.17472	0.0162844	872.034	0.0774189	0.240682	0.0173287	872.033	0.0984234	0.254031	0.0233342	872.034	0.0940958	0.283792	0.0175611	872.034	0.215404	0.891865	0.0188711	872.034	0.223854	0.865249	0.0299377	872.034	0.21365	1.02617	0.0162388
877.925	0.084489	0.204001	0.0234701	877.926	0.113196	0.223742	0.0238727	877.926	0.0689343	0.187498	0.0167766	877.926	0.0887477	0.225673	0.0163777	877.925	0.0999437	0.266838	0.0231503	877.926	0.0965709	0.285398	0.0170562	877.926	0.213336	0.874568	0.0183599	877.926	0.232328	0.857173	0.0286829	877.926	0.210827	1.05078	0.0158492
883.817	0.0853603	0.203003	0.0233704	883.818	0.113066	0.232724	0.0236619	883.818	0.0703475	0.178149	0.0168612	883.818	0.0822905	0.233261	0.0157462	883.817	0.102949	0.26152	0.0230771	883.818	0.0989223	0.283895	0.0164438	883.818	0.213759	0.854702	0.0185374	883.818	0.233906	0.867479	0.0302626	883.818	0.219902	1.01426	0.0159721
889.709	0.0885105	0.204527	0.0235734	889.71	0.112129	0.247497	0.0237828	889.71	0.0744866	0.18791	0.0148237	889.71	0.0848525	0.239671	0.0156214	889.709	0.0970706	0.247567	0.022667	889.71	0.0875342	0.271048	0.0161624	889.71	0.210711	0.860459	0.0177736	889.71	0.236517	0.864096	0.0301965	889.71	0.215069	1.03136	0.0155179
895.601	0.0890331	0.201895	0.0239398	895.602	0.116849	0.229764	0.0252121	895.602	0.0805764	0.196838	0.0163892	895.602	0.0811879	0.241276	0.0149134	895.601	0.0972598	0.243166	0.0226503	895.602	0.0906244	0.267108	0.0153314	895.602	0.211007	0.874831	0.0185623	895.602	0.230316	0.872161	0.0304675	895.602	0.224571	1.03412	0.0152376
901.493	0.083095	0.189692	0.0253889	901.494	0.111513	0.227761	0.0245126	901.494	0.0725047	0.193191	0.0160448	901.494	0.0756711	0.238297	0.0152428	901.493	0.0946782	0.253105	0.0234866	901.494	0.0860418	0.262689	0.0163398	901.494	0.205113	0.875799	0.01821	901.494	0.226871	0.867837	0.0309393	901.494	0.213748	1.02176	0.0155067
907.385	0.0864048	0.200222	0.0240619	907.386	0.107234	0.222999	0.0244258	907.386	0.0690452	0.169715	0.0167712	907.386	0.0787018	0.236154	0.0154156	907.386	0.0955876	0.249408	0.0234431	907.386	0.0819073	0.277203	0.0162385	907.386	0.198062	0.877215	0.0189802	907.386	0.236332	0.860698	0.0314788	907.386	0.218104	1.04865	0.015503
913.277	0.0836498	0.191717	0.0240665	913.278	0.108333	0.228872	0.0253662	913.278	0.0707446	0.174988	0.0158139	913.278	0.0825839	0.230142	0.0156195	913.278	0.0963883	0.24924	0.0247329	913.278	0.0903003	0.273527	0.0167054	913.278	0.199451	0.852812	0.0193538	913.278	0.225754	0.871368	0.032327	913.278	0.216574	1.02703	0.0152131
919.169	0.0887749	0.209479	0.024234	919.17	0.10517	0.2261	0.026413	919.17	0.0702774	0.181553	0.0158649	919.17	0.0780433	0.23073	0.0158186	919.17	0.0840838	0.246535	0.0251538	919.17	0.0899592	0.25874	0.0156533	919.17	0.208881	0.872015	0.0196238	919.17	0.229408	0.872036	0.0336507	919.17	0.212958	1.04485	0.0153299
925.061	0.0905182	0.208513	0.0245918	925.062	0.102953	0.231144	0.0255231	925.062	0.0697425	0.172744	0.0160187	925.062	0.0757334	0.226435	0.0151811	925.062	0.0929772	0.252414	0.0252855	925.062	0.0936878	0.252141	0.0158982	925.062	0.209633	0.855093	0.0190749	925.062	0.228824	0.870021	0.0322988	925.062	0.217257	1.03608	0.0145785
930.953	0.0829147	0.195552	0.0238187	930.954	0.101009	0.212311	0.0263073	930.954	0.0628273	0.162798	0.0158271	930.954	0.0762081	0.228291	0.0154765	930.954	0.0852552	0.253117	0.0254082	930.954	0.0948484	0.245714	0.0157685	930.954	0.204175	0.865527	0.0184887	930.954	0.217888	0.862232	0.0324736	930.954	0.214577	1.02347	0.0142479
936.845	0.0822511	0.200655	0.0233048	936.846	0.105719	0.242876	0.0251836	936.846	0.0646644	0.178761	0.015098	936.846	0.0724618	0.234425	0.0149391	936.846	0.0888847	0.248433	0.0245078	936.846	0.084609	0.27793	0.0153668	936.846	0.215023	0.865206	0.0182138	936.846	0.212161	0.826478	0.0311177	936.846	0.206498	1.02621	0.0137508
942.737	0.0882571	0.190202	0.0226278	942.738	0.103553	0.215182	0.024308	942.738	0.0672092	0.170628	0.0157752	942.738	0.0704232	0.241967	0.0149502	942.738	0.0907091	0.245512	0.0241842	942.738	0.0887523	0.282392	0.0150962	942.738	0.199707	0.836689	0.0175499	942.738	0.225376	0.851621	0.0315021	942.738	0.213717	1.0437	0.0142589
948.629	0.0805389	0.200579	0.0225588	948.63	0.106847	0.224978	0.0248296	948.63	0.0663691	0.177461	0.0143023	948.63	0.0721894	0.229803	0.0156714	948.63	0.0891321	0.23838	0.0222715	948.63	0.0813857	0.279441	0.0154491	948.63	0.202215	0.815572	0.0170606	948.63	0.210259	0.84035	0.0299612	948.63	0.216776	1.01772	0.0140335
954.521	0.0807079	0.197126	0.022397	954.522	0.0988009	0.228914	0.0227139	954.522	0.0709018	0.179077	0.0144364	954.522	0.0707264	0.227173	0.0146643	954.522	0.0901062	0.234649	0.0221581	954.522	0.0847679	0.268725	0.0150674	954.522	0.210889	0.859495	0.0161765	954.522	0.219422	0.850788	0.0293894	954.522	0.212992	1.06116	0.0136384
960.413	0.084583	0.199252	0.0213612	960.414	0.103146	0.222243	0.0223939	960.414	0.0633217	0.177723	0.0145595	960.414	0.0706662	0.225233	0.0149586	960.414	0.0857532	0.242068	0.0213236	960.414	0.080846	0.263273	0.0146113	960.414	0.205904	0.838037	0.015794	960.414	0.207014	0.860712	0.0282329	960.414	0.208258	1.04249	0.0129101
966.305	0.088544	0.199535	0.0212035	966.306	0.0989137	0.220401	0.0211876	966.306	0.0635662	0.175147	0.0147853	966.306	0.0748781	0.229371	0.0149972	966.306	0.0807033	0.243439	0.0203748	966.306	0.079693	0.269983	0.0151625	966.306	0.208105	0.861678	0.0161556	966.306	0.209353	0.840342	0.0273261	966.306	0.205054	1.05314	0.0128679
972.197	0.0817247	0.197762	0.0206368	972.198	0.0907357	0.207748	0.0207688	972.198	0.0665804	0.180484	0.014104	972.198	0.0718018	0.230314	0.0144462	972.198	0.0778976	0.228152	0.0201691	972.198	0.0782421	0.275341	0.0144113	972.198	0.200574	0.845129	0.0153365	972.198	0.213535	0.847688	0.0263429	972.198	0.21785	1.03807	0.0133242
978.089	0.0838909	0.191634	0.0201175	978.09	0.0976123	0.214806	0.0203142	978.09	0.0620036	0.185114	0.013849	978.09	0.0730177	0.221466	0.0135121	978.09	0.080165	0.234042	0.0197857	978.09	0.0873439	0.265923	0.0140985	978.09	0.197636	0.870177	0.0144138	978.09	0.207449	0.841861	0.0254402	978.09	0.210861	0.995975	0.0128844
983.981	0.0855535	0.188819	0.0204248	983.982	0.0943378	0.207012	0.0192164	983.982	0.0577945	0.176845	0.0135017	983.982	0.0718583	0.213103	0.0131817	983.982	0.0825101	0.227659	0.0197384	983.982	0.0833595	0.255558	0.0139295	983.982	0.20647	0.883116	0.0147025	983.982	0.21883	0.832909	0.024307	983.982	0.209809	1.03853	0.0125188
989.873	0.0823533	0.190411	0.0197031	989.874	0.0858338	0.205636	0.0181866	989.874	0.0668229	0.188295	0.013749	989.874	0.0701656	0.239236	0.0131519	989.874	0.0793581	0.23626	0.0192416	989.874	0.0781418	0.272286	0.0134185	989.874	0.20427	0.848444	0.0144435	989.874	0.212503	0.827509	0.0246463	989.874	0.207225	1.02847	0.0120144
995.765	0.0820748	0.19263	0.0195685	995.766	0.0912367	0.222766	0.0184682	995.766	0.0581254	0.171469	0.0127918	995.766	0.0711192	0.237253	0.0132122	995.766	0.0804403	0.222905	0.017899	995.766	0.0847467	0.255953	0.0136211	995.766	0.208135	0.870017	0.0142393	995.766	0.207478	0.815511	0.0234955	995.766	0.222066	1.01992	0.0122424
1001.66	0.0807245	0.188743	0.018869	1001.66	0.0934356	0.210136	0.0174602	1001.66	0.0597176	0.170505	0.0132869	1001.66	0.0778865	0.220065	0.013122	1001.66	0.0814394	0.224671	0.0178956	1001.66	0.0809696	0.25436	0.0134283	1001.66	0.205265	0.850135	0.0135425	1001.66	0.208109	0.834542	0.0229588	1001.66	0.208051	0.999775	0.0122609
1007.55	0.0810972	0.196854	0.0185956	1007.55	0.0971824	0.209985	0.017256	1007.55	0.0645684	0.168296	0.0139388	1007.55	0.0736268	0.236652	0.01287	1007.55	0.0764032	0.221284	0.0175445	1007.55	0.0825844	0.270876	0.0136808	1007.55	0.208127	0.874645	0.0134587	1007.55	0.213718	0.848106	0.022849	1007.55	0.201873	1.02609	0.0121576
1013.44	0.0749062	0.191598	0.0191795	1013.44	0.0993035	0.217426	0.0177199	1013.44	0.0617983	0.165122	0.0124839	1013.44	0.0730752	0.233605	0.0121115	1013.44	0.0771403	0.225844	0.0172774	1013.44	0.0800778	0.249681	0.0128249	1013.44	0.199447	0.857008	0.0136268	1013.44	0.217451	0.839904	0.0216172	1013.44	0.199539	0.996502	0.0118768
1019.33	0.0818238	0.205472	0.0184271	1019.33	0.0923039	0.195115	0.0179829	1019.33	0.0631712	0.178402	0.0126083	1019.33	0.0746742	0.224819	0.0120855	1019.33	0.0819799	0.21826	0.0167607	1019.33	0.0785809	0.272726	0.0135754	1019.33	0.203262	0.862079	0.0129097	1019.33	0.211575	0.844139	0.0217165	1019.33	0.213095	1.01635	0.0114139
1025.23	0.0857133	0.188487	0.01898	1025.23	0.0966877	0.207149	0.01669	1025.23	0.0704014	0.173008	0.0128051	1025.23	0.0730403	0.21824	0.0123453	1025.23	0.0837313	0.237432	0.0172717	1025.23	0.0797555	0.257397	0.0128483	1025.23	0.201958	0.857843	0.0133564	1025.23	0.206743	0.883704	0.0219934	1025.23	0.20394	1.01913	0.012308
1031.12	0.0878895	0.195268	0.0181244	1031.12	0.0928714	0.223397	0.0163537	1031.12	0.0614989	0.177576	0.0129019	1031.12	0.0752339	0.22811	0.0128175	1031.12	0.0876952	0.231567	0.0168113	1031.12	0.0850907	0.279424	0.0123939	1031.12	0.205577	0.905133	0.0137382	1031.12	0.215287	0.854355	0.0201636	1031.12	0.214256	1.03647	0.0122642
1037.01	0.0838344	0.191024	0.0179594	1037.01	0.0972389	0.224851	0.0171838	1037.01	0.0668028	0.17258	0.0128734	1037.01	0.0816437	0.239958	0.0124912	1037.01	0.0858439	0.248805	0.0167272	1037.01	0.0864208	0.285007	0.0121853	1037.01	0.215199	0.861036	0.0136751	1037.01	0.218186	0.85182	0.0204513	1037.01	0.211285	1.03845	0.0116037
1042.9	0.0883966	0.197274	0.0178174	1042.9	0.107613	0.246221	0.0157111	1042.9	0.0612316	0.185347	0.0131856	1042.9	0.0840885	0.236519	0.012458	1042.9	0.0943654	0.244009	0.0166955	1042.9	0.0811893	0.265501	0.0126848	1042.9	0.2142	0.865808	0.0131008	1042.9	0.218855	0.859528	0.0203916	1042.9	0.213333	1.03821	0.0116469
1048.79	0.0933608	0.211965	0.0180573	1048.79	0.120514	0.246672	0.015643	1048.79	0.067204	0.185496	0.0125224	1048.79	0.0852395	0.24471	0.0125126	1048.79	0.107571	0.258535	0.0159817	1048.79	0.0943748	0.27363	0.0127577	1048.79	0.219173	0.922151	0.0125068	1048.79	0.233572	0.846091	0.0193493	1048.79	0.221424	1.03691	0.0110298
1054.69	0.104469	0.206688	0.0175172	1054.69	0.135807	0.251459	0.016733	1054.69	0.0787748	0.191521	0.0122839	1054.69	0.0918921	0.259199	0.012277	1054.69	0.123935	0.286952	0.016023	1054.69	0.0948733	0.273838	0.0124171	1054.69	0.236059	0.878909	0.012449	1054.69	0.249791	0.865363	0.0187628	1054.69	0.218349	1.03062	0.0118531
1060.58	0.121549	0.224262	0.0169958	1060.58	0.15244	0.274958	0.0158651	1060.58	0.0840751	0.197358	0.0122586	1060.58	0.105461	0.262014	0.012239	1060.58	0.146484	0.288956	0.0155489	1060.58	0.101103	0.285403	0.0121755	1060.58	0.254154	0.873196	0.0126907	1060.58	0.28145	0.914765	0.0196947	1060.58	0.233833	1.05438	0.0118732
1066.47	0.144721	0.261821	0.0179457	1066.47	0.195576	0.315821	0.0154311	1066.47	0.0925963	0.197562	0.0119755	1066.47	0.124047	0.284941	0.011486	1066.47	0.16959	0.321312	0.0152275	1066.47	0.116711	0.32927	0.0120131	1066.47	0.265937	0.931744	0.0124254	1066.47	0.306069	0.928451	0.0189503	1066.47	0.244538	1.04989	0.0110792
1072.36	0.187037	0.309872	0.0164514	1072.36	0.24165	0.370973	0.0137584	1072.36	0.116912	0.242517	0.0122017	1072.36	0.147561	0.319115	0.0116067	1072.36	0.210659	0.382896	0.0153869	1072.36	0.144484	0.331657	0.0115924	1072.36	0.293623	0.965323	0.0125503	1072.36	0.335364	0.945568	0.0180535	1072.36	0.253183	1.06691	0.0111361
1078.25	0.230748	0.355179	0.0170129	1078.25	0.289136	0.40981	0.0144519	1078.25	0.13731	0.267095	0.0116438	1078.25	0.174817	0.34227	0.0121796	1078.25	0.26295	0.424121	0.0154463	1078.25	0.15507	0.356425	0.012105	1078.25	0.323132	1.00951	0.0121946	1078.25	0.368348	1.01148	0.0182171	1078.25	0.260566	1.07862	0.0113199
1084.15	0.281063	0.412109	0.0177008	1084.15	0.342634	0.484512	0.0145132	1084.15	0.165524	0.293184	0.0119765	1084.15	0.217935	0.346382	0.0114501	1084.15	0.304069	0.476604	0.0148642	1084.15	0.176837	0.375861	0.0119507	1084.15	0.344939	1.01983	0.0122809	1084.15	0.390479	1.03569	0.0177748	1084.15	0.270338	1.10246	0.01133
1090.04	0.323702	0.454583	0.0171985	1090.04	0.391519	0.523744	0.015133	1090.04	0.194547	0.311451	0.011803	1090.04	0.245798	0.406434	0.0120115	1090.04	0.352024	0.516393	0.0151788	1090.04	0.20662	0.404189	0.0120995	1090.04	0.367859	1.053	0.0131751	1090.04	0.427935	1.06768	0.019196	1090.04	0.2846	1.09111	0.0113449
1095.93	0.357107	0.494825	0.0173202	1095.93	0.422905	0.531892	0.0151302	1095.93	0.218081	0.322082	0.0123629	1095.93	0.279329	0.443383	0.0124194	1095.93	0.381019	0.553578	0.0159726	1095.93	0.226945	0.409509	0.0121682	1095.93	0.394489	1.046	0.0132638	1095.93	0.443845	1.09651	0.0185498	1095.93	0.301556	1.11842	0.0113295
1101.82	0.384981	0.516023	0.0178969	1101.82	0.444535	0.568605	0.0158139	1101.82	0.238448	0.363218	0.0119487	1101.82	0.296643	0.450178	0.0131812	1101.82	0.42674	0.560087	0.0163931	1101.82	0.237069	0.419717	0.0126045	1101.82	0.407279	1.08857	0.013467	1101.82	0.460432	1.12584	0.0197207	1101.82	0.29841	1.11616	0.0120215
1107.71	0.400305	0.524322	0.0183202	1107.71	0.476049	0.61139	0.0163653	1107.71	0.242202	0.377403	0.0122573	1107.71	0.319052	0.478494	0.0129563	1107.71	0.434421	0.610157	0.0173304	1107.71	0.251612	0.439227	0.0121683	1107.71	0.428016	1.1165	0.0138457	1107.71	0.480956	1.13301	0.0194006	1107.71	0.314931	1.12051	0.0114561
1113.61	0.416975	0.552388	0.017738	1113.61	0.471675	0.614113	0.0169223	1113.61	0.259825	0.364829	0.0123985	1113.61	0.314393	0.492331	0.0135076	1113.61	0.454099	0.60042	0.0170133	1113.61	0.258939	0.456817	0.0131869	1113.61	0.442272	1.10817	0.0137449	1113.61	0.486991	1.1356	0.0206734	1113.61	0.324945	1.13711	0.0122187
1119.5	0.417999	0.566064	0.0194563	1119.5	0.483293	0.619611	0.0169365	1119.5	0.258346	0.393834	0.0118005	1119.5	0.321746	0.492829	0.0130548	1119.5	0.453336	0.636387	0.0172318	1119.5	0.266767	0.463845	0.0120086	1119.5	0.439842	1.11152	0.014083	1119.5	0.48986	1.12947	0.0199256	1119.5	0.321396	1.14946	0.0125674
1125.39	0.414292	0.541925	0.0186161	1125.39	0.492705	0.626058	0.0167641	1125.39	0.262308	0.368632	0.0122061	1125.39	0.325291	0.49191	0.0138962	1125.39	0.453003	0.613336	0.0171983	1125.39	0.263247	0.445874	0.0125507	1125.39	0.442542	1.11227	0.014722	1125.39	0.496704	1.14439	0.020505	1125.39	0.313709	1.12861	0.0124301
1131.28	0.426111	0.541286	0.0193938	1131.28	0.502364	0.627266	0.016799	1131.28	0.266801	0.360863	0.0122194	1131.28	0.323375	0.482116	0.0135108	1131.28	0.451417	0.620101	0.017142	1131.28	0.260036	0.4536	0.0126533	1131.28	0.439545	1.09113	0.0149121	1131.28	0.497469	1.14821	0.0206564	1131.28	0.307605	1.10674	0.0121036
1137.17	0.417108	0.550416	0.0186221	1137.17	0.498049	0.612135	0.0165662	1137.17	0.253017	0.371106	0.0119661	1137.17	0.306618	0.479046	0.0127819	1137.17	0.460685	0.625919	0.0176029	1137.17	0.263558	0.457072	0.0122801	1137.17	0.422644	1.11625	0.0140083	1137.17	0.481874	1.10304	0.0209533	1137.17	0.305813	1.09943	0.0122709
1143.07	0.414986	0.544108	0.018682	1143.07	0.468496	0.625462	0.0161932	1143.07	0.246107	0.373939	0.0122729	1143.07	0.308654	0.47396	0.0133199	1143.07	0.436601	0.607727	0.017427	1143.07	0.257712	0.44956	0.0125611	1143.07	0.434634	1.12234	0.0147694	1143.07	0.482409	1.14	0.0199592	1143.07	0.323741	1.17351	0.0121329
1148.96	0.389192	0.527309	0.0193307	1148.96	0.455098	0.580603	0.0158861	1148.96	0.248659	0.359603	0.0122838	1148.96	0.298755	0.472097	0.0133576	1148.96	0.428704	0.595055	0.0178233	1148.96	0.246493	0.447577	0.0137665	1148.96	0.40547	1.07953	0.0151018	1148.96	0.482137	1.10656	0.0210234	1148.96	0.318198	1.12488	0.0128308
1154.85	0.370355	0.49872	0.0189408	1154.85	0.432746	0.553688	0.0153731	1154.85	0.234793	0.356717	0.0122449	1154.85	0.287054	0.452309	0.0136238	1154.85	0.412184	0.553196	0.017124	1154.85	0.222272	0.407286	0.0123176	1154.85	0.39599	1.06901	0.014295	1154.85	0.458286	1.05527	0.0209235	1154.85	0.29883	1.10502	0.012571
1160.74	0.355642	0.465765	0.0187947	1160.74	0.409569	0.536007	0.0155068	1160.74	0.225786	0.323853	0.0120276	1160.74	0.276525	0.426378	0.0133901	1160.74	0.387429	0.543338	0.0174072	1160.74	0.234259	0.415254	0.0126228	1160.74	0.397086	1.048	0.0149765	1160.74	0.439883	1.05439	0.0196268	1160.74	0.292697	1.10745	0.0124266
1166.63	0.334247	0.460156	0.0193692	1166.63	0.402932	0.512466	0.0161571	1166.63	0.202974	0.312508	0.0119938	1166.63	0.266364	0.408665	0.0133713	1166.63	0.372559	0.530666	0.0175098	1166.63	0.219361	0.396284	0.0133586	1166.63	0.364103	1.005	0.015528	1166.63	0.430387	1.03153	0.0208768	1166.63	0.288462	1.0728	0.0129069
1172.53	0.311804	0.424905	0.0189846	1172.53	0.36292	0.45901	0.0170752	1172.53	0.189113	0.308001	0.0125904	1172.53	0.235878	0.397512	0.0143017	1172.53	0.337463	0.472912	0.018032	1172.53	0.207056	0.408608	0.013442	1172.53	0.361589	0.988375	0.0142354	1172.53	0.407702	1.01675	0.0212352	1172.53	0.28161	1.06088	0.0130753
1178.42	0.277305	0.397776	0.0194758	1178.42	0.335434	0.460693	0.0160866	1178.42	0.176333	0.264087	0.012733	1178.42	0.218851	0.365183	0.0137729	1178.42	0.323063	0.477557	0.0178101	1178.42	0.192208	0.366685	0.0138133	1178.42	0.353442	0.963736	0.0148719	1178.42	0.387336	1.01447	0.020494	1178.42	0.27698	1.05219	0.0132584
1184.31	0.268537	0.383461	0.0196824	1184.31	0.308548	0.425443	0.0156468	1184.31	0.163283	0.273406	0.012564	1184.31	0.201898	0.336002	0.0141651	1184.31	0.289052	0.433212	0.0177684	1184.31	0.180026	0.382318	0.0140591	1184.31	0.330872	0.950112	0.0147672	1184.31	0.366779	0.934984	0.0218587	1184.31	0.264062	1.05969	0.0137381
1190.2	0.247842	0.35356	0.0188992	1190.2	0.284135	0.396291	0.0160307	1190.2	0.149874	0.263027	0.0126696	1190.2	0.190179	0.335634	0.0142997	1190.2	0.262293	0.415666	0.0181155	1190.2	0.173316	0.3557	0.013327	1190.2	0.316639	0.939675	0.015138	1190.2	0.302935	0.979555	0.01991	1190.2	0.260413	1.05925	0.0139226
1196.09	0.224949	0.327347	0.0187857	1196.09	0.26287	0.374099	0.0162532	1196.09	0.134359	0.250934	0.0128099	1196.09	0.174009	0.312231	0.0138619	1196.09	0.237261	0.383176	0.0172501	1196.09	0.158844	0.320252	0.0136719	1196.09	0.293491	0.931256	0.0142207	1196.09	0.321522	0.955225	0.0200567	1196.09	0.26368	1.02571	0.0135483
1201.99	0.206085	0.31175	0.0189185	1201.99	0.228274	0.33163	0.0157859	1201.99	0.131367	0.238633	0.012001	1201.99	0.154781	0.294378	0.0130449	1201.99	0.215063	0.360184	0.0173347	1201.99	0.141697	0.309096	0.0131725	1201.99	0.288024	0.910672	0.0137981	1201.99	0.336743	0.954181	0.0194417	1201.99	0.25355	1.0388	0.0127644
1207.88	0.17525	0.281726	0.0175136	1207.88	0.208146	0.307634	0.015256	1207.88	0.122258	0.230495	0.0116855	1207.88	0.14254	0.28164	0.012558	1207.88	0.192386	0.325931	0.0168164	1207.88	0.132176	0.305982	0.0129332	1207.88	0.278992	0.875485	0.0135651	1207.88	0.313724	0.896926	0.0193432	1207.88	0.239442	1.01789	0.0120906
1213.77	0.163405	0.26626	0.0182931	1213.77	0.193416	0.304424	0.0143571	1213.77	0.108298	0.21193	0.0113201	1213.77	0.132241	0.269256	0.0122395	1213.77	0.178418	0.312179	0.0160232	1213.77	0.123909	0.273533	0.0119114	1213.77	0.268442	0.885772	0.0129709	1213.77	0.27849	0.858301	0.0184563	1213.77	0.238999	1.01136	0.0121853
1219.66	0.144066	0.254539	0.0174172	1219.66	0.170031	0.274933	0.0135475	1219.66	0.0950704	0.203901	0.0105665	1219.66	0.111959	0.272704	0.0123303	1219.66	0.155961	0.299601	0.0155141	1219.66	0.120812	0.282202	0.0121119	1219.66	0.258004	0.871926	0.0130272	1219.66	0.269465	0.841363	0.0180956	1219.66	0.236558	1.04349	0.0117381
1225.55	0.126529	0.232387	0.0168319	1225.55	0.160239	0.268221	0.0128731	1225.55	0.0867286	0.193832	0.0103028	1225.55	0.11163	0.252487	0.0118502	1225.55	0.143807	0.268333	0.0151945	1225.55	0.112516	0.297147	0.0120861	1225.55	0.242067	0.870851	0.0123105	1225.55	0.266957	0.872932	0.0169466	1225.55	0.230929	1.02827	0.0116556
1231.45	0.11929	0.22065	0.0149357	1231.45	0.144907	0.236923	0.0121228	1231.45	0.0823119	0.172538	0.0102849	1231.45	0.103247	0.241471	0.0110411	1231.45	0.1244	0.259732	0.014335	1231.45	0.102146	0.290723	0.0110522	1231.45	0.236156	0.857363	0.0118145	1231.45	0.25772	0.736459	0.0163114	1231.45	0.225268	0.980898	0.0109216
1237.34	0.102583	0.209224	0.0145484	1237.34	0.13039	0.230161	0.0123379	1237.34	0.0771608	0.179117	0.0100517	1237.34	0.0970548	0.26198	0.0107028	1237.34	0.118086	0.247413	0.0136839	1237.34	0.0976274	0.291459	0.0117383	1237.34	0.225615	0.848993	0.0117499	1237.34	0.246228	0.591086	0.0163958	1237.34	0.221925	1.00909	0.0105233
1243.23	0.0955551	0.189403	0.014601	1243.23	0.119594	0.236991	0.0124074	1243.23	0.0716703	0.172076	0.0101086	1243.23	0.0894147	0.231389	0.0105789	1243.23	0.10939	0.231843	0.0138966	1243.23	0.0980085	0.249063	0.0113412	1243.23	0.224131	0.837886	0.0114204	1243.23	0.238511	0.545026	0.0158073	1243.23	0.216748	1.01343	0.0106677
1249.12	0.094177	0.200244	0.0145509	1249.12	0.109344	0.225898	0.0111877	1249.12	0.0669656	0.17404	0.0100696	1249.12	0.0876538	0.224444	0.0105427	1249.12	0.105809	0.236149	0.0135051	1249.12	0.0787239	0.271894	0.0104445	1249.12	0.224524	0.828286	0.0115659	1249.12	0.234217	0.744988	0.0148921	1249.12	0.215028	1.00502	0.0102151
1255.01	0.0842994	0.183231	0.0137938	1255.01	0.1146	0.215912	0.010939	1255.01	0.0704517	0.175492	0.00980412	1255.01	0.0858624	0.232589	0.0100999	1255.01	0.0946182	0.232214	0.0123881	1255.01	0.0889455	0.262133	0.0104643	1255.01	0.213688	0.835824	0.0104436	1255.01	0.225888	0.837342	0.0140096	1255.01	0.213967	1.01002	0.010936
1260.91	0.0791751	0.170249	0.0137184	1260.91	0.104772	0.192904	0.0110012	1260.91	0.0639109	0.164743	0.00903357	1260.91	0.0810485	0.227087	0.00952544	1260.91	0.0873261	0.243825	0.0125489	1260.91	0.0829583	0.272094	0.0100767	1260.91	0.20494	0.825227	0.0107428	1260.91	0.22038	0.828908	0.0135191	1260.91	0.208927	1.01877	0.0103924
1266.8	0.0767543	0.177007	0.0138536	1266.8	0.0989429	0.204424	0.011174	1266.8	0.0639254	0.165894	0.00960387	1266.8	0.0757838	0.220516	0.0103636	1266.8	0.0822605	0.230905	0.0119603	1266.8	0.0803908	0.260725	0.0102598	1266.8	0.207353	0.828447	0.0111203	1266.8	0.21991	0.790499	0.0132139	1266.8	0.214031	0.994524	0.0108538
1272.69	0.0722749	0.179403	0.0141644	1272.69	0.0905615	0.220156	0.010896	1272.69	0.0632216	0.169542	0.00955576	1272.69	0.0771009	0.222058	0.0100897	1272.69	0.0801796	0.220656	0.0118045	1272.69	0.0760868	0.254554	0.0103408	1272.69	0.20788	0.829401	0.0114689	1272.69	0.210005	0.803367	0.0130338	1272.69	0.207919	1.00151	0.0107515
1278.58	0.0689978	0.178741	0.0136229	1278.58	0.0838309	0.197352	0.0107847	1278.58	0.0627352	0.154672	0.0106298	1278.58	0.0710093	0.215439	0.00993213	1278.58	0.082389	0.219517	0.0117017	1278.58	0.0788138	0.257602	0.0102493	1278.58	0.202293	0.853493	0.0110636	1278.58	0.202268	0.820987	0.0133804	1278.58	0.208477	1.00361	0.0102092
1284.47	0.0646617	0.173439	0.0145332	1284.47	0.0841297	0.194727	0.0107039	1284.47	0.0528972	0.17081	0.0104627	1284.47	0.072582	0.228422	0.0101324	1284.47	0.0710758	0.210874	0.0123547	1284.47	0.0702621	0.257021	0.0111008	1284.47	0.204238	0.820289	0.0116781	1284.47	0.2081	0.806633	0.0130854	1284.47	0.215944	1.02067	0.01085
1290.37	0.062078	0.168367	0.0150234	1290.37	0.0857	0.205009	0.0109083	1290.37	0.057875	0.155792	0.0103363	1290.37	0.0692096	0.225163	0.0106888	1290.37	0.0727428	0.214955	0.0122166	1290.37	0.0748818	0.254779	0.0113201	1290.37	0.199125	0.854199	0.0116388	1290.37	0.203325	0.778665	0.0127424	1290.37	0.207079	1.02203	0.0117998
1296.26	0.0605994	0.165537	0.0153803	1296.26	0.0799367	0.210735	0.0111655	1296.26	0.0601456	0.162434	0.0114486	1296.26	0.0668885	0.222342	0.010821	1296.26	0.0753254	0.21815	0.012234	1296.26	0.0771855	0.253704	0.0113212	1296.26	0.202719	0.847328	0.0120871	1296.26	0.201336	0.796546	0.0127685	1296.26	0.204577	1.006	0.0119188
1302.15	0.0603816	0.169379	0.0161225	1302.15	0.0816672	0.192543	0.0116487	1302.15	0.0545225	0.169497	0.0125188	1302.15	0.0658787	0.221094	0.0111756	1302.15	0.0701208	0.217246	0.0124235	1302.15	0.0687094	0.265525	0.0113828	1302.15	0.203382	0.845309	0.0127672	1302.15	0.199048	0.810483	0.0138977	1302.15	0.212056	0.971879	0.0127756
1308.04	0.0607309	0.16979	0.016649	1308.04	0.0846227	0.191394	0.0125301	1308.04	0.0532526	0.167827	0.0125576	1308.04	0.0699752	0.221438	0.0116549	1308.04	0.0700324	0.215748	0.012843	1308.04	0.0699318	0.256201	0.0126763	1308.04	0.201762	0.838157	0.012736	1308.04	0.202636	0.771831	0.0139867	1308.04	0.20309	0.982575	0.0136492
1313.93	0.0603773	0.16516	0.0177874	1313.93	0.079144	0.185149	0.0127402	1313.93	0.0559454	0.17023	0.013158	1313.93	0.0631908	0.21117	0.0119684	1313.93	0.0713968	0.21151	0.0131915	1313.93	0.0732373	0.282935	0.0129981	1313.93	0.197619	0.828555	0.0135571	1313.93	0.20111	0.776289	0.0150018	1313.93	0.203805	1.00215	0.0144785
1319.83	0.0640093	0.176828	0.0190571	1319.83	0.0764321	0.194934	0.0123319	1319.83	0.0595463	0.172275	0.0139111	1319.83	0.0633971	0.220881	0.0124403	1319.83	0.0692428	0.218732	0.0132213	1319.83	0.0734597	0.242578	0.0142603	1319.83	0.201824	0.823283	0.0139897	1319.83	0.187766	0.794239	0.0146235	1319.83	0.215378	0.979669	0.0145141
1325.72	0.0649443	0.168288	0.0195023	1325.72	0.079644	0.204118	0.0125812	1325.72	0.0537017	0.164015	0.0136608	1325.72	0.0629077	0.218963	0.0124404	1325.72	0.0689223	0.223334	0.0139732	1325.72	0.0753997	0.256407	0.0143068	1325.72	0.19591	0.849456	0.014356	1325.72	0.189487	0.776937	0.0149214	1325.72	0.205146	0.98747	0.0154225
1331.61	0.0593904	0.164826	0.0201195	1331.61	0.0805528	0.20093	0.0132335	1331.61	0.0554049	0.163722	0.0145162	1331.61	0.063373	0.214807	0.0129271	1331.61	0.0621403	0.21792	0.0139536	1331.61	0.076589	0.253499	0.0147834	1331.61	0.197042	0.84123	0.0149145	1331.61	0.196842	0.788316	0.0153277	1331.61	0.212128	0.980583	0.0155691
1337.5	0.0593436	0.158268	0.0201187	1337.5	0.0800006	0.196335	0.0131233	1337.5	0.0592301	0.164864	0.0144709	1337.5	0.0633894	0.227511	0.0131176	1337.5	0.0658087	0.223974	0.014292	1337.5	0.0736799	0.250406	0.0155306	1337.5	0.194401	0.857317	0.0145466	1337.5	0.190523	0.789143	0.0146761	1337.5	0.20372	0.968619	0.0159438
1343.39	0.0576595	0.159164	0.0195825	1343.39	0.079634	0.195313	0.0126872	1343.39	0.0558828	0.164541	0.0142823	1343.39	0.0663972	0.220273	0.0132399	1343.39	0.0683495	0.212862	0.0137926	1343.39	0.0764867	0.26351	0.0147909	1343.39	0.198013	0.844194	0.0145221	1343.39	0.198578	0.779851	0.0145884	1343.39	0.200331	0.985491	0.0161591
1349.29	0.0598234	0.171266	0.0192473	1349.29	0.0784732	0.200676	0.0123499	1349.29	0.0520942	0.160441	0.0147629	1349.29	0.0624983	0.228093	0.0124296	1349.29	0.065089	0.225011	0.0146534	1349.29	0.0726129	0.261973	0.0149381	1349.29	0.198923	0.815561	0.0148593	1349.29	0.190754	0.755887	0.0145755	1349.29	0.202978	0.981128	0.0160518
1355.18	0.0540092	0.163809	0.0190054	1355.18	0.0801986	0.189695	0.0125347	1355.18	0.0554628	0.163386	0.0150393	1355.18	0.063619	0.216966	0.012343	1355.18	0.0624011	0.212359	0.0137449	1355.18	0.0730516	0.246289	0.015129	1355.18	0.195597	0.807761	0.0146043	1355.18	0.184311	0.76658	0.015178	1355.18	0.205872	0.994035	0.0154878
1361.07	0.0590677	0.163886	0.018195	1361.07	0.0743239	0.191856	0.0126463	1361.07	0.057282	0.152109	0.0140048	1361.07	0.062948	0.216543	0.0124441	1361.07	0.0575454	0.215261	0.0130111	1361.07	0.0728273	0.261955	0.0132207	1361.07	0.195192	0.790121	0.0141042	1361.07	0.19373	0.793027	0.0143641	1361.07	0.208928	0.985564	0.0147941
1366.96	0.0549736	0.16913	0.0179986	1366.96	0.0719558	0.187905	0.0119731	1366.96	0.0539803	0.161808	0.0135533	1366.96	0.0617287	0.214373	0.0126269	1366.96	0.0662302	0.213249	0.012998	1366.96	0.0756591	0.244605	0.0137162	1366.96	0.195334	0.818263	0.013616	1366.96	0.194573	0.79439	0.0132443	1366.96	0.202949	0.984387	0.0146551
1372.85	0.0508592	0.159386	0.0164031	1372.85	0.0751317	0.189887	0.0110272	1372.85	0.0550627	0.168126	0.0130709	1372.85	0.0636735	0.222207	0.0118419	1372.85	0.0659945	0.212773	0.0125994	1372.85	0.0727601	0.234297	0.0140606	1372.85	0.197857	0.814522	0.012776	1372.85	0.193806	0.799808	0.012929	1372.85	0.204888	0.972081	0.0141244
1378.75	0.0569029	0.166469	0.016087	1378.75	0.0691782	0.193462	0.011099	1378.75	0.0526801	0.172345	0.0124046	1378.75	0.0572728	0.226301	0.01028	1378.75	0.062523	0.20026	0.0118676	1378.75	0.0699222	0.253021	0.0121413	1378.75	0.193907	0.814731	0.0124724	1378.75	0.189228	0.811918	0.0119392	1378.75	0.208353	0.975197	0.012772
1384.64	0.0524643	0.153131	0.0158134	1384.64	0.0743084	0.180677	0.0109503	1384.64	0.0512038	0.160076	0.0127313	1384.64	0.0586603	0.21729	0.0102718	1384.64	0.0596703	0.212341	0.0110354	1384.64	0.0696721	0.260681	0.0119134	1384.64	0.199397	0.856569	0.0109668	1384.64	0.185989	0.801559	0.0117868	1384.64	0.20775	0.99063	0.0121357
1390.53	0.0543983	0.158894	0.0149881	1390.53	0.0702809	0.175362	0.00966009	1390.53	0.0504854	0.160831	0.0116946	1390.53	0.067535	0.214645	0.0104469	1390.53	0.0598852	0.200377	0.010983	1390.53	0.0720618	0.243661	0.011275	1390.53	0.190547	0.84561	0.0109861	1390.53	0.195029	0.798821	0.0112876	1390.53	0.21236	0.992829	0.0119532
1396.42	0.0509199	0.165194	0.0137898	1396.42	0.064553	0.181475	0.00989115	1396.42	0.0521435	0.161824	0.0107993	1396.42	0.0620451	0.206178	0.0096075	1396.42	0.0592367	0.201954	0.0106547	1396.42	0.0696266	0.24072	0.0110642	1396.42	0.198196	0.854257	0.0107307	1396.42	0.192504	0.788411	0.0106637	1396.42	0.207175	0.961158	0.0105254
1402.31	0.0471251	0.162366	0.0131029	1402.31	0.0662588	0.188399	0.00933835	1402.31	0.0535606	0.140914	0.0104892	1402.31	0.0557978	0.226519	0.00943179	1402.31	0.0621069	0.215669	0.00983714	1402.31	0.0664175	0.259255	0.0104982	1402.32	0.189653	0.836843	0.0102893	1402.31	0.189222	0.814935	0.00981049	1402.32	0.20598	0.981383	0.0108826
1408.21	0.0512541	0.162976	0.0125167	1408.21	0.0722935	0.175919	0.00881957	1408.21	0.0526371	0.170766	0.0105939	1408.21	0.057016	0.221746	0.00892773	1408.21	0.0593602	0.221625	0.010193	1408.21	0.0664917	0.267219	0.0100983	1408.21	0.188637	0.828761	0.0104282	1408.21	0.188055	0.7734	0.00977604	1408.21	0.208559	0.977192	0.0106488
1414.1	0.0502993	0.157543	0.0126113	1414.1	0.069734	0.166735	0.00815275	1414.1	0.0496169	0.158337	0.0100562	1414.1	0.0565604	0.21131	0.00868445	1414.1	0.0597318	0.207806	0.00952906	1414.1	0.0631863	0.258394	0.0101759	1414.1	0.2001	0.833607	0.0100269	1414.1	0.186789	0.774006	0.00883567	1414.1	0.195617	0.995029	0.00968283
1419.99	0.0533292	0.158584	0.0129831	1419.99	0.0668719	0.181636	0.00831335	1419.99	0.0477409	0.163873	0.00996643	1419.99	0.0580129	0.210688	0.0083443	1419.99	0.0578621	0.206609	0.00953008	1419.99	0.0647657	0.255381	0.00987074	1419.99	0.193927	0.805807	0.00956397	1419.99	0.178024	0.822368	0.00919083	1419.99	0.205585	0.997214	0.00992194
1425.88	0.0518919	0.157368	0.0128796	1425.88	0.0712669	0.197853	0.00861049	1425.88	0.0520922	0.151164	0.0101154	1425.88	0.0588136	0.214196	0.00797668	1425.88	0.0590642	0.214157	0.00911973	1425.88	0.0665652	0.238996	0.00941613	1425.88	0.195555	0.824765	0.00935595	1425.88	0.184575	0.792411	0.00873863	1425.88	0.208006	0.97228	0.00939864
1431.77	0.0511353	0.159813	0.0130511	1431.77	0.076583	0.186278	0.00839394	1431.77	0.0520404	0.160369	0.00939495	1431.77	0.0556136	0.202097	0.00823848	1431.77	0.06528	0.207849	0.00942713	1431.77	0.0705811	0.243478	0.00972297	1431.78	0.189985	0.845269	0.00966939	1431.77	0.190772	0.781028	0.00934429	1431.78	0.202575	0.976133	0.00962634
1437.67	0.0509604	0.161467	0.0132977	1437.67	0.0680632	0.179897	0.00868201	1437.67	0.0509863	0.157007	0.0100463	1437.67	0.0563145	0.205789	0.0083823	1437.67	0.0562683	0.20155	0.00960392	1437.67	0.0712193	0.243097	0.0100231	1437.67	0.190394	0.852271	0.00992598	1437.67	0.194792	0.813478	0.00960728	1437.67	0.206226	0.977794	0.0104843
1443.56	0.0527506	0.155106	0.0131591	1443.56	0.0679924	0.192394	0.00891739	1443.56	0.051697	0.147071	0.00997801	1443.56	0.0589155	0.217865	0.00853089	1443.56	0.0572265	0.201607	0.00998684	1443.56	0.0706954	0.248187	0.010423	1443.56	0.19739	0.837299	0.0101631	1443.56	0.190619	0.800011	0.00964145	1443.56	0.201879	0.992258	0.0107137
1449.45	0.0541204	0.155035	0.0128825	1449.45	0.0666865	0.183223	0.00880368	1449.45	0.0511843	0.153829	0.0108087	1449.45	0.0542914	0.205609	0.00890832	1449.45	0.058995	0.216431	0.00952545	1449.45	0.0649642	0.252604	0.0104979	1449.45	0.19644	0.820209	0.0101523	1449.45	0.191778	0.785188	0.00974347	1449.45	0.200331	0.988133	0.0103433
1455.34	0.0561456	0.148234	0.0130833	1455.34	0.0693246	0.194209	0.00816573	1455.34	0.054996	0.150432	0.00981414	1455.34	0.0573036	0.223973	0.00881129	1455.34	0.0613015	0.203491	0.009541	1455.34	0.0661283	0.248578	0.010016	1455.34	0.186676	0.840481	0.010148	1455.34	0.190527	0.815618	0.00919637	1455.34	0.203832	0.964356	0.0103573
1461.23	0.0455297	0.158804	0.0121241	1461.23	0.0641343	0.1782	0.00803785	1461.23	0.0551452	0.159263	0.00976351	1461.23	0.0557705	0.216391	0.00867263	1461.23	0.057614	0.209688	0.00982766	1461.23	0.0661889	0.247113	0.00975923	1461.24	0.19222	0.818856	0.00998294	1461.23	0.182511	0.772633	0.00905262	1461.24	0.20403	0.94937	0.0075339
1467.13	0.0500223	0.154097	0.0119242	1467.13	0.064314	0.197917	0.00839484	1467.13	0.0466836	0.155069	0.00923226	1467.13	0.0565961	0.212009	0.00853682	1467.13	0.0592922	0.206674	0.00921082	1467.13	0.0659276	0.252292	0.00965134	1467.13	0.195144	0.804727	0.00938547	1467.13	0.183275	0.796071	0.00835155	1467.13	0.211024	0.973094	0.00926896
1473.02	0.0476394	0.158478	0.0120978	1473.02	0.0636561	0.198998	0.00818897	1473.02	0.0492043	0.157994	0.00990071	1473.02	0.0494716	0.211747	0.00824662	1473.02	0.0592821	0.20858	0.00859054	1473.02	0.0647336	0.238583	0.00929048	1473.02	0.189412	0.826896	0.00983851	1473.02	0.191348	0.787966	0.00880326	1473.02	0.20866	1.00898	0.00969786
1478.91	0.0474134	0.160733	0.011674	1478.91	0.066246	0.185573	0.00833021	1478.91	0.0491272	0.148817	0.0097165	1478.91	0.0524303	0.210863	0.00814625	1478.91	0.0572077	0.201779	0.00870211	1478.91	0.0652006	0.245348	0.00942971	1478.91	0.199972	0.85429	0.0096346	1478.91	0.187877	0.813938	0.00845757	1478.91	0.201135	1.00241	0.00980517
1484.8	0.0505002	0.149672	0.011548	1484.8	0.0617759	0.187942	0.00803465	1484.8	0.0506026	0.15673	0.00920622	1484.8	0.0578687	0.190732	0.00813539	1484.8	0.0590408	0.201999	0.00829879	1484.8	0.0670187	0.24084	0.0093292	1484.8	0.191473	0.819449	0.00915641	1484.8	0.177144	0.81643	0.0083794	1484.8	0.20268	0.989634	0.0091739
1490.69	0.0490033	0.15883	0.0114719	1490.69	0.0629652	0.188329	0.00708158	1490.69	0.0494212	0.160081	0.00914831	1490.69	0.0573217	0.207064	0.00815812	1490.69	0.0586504	0.200389	0.00857065	1490.69	0.0621178	0.234658	0.00931127	1490.7	0.189497	0.820325	0.00920083	1490.69	0.190797	0.795509	0.00804005	1490.7	0.206061	0.967278	0.00898299
1496.59	0.0475172	0.148892	0.0109826	1496.59	0.0698184	0.187422	0.00736732	1496.59	0.0498312	0.158498	0.0089766	1496.59	0.0521857	0.221537	0.00821246	1496.59	0.057378	0.19293	0.00869185	1496.59	0.0614567	0.23592	0.00886838	1496.59	0.195103	0.813297	0.00924699	1496.59	0.18629	0.785047	0.0077678	1496.59	0.200005	0.99399	0.00902655
1502.48	0.0471977	0.150821	0.0110837	1502.48	0.0644763	0.180086	0.00778492	1502.48	0.0499716	0.162974	0.00878499	1502.48	0.0534605	0.200647	0.00769036	1502.48	0.0544001	0.210708	0.00817216	1502.48	0.059691	0.244913	0.00850603	1502.48	0.199683	0.834725	0.00935172	1502.48	0.185425	0.775816	0.00794035	1502.48	0.187297	1.00661	0.00863748
1508.37	0.0465442	0.153849	0.0108073	1508.37	0.0625359	0.18757	0.00718977	1508.37	0.051045	0.156865	0.00899533	1508.37	0.0549689	0.205592	0.00758651	1508.37	0.0531234	0.212497	0.00801778	1508.37	0.0627035	0.248665	0.00877182	1508.37	0.194971	0.821361	0.00886819	1508.37	0.18742	0.814449	0.00803643	1508.37	0.209451	0.982413	0.00909593
1514.26	0.0513781	0.150465	0.0108974	1514.26	0.0618484	0.169846	0.00736893	1514.26	0.0492117	0.161945	0.00871009	1514.26	0.0540697	0.206551	0.00773838	1514.26	0.0565854	0.20962	0.00805194	1514.26	0.061555	0.253641	0.00848157	1514.26	0.192866	0.84096	0.00906274	1514.26	0.184764	0.78475	0.00753307	1514.26	0.201239	0.976944	0.00880953
1520.15	0.0496269	0.166255	0.0102945	1520.15	0.0619406	0.170626	0.00706448	1520.16	0.0462358	0.17108	0.00874301	1520.15	0.0508164	0.208725	0.00803299	1520.15	0.0543045	0.207516	0.00776883	1520.16	0.063422	0.24237	0.00896357	1520.16	0.191389	0.827666	0.0090122	1520.15	0.185821	0.800163	0.0073768	1520.16	0.19635	0.980522	0.00855916
1526.05	0.0467607	0.163401	0.0106437	1526.05	0.0577262	0.183114	0.00701992	1526.05	0.0496671	0.147964	0.00878892	1526.05	0.0518998	0.206203	0.00736364	1526.05	0.0565227	0.207168	0.00795769	1526.05	0.0694286	0.244612	0.00872084	1526.05	0.192681	0.849896	0.00824319	1526.05	0.183586	0.813714	0.0075189	1526.05	0.204595	0.965	0.00857262
1531.94	0.0464309	0.160717	0.0107667	1531.94	0.0597236	0.173504	0.00703347	1531.94	0.0502145	0.159111	0.00903723	1531.94	0.0517388	0.202945	0.0075696	1531.94	0.0537761	0.213567	0.00765973	1531.94	0.0672635	0.238981	0.00823034	1531.94	0.191442	0.636001	0.00754939	1531.94	0.18261	0.826869	0.00748691	1531.94	0.20265	0.96212	0.00874695
1537.83	0.0444683	0.157324	0.0106342	1537.83	0.0616416	0.185095	0.00682015	1537.83	0.0514643	0.158207	0.00841491	1537.83	0.056768	0.205416	0.00726679	1537.83	0.0522059	0.201868	0.00770619	1537.83	0.0638946	0.239762	0.00818802	1537.83	0.192527	0.756669	0.00802637	1537.83	0.178148	0.823751	0.00768591	1537.83	0.196055	0.978713	0.00867115
1543.72	0.0421633	0.157199	0.0104915	1543.72	0.0578792	0.187564	0.00780338	1543.72	0.0454427	0.159716	0.00835919	1543.72	0.0567179	0.212368	0.007257	1543.72	0.0524135	0.202768	0.00763427	1543.72	0.0601968	0.239546	0.00910276	1543.72	0.196671	0.848454	0.00844343	1543.72	0.184408	0.825854	0.00724603	1543.72	0.203214	0.959849	0.00835202
1549.61	0.0428542	0.151058	0.0106408	1549.61	0.0601106	0.175977	0.00728684	1549.62	0.0485926	0.152935	0.00823584	1549.61	0.0572722	0.203484	0.00755656	1549.61	0.0535786	0.211119	0.00774407	1549.62	0.0609931	0.231701	0.00845678	1549.62	0.190039	0.80549	0.00848275	1549.61	0.183385	0.823807	0.00744161	1549.62	0.195691	0.987661	0.00822028
1555.51	0.0465095	0.150961	0.010499	1555.51	0.0623314	0.188598	0.0066737	1555.51	0.0470859	0.164312	0.00829794	1555.51	0.0550807	0.202361	0.00718212	1555.51	0.0526964	0.21359	0.00752968	1555.51	0.0608624	0.24658	0.00790841	1555.51	0.186436	0.814042	0.00814839	1555.51	0.183162	0.848873	0.00720373	1555.51	0.190619	1.03638	0.00859504
1561.4	0.0507365	0.159782	0.010771	1561.4	0.0597142	0.179253	0.00676649	1561.4	0.0485413	0.167111	0.00830068	1561.4	0.0529938	0.212051	0.0071614	1561.4	0.0522067	0.201671	0.00719175	1561.4	0.0672383	0.240661	0.00785533	1561.4	0.187694	0.811745	0.00850181	1561.4	0.184384	0.815407	0.00739566	1561.4	0.193097	1.00182	0.0084674
1567.29	0.0506111	0.151956	0.0104253	1567.29	0.0603667	0.183134	0.00645329	1567.29	0.0451832	0.162969	0.00810241	1567.29	0.0540059	0.220714	0.00703472	1567.29	0.051676	0.207014	0.00745749	1567.29	0.0648119	0.232542	0.0081836	1567.29	0.195421	0.817248	0.00775639	1567.29	0.184153	0.808775	0.00746597	1567.29	0.202635	0.981269	0.00857258
1573.18	0.0464816	0.166187	0.0105546	1573.18	0.0617021	0.18212	0.00651145	1573.18	0.0471097	0.160746	0.008227	1573.18	0.058799	0.210659	0.00694597	1573.18	0.0494502	0.208157	0.00751065	1573.18	0.0591878	0.230598	0.00814358	1573.18	0.194404	0.859403	0.00780872	1573.18	0.186516	0.847886	0.00738619	1573.18	0.200049	0.992049	0.00806735
1579.07	0.0424411	0.15244	0.0105393	1579.07	0.0577167	0.184082	0.006477	1579.08	0.046641	0.167072	0.00829422	1579.07	0.052836	0.208113	0.00695515	1579.07	0.0536218	0.210611	0.00737826	1579.08	0.0628318	0.235096	0.00804631	1579.08	0.191374	0.834615	0.00822645	1579.07	0.192525	0.835273	0.00720333	1579.08	0.19803	0.994009	0.00800159
1584.97	0.0465428	0.145236	0.00985624	1584.97	0.0619347	0.184716	0.00721338	1584.97	0.0472641	0.162791	0.0080852	1584.97	0.0514362	0.221683	0.00709047	1584.97	0.0552981	0.205459	0.00737566	1584.97	0.0600502	0.256892	0.00807636	1584.97	0.191621	0.846052	0.00776239	1584.97	0.183523	0.813781	0.00695466	1584.97	0.198723	1.01872	0.00840899
1590.86	0.0441123	0.154676	0.00946486	1590.86	0.0586766	0.179034	0.00699941	1590.86	0.0453314	0.156526	0.00821015	1590.86	0.0500335	0.215443	0.00690713	1590.86	0.0549738	0.220958	0.00723046	1590.86	0.0633453	0.235183	0.00803413	1590.86	0.185036	0.849587	0.00776213	1590.86	0.18307	0.859247	0.00696435	1590.86	0.202437	0.956592	0.00822291
1596.75	0.0437523	0.158628	0.00992611	1596.75	0.0584181	0.191145	0.00733197	1596.75	0.0488808	0.138621	0.00817838	1596.75	0.0519329	0.208108	0.00720159	1596.75	0.0511898	0.205139	0.00697008	1596.75	0.062921	0.249374	0.0080471	1596.75	0.191128	0.832378	0.00778351	1596.75	0.19076	0.840554	0.00715182	1596.75	0.202815	0.976567	0.00814579
1602.64	0.0432248	0.165596	0.00988166	1602.64	0.0587388	0.192702	0.00674268	1602.64	0.0499961	0.15648	0.00850347	1602.64	0.0516506	0.217614	0.00747624	1602.64	0.0547407	0.197882	0.0073876	1602.64	0.0630836	0.24878	0.00783168	1602.64	0.191345	0.862523	0.00802922	1602.64	0.187392	0.806317	0.00681998	1602.64	0.19542	1.01359	0.00802741
1608.53	0.045661	0.1631	0.0101594	1608.53	0.0587869	0.183296	0.00664496	1608.54	0.0455927	0.167986	0.00838156	1608.53	0.0504884	0.222431	0.0072421	1608.53	0.0553023	0.205316	0.00715462	1608.54	0.0613704	0.236469	0.00826047	1608.54	0.187254	0.854412	0.00771289	1608.53	0.187888	0.833036	0.0069169	1608.54	0.200669	1.00932	0.0080947
1614.43	0.0460341	0.153201	0.0102181	1614.43	0.0600349	0.169347	0.00667798	1614.43	0.0450818	0.159014	0.00836501	1614.43	0.0543328	0.217341	0.00684257	1614.43	0.054633	0.202089	0.00718082	1614.43	0.0603466	0.235485	0.00782455	1614.43	0.196751	0.85965	0.00754332	1614.43	0.183017	0.806987	0.00716636	1614.43	0.202478	1.02561	0.00791617
1620.32	0.0490595	0.164419	0.00982476	1620.32	0.0607491	0.178667	0.00641224	1620.32	0.0433169	0.164491	0.0081003	1620.32	0.0500327	0.202274	0.00686748	1620.32	0.0552161	0.212062	0.00688524	1620.32	0.0589538	0.251186	0.00814933	1620.32	0.188964	0.858912	0.00756899	1620.32	0.177713	0.797473	0.00668451	1620.32	0.196045	1.01442	0.00794848
1626.21	0.0478472	0.166536	0.00978953	1626.21	0.0619414	0.188951	0.00660223	1626.21	0.0468233	0.159727	0.00782698	1626.21	0.05423	0.197867	0.00714533	1626.21	0.0492453	0.198352	0.0068511	1626.21	0.0587238	0.238959	0.00805564	1626.21	0.183181	0.863256	0.00757593	1626.21	0.185232	0.830665	0.00689086	1626.21	0.195305	1.00297	0.00807569
1632.1	0.0448767	0.158542	0.00965556	1632.1	0.0653532	0.189342	0.00628951	1632.1	0.0433004	0.166227	0.00837566	1632.1	0.055478	0.211326	0.00664358	1632.1	0.052543	0.207548	0.00702802	1632.1	0.0582305	0.250117	0.00781805	1632.1	0.190732	0.837135	0.0075829	1632.1	0.183836	0.828883	0.00692663	1632.1	0.201103	0.997782	0.00761233
1637.99	0.0476884	0.15868	0.0101561	1638	0.0589118	0.173358	0.00678886	1638	0.0472497	0.172619	0.00816497	1638	0.0544474	0.209035	0.00677223	1637.99	0.0487987	0.222756	0.00734826	1638	0.0581751	0.263102	0.00754743	1638	0.195339	0.836323	0.0073501	1638	0.185315	0.82363	0.0065744	1638	0.203168	0.976779	0.00812296
1643.89	0.0482953	0.154921	0.00967625	1643.89	0.0590943	0.187505	0.00646088	1643.89	0.0442057	0.163161	0.00808055	1643.89	0.0474993	0.206832	0.00685236	1643.89	0.051589	0.199751	0.00708079	1643.89	0.0621695	0.249818	0.00801517	1643.89	0.192801	0.851906	0.00778197	1643.89	0.185686	0.808684	0.00695882	1643.89	0.204252	1.00564	0.00696332
1649.78	0.0494899	0.153498	0.0102063	1649.78	0.0550677	0.197216	0.00688455	1649.78	0.0421722	0.16581	0.00802997	1649.78	0.050596	0.19367	0.00676258	1649.78	0.0521392	0.197866	0.00708059	1649.78	0.0614229	0.24174	0.00834119	1649.78	0.186186	0.849496	0.00769362	1649.78	0.179003	0.781618	0.0066379	1649.78	0.199326	0.992295	0.00757865
1655.67	0.0504185	0.161428	0.00957123	1655.67	0.0624291	0.195318	0.00683506	1655.67	0.0425942	0.155888	0.00778772	1655.67	0.0531592	0.215245	0.00664988	1655.67	0.0522247	0.197849	0.00714466	1655.67	0.0616895	0.243493	0.00791742	1655.67	0.191344	0.835223	0.00784678	1655.67	0.181958	0.804991	0.0069921	1655.67	0.208845	0.990068	0.00793481
1661.56	0.0433533	0.15103	0.00993843	1661.56	0.0627955	0.188814	0.0064399	1661.56	0.0468976	0.159458	0.00772822	1661.56	0.0517576	0.213414	0.00692189	1661.56	0.0503937	0.193919	0.00739523	1661.56	0.062639	0.233677	0.00787729	1661.56	0.191032	0.840599	0.00763521	1661.56	0.185937	0.842662	0.00687308	1661.56	0.206414	0.997769	0.00750278
1667.45	0.0446668	0.154643	0.00995696	1667.46	0.0624458	0.187823	0.00652082	1667.46	0.0517799	0.164237	0.0079079	1667.46	0.0518177	0.216231	0.0072802	1667.45	0.0520116	0.205162	0.00692218	1667.46	0.0639421	0.219563	0.00788125	1667.46	0.193022	0.838672	0.00766112	1667.46	0.187738	0.825377	0.00663112	1667.46	0.207726	1.02774	0.00773264
1673.35	0.0456254	0.162897	0.00998778	1673.35	0.0584137	0.185433	0.00681196	1673.35	0.0479098	0.158654	0.00814167	1673.35	0.0552592	0.205797	0.00666691	1673.35	0.0539685	0.194565	0.00692779	1673.35	0.064385	0.251053	0.00806168	1673.35	0.194718	0.83499	0.00771416	1673.35	0.184318	0.843738	0.00655731	1673.35	0.201044	0.999172	0.00756289
1679.24	0.0466587	0.160535	0.0102484	1679.24	0.0631675	0.188513	0.00665003	1679.24	0.0456063	0.154543	0.00759066	1679.24	0.0537805	0.19984	0.00690129	1679.24	0.055769	0.198289	0.00716945	1679.24	0.0650296	0.259563	0.00742331	1679.24	0.195326	0.839408	0.00751319	1679.24	0.184601	0.826322	0.00690024	1679.24	0.197432	0.964663	0.00775236
1685.13	0.0461368	0.15276	0.0101075	1685.13	0.0634377	0.178359	0.00631626	1685.13	0.0472924	0.159117	0.00775297	1685.13	0.0530198	0.216891	0.0071272	1685.13	0.0508889	0.203217	0.00712131	1685.13	0.0597573	0.254154	0.00817846	1685.13	0.191481	0.856161	0.00756945	1685.13	0.189127	0.809437	0.00709565	1685.13	0.197075	0.984118	0.00766891
1691.02	0.0481309	0.161905	0.00985982	1691.02	0.0579568	0.196248	0.00609117	1691.02	0.0456941	0.152969	0.00779389	1691.02	0.0556562	0.218842	0.00652258	1691.02	0.0507054	0.20419	0.00719402	1691.02	0.0630848	0.241188	0.00767552	1691.02	0.183659	0.839797	0.00771578	1691.02	0.182727	0.817769	0.00678142	1691.02	0.199027	1.00628	0.00761791
1696.91	0.0475649	0.165837	0.0100548	1696.92	0.0598695	0.188889	0.00657645	1696.92	0.0468508	0.15814	0.00774123	1696.92	0.0533693	0.213012	0.00733235	1696.91	0.0512913	0.210233	0.00700693	1696.92	0.0583818	0.24697	0.00758924	1696.92	0.191779	0.831297	0.00776184	1696.92	0.184165	0.835104	0.00682493	1696.92	0.20069	1.00495	0.00781789
1702.81	0.0443342	0.147123	0.00949598	1702.81	0.0616002	0.187619	0.00698646	1702.81	0.0457235	0.16311	0.00735854	1702.81	0.0561647	0.211247	0.00702472	1702.81	0.0528698	0.206635	0.00712369	1702.81	0.0602937	0.247425	0.00795969	1702.81	0.193234	0.861631	0.007442	1702.81	0.18326	0.829088	0.00673149	1702.81	0.201709	0.973492	0.00767761
1708.7	0.0452659	0.1538	0.00982154	1708.7	0.0598258	0.19464	0.0064021	1708.7	0.0459598	0.16424	0.00797505	1708.7	0.0570316	0.222898	0.0064736	1708.7	0.0581959	0.217945	0.00731363	1708.7	0.0611476	0.243423	0.00783637	1708.7	0.189776	0.828536	0.00715256	1708.7	0.182212	0.833964	0.00676934	1708.7	0.196971	1.00712	0.00755857
1714.59	0.0436044	0.159105	0.00930588	1714.59	0.059161	0.184199	0.00633683	1714.59	0.0461954	0.150077	0.00762333	1714.59	0.0549208	0.216477	0.00692229	1714.59	0.0553244	0.199631	0.00708887	1714.59	0.0622784	0.252122	0.00766238	1714.59	0.19192	0.819305	0.00767142	1714.59	0.187019	0.838582	0.00682931	1714.59	0.190356	0.995258	0.00763876
1720.48	0.0470283	0.156357	0.0094775	1720.48	0.0647691	0.187783	0.00690831	1720.48	0.0467404	0.156025	0.00791044	1720.48	0.0546816	0.218125	0.00718291	1720.48	0.0549139	0.20229	0.00701142	1720.48	0.0625547	0.249908	0.00760808	1720.48	0.188305	0.850235	0.00781581	1720.48	0.188538	0.830358	0.00647985	1720.48	0.196869	1.00275	0.00793548
1726.37	0.0439178	0.156965	0.00960077	1726.38	0.0631662	0.193368	0.00639507	1726.38	0.0448474	0.175803	0.00799844	1726.38	0.0517434	0.227797	0.00684825	1726.37	0.0507492	0.205621	0.00699394	1726.38	0.0624808	0.243242	0.0076668	1726.38	0.197756	0.846988	0.00734928	1726.38	0.182535	0.826501	0.00660258	1726.38	0.200514	1.01144	0.00755137
1732.27	0.0452609	0.159181	0.00954246	1732.27	0.0578358	0.173923	0.00622494	1732.27	0.0436802	0.161902	0.00834553	1732.27	0.052168	0.221571	0.00676491	1732.27	0.0496747	0.204655	0.00690814	1732.27	0.060935	0.244831	0.00756179	1732.27	0.190292	0.833845	0.00736558	1732.27	0.180276	0.834708	0.0069829	1732.27	0.20021	1.01075	0.0074618
1738.16	0.0477084	0.165293	0.00928842	1738.16	0.0624022	0.180501	0.00671878	1738.16	0.0460623	0.171553	0.00833487	1738.16	0.058689	0.217607	0.00731589	1738.16	0.0534459	0.206152	0.00703419	1738.16	0.0603667	0.261898	0.00784498	1738.16	0.193337	0.84218	0.00759962	1738.16	0.180146	0.844849	0.00683802	1738.16	0.205626	1.01926	0.00769591
1744.05	0.0471867	0.157421	0.00888139	1744.05	0.05594	0.183733	0.0071417	1744.05	0.0450483	0.155423	0.00806203	1744.05	0.0569082	0.235468	0.00666695	1744.05	0.051556	0.214495	0.00706821	1744.05	0.0570604	0.241148	0.00754377	1744.05	0.196385	0.844076	0.00723031	1744.05	0.186005	0.827126	0.00667969	1744.05	0.20584	1.0242	0.00758952
1749.94	0.0427689	0.158046	0.00963048	1749.94	0.0578704	0.190872	0.00699601	1749.94	0.0506097	0.171836	0.0077779	1749.94	0.0519004	0.217702	0.00651627	1749.94	0.0509918	0.204618	0.00712308	1749.94	0.0614733	0.250039	0.00760444	1749.94	0.190259	0.850282	0.0071534	1749.94	0.188486	0.837306	0.0065423	1749.94	0.197302	0.976142	0.00752667
1755.83	0.0428015	0.161701	0.00922908	1755.84	0.063118	0.177051	0.00682732	1755.84	0.0433157	0.16175	0.00814968	1755.84	0.0540639	0.214637	0.00736314	1755.83	0.0576978	0.19594	0.00697036	1755.84	0.0642052	0.261139	0.00754806	1755.84	0.190638	0.870265	0.00753805	1755.84	0.179619	0.829016	0.00690722	1755.84	0.19716	1.00279	0.00753822
1761.73	0.0463953	0.165407	0.00920476	1761.73	0.06131	0.185959	0.0069554	1761.73	0.0467932	0.15537	0.00782161	1761.73	0.0607598	0.227469	0.0073518	1761.73	0.0545299	0.201246	0.00671023	1761.73	0.0628285	0.239808	0.00790513	1761.73	0.196049	0.860812	0.00710915	1761.73	0.18448	0.826229	0.00642849	1761.73	0.196718	1.00693	0.00780657
1767.62	0.0492244	0.156278	0.00973912	1767.62	0.0615489	0.186339	0.00648256	1767.62	0.0491666	0.158792	0.00766596	1767.62	0.0557051	0.226655	0.00675832	1767.62	0.0506793	0.206808	0.00712975	1767.62	0.0609405	0.242619	0.00800484	1767.62	0.195625	0.841217	0.00730583	1767.62	0.181409	0.861248	0.00680669	1767.62	0.201967	1.00323	0.00736045
1773.51	0.0473218	0.159447	0.00932069	1773.51	0.0591975	0.192288	0.00649858	1773.51	0.0472615	0.151125	0.00786618	1773.51	0.0558571	0.237054	0.00741199	1773.51	0.0528581	0.210303	0.00687744	1773.51	0.0642662	0.256882	0.00752432	1773.51	0.188267	0.840864	0.00757709	1773.51	0.18992	0.855132	0.00648106	1773.51	0.199385	1.02986	0.00726509
1779.4	0.0433638	0.147362	0.00901781	1779.4	0.0580743	0.1864	0.0063632	1779.4	0.0414531	0.162631	0.00831183	1779.4	0.0597924	0.223359	0.00714081	1779.4	0.0482508	0.2103	0.00713197	1779.4	0.0620724	0.249726	0.00721136	1779.4	0.186545	0.85483	0.0069937	1779.4	0.184893	0.827183	0.00661367	1779.4	0.198156	1.01818	0.00766521
1785.29	0.0444207	0.153805	0.00885574	1785.3	0.0581146	0.19617	0.00636413	1785.3	0.047296	0.167767	0.00731784	1785.3	0.057641	0.225668	0.00714421	1785.29	0.0492429	0.190021	0.006843	1785.3	0.0605379	0.224798	0.00768291	1785.3	0.190197	0.82966	0.00734402	1785.3	0.180118	0.830754	0.00626706	1785.3	0.203124	0.994158	0.00737127
1791.19	0.0465235	0.158521	0.00992202	1791.19	0.0614323	0.188291	0.00647273	1791.19	0.0496833	0.162585	0.00758118	1791.19	0.0554645	0.225355	0.00737257	1791.19	0.0536158	0.204101	0.00691628	1791.19	0.0623686	0.226522	0.00744788	1791.19	0.193405	0.848118	0.00787633	1791.19	0.182033	0.843185	0.00653739	1791.19	0.203436	1.00324	0.00768823
1797.08	0.0419665	0.162283	0.0096183	1797.08	0.058274	0.176837	0.00622188	1797.08	0.0463821	0.162283	0.00808462	1797.08	0.0599454	0.249996	0.00733614	1797.08	0.051871	0.201791	0.00671087	1797.08	0.0647646	0.242014	0.00695012	1797.08	0.192984	0.894095	0.00744863	1797.08	0.186946	0.833384	0.00644015	1797.08	0.203769	1.03119	0.00781384
1802.97	0.0486858	0.156842	0.00937463	1802.97	0.0621166	0.185343	0.00629089	1802.97	0.0482222	0.158772	0.00785881	1802.97	0.0561234	0.238417	0.00741713	1802.97	0.0492399	0.20072	0.0069607	1802.97	0.0620135	0.232481	0.0077423	1802.97	0.188042	0.85943	0.00731875	1802.97	0.186005	0.847048	0.00636018	1802.97	0.189706	1.01272	0.00746661
1808.86	0.0459864	0.157832	0.00911729	1808.86	0.0602895	0.194352	0.00654445	1808.86	0.0461771	0.160835	0.00708066	1808.86	0.0564974	0.223188	0.00742558	1808.86	0.0502656	0.205583	0.00692729	1808.86	0.0585212	0.23086	0.00781812	1808.86	0.192979	0.846659	0.00748968	1808.86	0.185166	0.865492	0.00658252	1808.86	0.195756	1.01676	0.00757141
1814.75	0.0460934	0.16499	0.00925602	1814.76	0.0541372	0.202143	0.00630024	1814.76	0.0461226	0.16352	0.00760454	1814.76	0.0598463	0.233775	0.00705861	1814.76	0.051688	0.201483	0.00675754	1814.76	0.0603912	0.247932	0.00771386	1814.76	0.194588	0.859484	0.00708391	1814.76	0.186698	0.829123	0.00655168	1814.76	0.203501	1.00891	0.00754617
1820.65	0.0467062	0.150281	0.00962066	1820.65	0.0572931	0.193103	0.00689416	1820.65	0.0420563	0.172064	0.00763273	1820.65	0.0559546	0.228962	0.00723117	1820.65	0.0484398	0.206148	0.00683344	1820.65	0.0613697	0.245418	0.00738845	1820.65	0.193001	0.844888	0.00707787	1820.65	0.187327	0.844099	0.00663744	1820.65	0.196196	1.01151	0.00769326
1826.54	0.0472829	0.163999	0.00916046	1826.54	0.0629645	0.194811	0.00632677	1826.54	0.0397141	0.171384	0.00791645	1826.54	0.057046	0.234651	0.00692359	1826.54	0.0520822	0.19025	0.00713146	1826.54	0.0618444	0.238524	0.0075683	1826.54	0.189143	0.863169	0.00684048	1826.54	0.185768	0.833945	0.00619243	1826.54	0.200041	1.01545	0.0075491
1832.43	0.0462958	0.162484	0.0089915	1832.43	0.0574374	0.188253	0.00641173	1832.43	0.0446565	0.152953	0.0080108	1832.43	0.0594412	0.216013	0.00665024	1832.43	0.0538789	0.190339	0.00693674	1832.43	0.0585751	0.252262	0.00766211	1832.43	0.19086	0.878525	0.00752492	1832.43	0.182714	0.839348	0.0063885	1832.43	0.20091	0.993263	0.00737421
1838.32	0.0439986	0.162859	0.00908598	1838.32	0.0582407	0.193724	0.00629893	1838.32	0.0477858	0.161582	0.007756	1838.32	0.0612697	0.221776	0.00726058	1838.32	0.0525684	0.204203	0.00675561	1838.32	0.0567797	0.241952	0.0072254	1838.32	0.192668	0.869611	0.00776656	1838.32	0.185447	0.821894	0.00627006	1838.32	0.194074	0.991153	0.00727609
1844.21	0.0436516	0.157795	0.00885756	1844.22	0.0586564	0.195281	0.00597751	1844.22	0.0455072	0.166381	0.00743877	1844.22	0.0550779	0.23298	0.00714657	1844.22	0.0519476	0.207024	0.00692564	1844.22	0.0640207	0.233945	0.00728029	1844.22	0.190322	0.849408	0.0070728	1844.22	0.184679	0.849714	0.00622706	1844.22	0.199583	1.00503	0.00739154
1850.11	0.0452106	0.154509	0.00923007	1850.11	0.0626713	0.188379	0.00639645	1850.11	0.0453834	0.160825	0.00761649	1850.11	0.0564944	0.240517	0.00712999	1850.11	0.0482514	0.208159	0.00663999	1850.11	0.0614719	0.232878	0.00752656	1850.11	0.193645	0.847175	0.00703555	1850.11	0.183502	0.845993	0.00623909	1850.11	0.203567	1.01727	0.00772922
1856	0.0444624	0.148807	0.00910184	1856	0.0589633	0.189223	0.00641877	1856	0.0452387	0.168225	0.00751581	1856	0.057623	0.231059	0.00719145	1856	0.0471332	0.197397	0.00661993	1856	0.0555498	0.232192	0.00705321	1856	0.200858	0.856799	0.00725548	1856	0.190779	0.816106	0.00608865	1856	0.203128	1.018	0.00731305
1861.89	0.0432579	0.158153	0.0090717	1861.89	0.0612408	0.174515	0.00591323	1861.89	0.0488107	0.172004	0.0075405	1861.89	0.056545	0.231626	0.00714558	1861.89	0.0503458	0.204208	0.0066415	1861.89	0.0619399	0.24244	0.00708795	1861.89	0.188989	0.852657	0.00689338	1861.89	0.194059	0.829738	0.00618264	1861.89	0.199503	1.03103	0.00751007
1867.78	0.0418791	0.158281	0.00958022	1867.78	0.0599083	0.185221	0.00622695	1867.78	0.048902	0.16394	0.00770305	1867.78	0.0598206	0.240878	0.00767052	1867.78	0.0513411	0.198168	0.00683939	1867.78	0.062068	0.229383	0.00724273	1867.78	0.190614	0.867541	0.00741942	1867.78	0.19007	0.867275	0.00654069	1867.78	0.203288	0.986618	0.00724564
1873.67	0.0469083	0.14897	0.00912957	1873.68	0.0567588	0.194162	0.00625892	1873.68	0.0451213	0.151253	0.0074153	1873.68	0.059515	0.243816	0.00748818	1873.68	0.0517608	0.204426	0.00683538	1873.68	0.0614697	0.244117	0.00685467	1873.68	0.190763	0.873773	0.00696104	1873.68	0.188001	0.827914	0.00620293	1873.68	0.197772	0.997244	0.00707142
1879.57	0.044386	0.150802	0.00903553	1879.57	0.0570018	0.18295	0.00603825	1879.57	0.0462945	0.147464	0.00717788	1879.57	0.0603563	0.236942	0.00707881	1879.57	0.048692	0.204905	0.00680616	1879.57	0.0613046	0.244765	0.00736472	1879.57	0.196888	0.860484	0.00670477	1879.57	0.187382	0.830165	0.00614165	1879.57	0.196382	1.01631	0.00725927
1885.46	0.0426839	0.152467	0.0089872	1885.46	0.0613815	0.189641	0.00632876	1885.46	0.0473158	0.152298	0.00751751	1885.46	0.0573397	0.243812	0.00773158	1885.46	0.051386	0.202958	0.00681221	1885.46	0.0581154	0.232555	0.0075778	1885.46	0.196335	0.851656	0.00720201	1885.46	0.183074	0.838611	0.00628226	1885.46	0.203459	1.00654	0.00697603
1891.35	0.0431033	0.144516	0.00909176	1891.35	0.0606529	0.194327	0.00623536	1891.35	0.0466117	0.159523	0.00763326	1891.35	0.0580179	0.2479	0.00764209	1891.35	0.0501146	0.199714	0.00683517	1891.35	0.0599371	0.245204	0.00745099	1891.35	0.193794	0.872724	0.00701193	1891.35	0.180824	0.858737	0.00634331	1891.35	0.198409	0.998726	0.00743988
1897.24	0.0460238	0.15246	0.00890337	1897.24	0.0591237	0.192084	0.00638939	1897.24	0.0451025	0.16008	0.0076625	1897.24	0.0603262	0.243883	0.00751135	1897.24	0.0491329	0.195107	0.00695108	1897.24	0.0614826	0.244659	0.00755127	1897.24	0.194265	0.843441	0.00713691	1897.24	0.185214	0.827699	0.0061982	1897.24	0.197162	1.01597	0.00726523
1903.13	0.046508	0.149467	0.00913147	1903.14	0.0578188	0.197766	0.00678019	1903.14	0.0450701	0.158022	0.00777543	1903.14	0.0619633	0.239282	0.00709363	1903.14	0.054445	0.191857	0.00661417	1903.14	0.0577177	0.255018	0.00701343	1903.14	0.189957	0.863351	0.00712862	1903.14	0.189999	0.842642	0.00645193	1903.14	0.204309	1.02571	0.00718907
1909.03	0.044372	0.171397	0.00855734	1909.03	0.0590531	0.177193	0.00627088	1909.03	0.0443047	0.182799	0.00746183	1909.03	0.0644861	0.229269	0.00709015	1909.03	0.0522725	0.205671	0.00681611	1909.03	0.0633647	0.235522	0.00725721	1909.03	0.19472	0.853697	0.00712738	1909.03	0.189686	0.848464	0.00631215	1909.03	0.198572	1.0249	0.00737357
1914.92	0.0430404	0.158815	0.0088075	1914.92	0.0600874	0.189515	0.00595686	1914.92	0.044762	0.164225	0.00735343	1914.92	0.0617191	0.214241	0.00722016	1914.92	0.051011	0.192439	0.00672229	1914.92	0.0644294	0.23698	0.00724686	1914.92	0.18896	0.871771	0.00689344	1914.92	0.181788	0.853385	0.00580748	1914.92	0.197131	1.02318	0.00755383
1920.81	0.0415294	0.146756	0.00882489	1920.81	0.0546826	0.2017	0.00610328	1920.81	0.0453771	0.144866	0.00745582	1920.81	0.0608413	0.237165	0.00753459	1920.81	0.0521174	0.212027	0.00671978	1920.81	0.0637401	0.247256	0.00705292	1920.81	0.190823	0.872858	0.00742551	1920.81	0.187318	0.841021	0.0061493	1920.81	0.200205	1.01297	0.00729858
1926.7	0.0441552	0.14782	0.00898921	1926.7	0.0574831	0.189566	0.00597816	1926.7	0.0436312	0.157091	0.00689725	1926.7	0.0670853	0.240765	0.00716146	1926.7	0.0517059	0.213029	0.00660727	1926.7	0.0619147	0.230561	0.00717952	1926.7	0.192075	0.867859	0.00721943	1926.7	0.184975	0.829885	0.006368	1926.7	0.198634	0.967472	0.00717787
1932.59	0.0438086	0.145759	0.00905557	1932.6	0.0575012	0.189019	0.00620865	1932.6	0.043889	0.158413	0.00710045	1932.6	0.0584149	0.245103	0.00735261	1932.6	0.0558442	0.209809	0.00653635	1932.6	0.0597061	0.246603	0.00717288	1932.6	0.190788	0.861731	0.00711363	1932.6	0.1884	0.825215	0.00611601	1932.6	0.201017	1.0017	0.00715705
1938.49	0.0460564	0.162257	0.00916295	1938.49	0.0586714	0.190036	0.00618301	1938.49	0.046422	0.150627	0.00738172	1938.49	0.0585041	0.255469	0.00706952	1938.49	0.0523832	0.194062	0.00671046	1938.49	0.0625244	0.241727	0.00692827	1938.49	0.189007	0.863697	0.00676303	1938.49	0.188495	0.809983	0.0062937	1938.49	0.202032	1.01536	0.00742254
1944.38	0.0492221	0.156971	0.00877263	1944.38	0.0557974	0.178888	0.00649473	1944.38	0.0452701	0.168208	0.00769679	1944.38	0.0615032	0.232564	0.00693325	1944.38	0.0500885	0.185595	0.00678816	1944.38	0.0651133	0.226454	0.00754156	1944.38	0.190904	0.851726	0.00697572	1944.38	0.182217	0.840739	0.00636713	1944.38	0.197325	1.02323	0.00760748
1950.27	0.0473032	0.157112	0.00913366	1950.27	0.0557756	0.183183	0.00645021	1950.27	0.0428343	0.166166	0.00740624	1950.27	0.0584253	0.234053	0.00734939	1950.27	0.0506665	0.191308	0.00688372	1950.27	0.0626658	0.230163	0.00752017	1950.27	0.1985	0.874692	0.00718069	1950.27	0.179016	0.841576	0.00643397	1950.27	0.199262	1.02286	0.00717052
1956.16	0.0440152	0.15242	0.00864522	1956.16	0.0604823	0.188175	0.00623973	1956.16	0.0420452	0.176478	0.00758426	1956.16	0.0618812	0.228759	0.00686005	1956.16	0.0497832	0.197207	0.00671732	1956.16	0.0598043	0.240164	0.00668129	1956.16	0.19264	0.882893	0.0071455	1956.16	0.186119	0.842748	0.00611397	1956.16	0.202625	1.00284	0.00746251
1962.05	0.0442639	0.142482	0.00846229	1962.06	0.0546649	0.185065	0.00639954	1962.06	0.0436349	0.159389	0.00735859	1962.06	0.0656556	0.233892	0.00695671	1962.06	0.0498616	0.193571	0.00653698	1962.06	0.0626576	0.249227	0.00728902	1962.06	0.183176	0.865626	0.00721345	1962.06	0.184135	0.826411	0.00636883	1962.06	0.1988	1.01197	0.00760954
1967.95	0.0446491	0.16127	0.00921445	1967.95	0.0585626	0.185869	0.00582673	1967.95	0.0438887	0.151708	0.00741812	1967.95	0.059483	0.247241	0.00734156	1967.95	0.0469579	0.194943	0.00647564	1967.95	0.0599151	0.249548	0.00739685	1967.95	0.192435	0.87859	0.00722504	1967.95	0.184242	0.850135	0.00609617	1967.95	0.196682	1.01397	0.00741408
1973.84	0.0421936	0.164878	0.00887801	1973.84	0.0595606	0.182289	0.00603625	1973.84	0.0461068	0.165759	0.00765496	1973.84	0.0602229	0.240717	0.00727581	1973.84	0.0481847	0.186813	0.00671605	1973.84	0.0622399	0.232852	0.0071835	1973.84	0.191053	0.865587	0.00675813	1973.84	0.190609	0.852441	0.00596659	1973.84	0.202666	1.01535	0.00719183
1979.73	0.0428049	0.160222	0.00873863	1979.73	0.0573526	0.180196	0.00585466	1979.73	0.0477868	0.168994	0.00789419	1979.73	0.0569539	0.246298	0.00672964	1979.73	0.0521463	0.20015	0.00666517	1979.73	0.058378	0.23917	0.00733135	1979.73	0.191881	0.862842	0.00701815	1979.73	0.189212	0.842074	0.00617495	1979.73	0.202122	1.00552	0.00693372
1985.62	0.0416034	0.155032	0.00880365	1985.62	0.0520702	0.190367	0.00614408	1985.62	0.0441639	0.164164	0.00752098	1985.62	0.0582434	0.239539	0.00697821	1985.62	0.0515848	0.208897	0.00699746	1985.62	0.0605132	0.239535	0.00727257	1985.62	0.192459	0.894238	0.00692216	1985.62	0.186538	0.858076	0.0059664	1985.62	0.195116	0.98734	0.00709386
1991.51	0.0443441	0.151395	0.00889847	1991.52	0.059569	0.185889	0.00609695	1991.52	0.0429939	0.146412	0.0072589	1991.52	0.0605819	0.23718	0.00727029	1991.52	0.0522672	0.20133	0.00672094	1991.52	0.0604455	0.245446	0.00792079	1991.52	0.197802	0.84285	0.00712217	1991.52	0.186021	0.874839	0.00596558	1991.52	0.19913	1.02173	0.00720075
1997.41	0.045824	0.153517	0.00901078	1997.41	0.0593114	0.202369	0.00570218	1997.41	0.0438676	0.154642	0.00777461	1997.41	0.059657	0.244915	0.00751928	1997.41	0.0525145	0.211292	0.00630461	1997.41	0.0605049	0.245661	0.00750853	1997.41	0.19678	0.848057	0.00721483	1997.41	0.182219	0.84947	0.00614456	1997.41	0.200609	1.02066	0.00716897
2003.3	0.0478836	0.159303	0.00859635	2003.3	0.0535287	0.188173	0.00597011	2003.3	0.0441198	0.158626	0.00729279	2003.3	0.0557541	0.242376	0.00679432	2003.3	0.0520457	0.209521	0.00656279	2003.3	0.0616341	0.246456	0.00752678	2003.3	0.198712	0.866609	0.00657744	2003.3	0.184897	0.831455	0.00611415	2003.3	0.194904	1.0295	0.00732564
2009.19	0.0468254	0.15112	0.00904258	2009.19	0.0609833	0.189925	0.00626795	2009.19	0.0486281	0.154862	0.00694484	2009.19	0.0576217	0.230829	0.00693538	2009.19	0.0505981	0.201489	0.00646079	2009.19	0.0533609	0.253167	0.00751199	2009.19	0.199505	0.851817	0.00671253	2009.19	0.184946	0.872201	0.00605424	2009.19	0.193643	1.04414	0.00714033
2015.08	0.0407625	0.151469	0.0089894	2015.08	0.0621424	0.196724	0.0064312	2015.08	0.0453181	0.154922	0.00668658	2015.08	0.0626899	0.238364	0.00745617	2015.08	0.0540997	0.212968	0.0066278	2015.08	0.0559284	0.248666	0.00748395	2015.08	0.194016	0.839555	0.00723064	2015.08	0.185487	0.860225	0.00602615	2015.08	0.195387	1.01074	0.00713444
2020.98	0.0455591	0.15523	0.00866441	2020.98	0.0582665	0.188891	0.00639948	2020.98	0.0477862	0.163645	0.00752989	2020.98	0.057196	0.256878	0.00744116	2020.98	0.0496174	0.1955	0.00682244	2020.98	0.0609303	0.22777	0.0073304	2020.98	0.188587	0.848467	0.00699186	2020.98	0.180257	0.863255	0.00659847	2020.98	0.202072	1.01712	0.00749294
2026.87	0.0460577	0.157034	0.00880451	2026.87	0.0614402	0.183212	0.00610739	2026.87	0.0437618	0.158816	0.0075658	2026.87	0.0575217	0.246382	0.00706583	2026.87	0.0495144	0.202456	0.00686811	2026.87	0.0582843	0.227313	0.006932	2026.87	0.197498	0.872908	0.00700858	2026.87	0.181055	0.850962	0.00636264	2026.87	0.200084	1.02808	0.00717643
2032.76	0.0430814	0.153136	0.00899608	2032.76	0.0630035	0.187714	0.00608779	2032.76	0.0414799	0.168639	0.0071303	2032.76	0.0590533	0.251186	0.00749603	2032.76	0.0521442	0.196038	0.00647957	2032.76	0.0610247	0.239227	0.00701767	2032.76	0.197673	0.863741	0.00685828	2032.76	0.187269	0.88318	0.00579099	2032.76	0.200946	1.02425	0.00713715
2038.65	0.0418144	0.1592	0.00877247	2038.65	0.0633774	0.179206	0.0063067	2038.65	0.0512419	0.170293	0.00759266	2038.65	0.0556932	0.240391	0.00752637	2038.65	0.0493885	0.197446	0.00682079	2038.65	0.0606222	0.254065	0.00750887	2038.65	0.192338	0.884838	0.00658064	2038.65	0.183528	0.871264	0.00612595	2038.65	0.197214	1.01771	0.00721785
2044.54	0.0436241	0.160468	0.00860831	2044.54	0.060424	0.179979	0.00603688	2044.54	0.0449527	0.153882	0.00769794	2044.54	0.0581979	0.2402	0.00713712	2044.54	0.0500435	0.210405	0.00699675	2044.54	0.0615283	0.253121	0.00733784	2044.54	0.195587	0.877818	0.00691403	2044.54	0.183504	0.838083	0.00618008	2044.54	0.192422	1.01202	0.00765116
2050.44	0.045969	0.165392	0.00863995	2050.44	0.0597567	0.179405	0.00635656	2050.44	0.044139	0.157588	0.00705033	2050.44	0.059165	0.242176	0.00760191	2050.44	0.0508414	0.205576	0.006545	2050.44	0.0636034	0.25415	0.00674076	2050.44	0.198812	0.864458	0.00718416	2050.44	0.179768	0.822056	0.00598486	2050.44	0.203202	0.983129	0.00577951
2056.33	0.0446306	0.156214	0.00904945	2056.33	0.059011	0.197274	0.0060178	2056.33	0.0483763	0.157468	0.0075413	2056.33	0.0542206	0.246929	0.00744203	2056.33	0.0530277	0.195871	0.00643572	2056.33	0.0611498	0.247803	0.00703921	2056.33	0.197105	0.854323	0.0073609	2056.33	0.189091	0.863955	0.00590421	2056.33	0.197104	0.998063	0.00633477
2062.22	0.0438862	0.151384	0.00855004	2062.22	0.0572824	0.192071	0.00581495	2062.22	0.046377	0.167079	0.00770588	2062.22	0.0603588	0.237277	0.00705982	2062.22	0.0500118	0.208939	0.00670953	2062.22	0.0627088	0.247563	0.00726734	2062.22	0.20097	0.853457	0.00725669	2062.22	0.192174	0.877877	0.00628496	2062.22	0.204743	1.02135	0.00728737
2068.11	0.0435145	0.148247	0.00885994	2068.11	0.0581599	0.193747	0.00624508	2068.11	0.0447086	0.16744	0.00734407	2068.11	0.0570435	0.220833	0.00734653	2068.11	0.0515346	0.196336	0.00664996	2068.11	0.0603199	0.251067	0.00708339	2068.11	0.201719	0.85902	0.00719183	2068.11	0.187296	0.875658	0.00624488	2068.11	0.20088	1.01071	0.00688482
2074	0.0452785	0.153789	0.00851717	2074	0.0571784	0.187411	0.00651324	2074	0.0429655	0.164164	0.00722157	2074	0.0523493	0.234888	0.00716545	2074	0.0525142	0.191983	0.00655201	2074	0.0585207	0.243736	0.00692153	2074	0.19516	0.866398	0.00671345	2074	0.180786	0.878093	0.00619087	2074	0.196223	0.997476	0.00731897
2079.9	0.044608	0.157137	0.00871818	2079.9	0.0578079	0.183185	0.00616296	2079.9	0.0450404	0.158811	0.0072831	2079.9	0.0587619	0.252306	0.00700882	2079.9	0.0496067	0.202499	0.00666528	2079.9	0.0549717	0.236801	0.00716577	2079.9	0.190921	0.866126	0.00694579	2079.9	0.189772	0.858263	0.00623454	2079.9	0.20208	1.02784	0.0071999
2085.79	0.0419692	0.162807	0.0087924	2085.79	0.0592616	0.193014	0.00583411	2085.79	0.043858	0.160297	0.00719969	2085.79	0.0561814	0.251713	0.00742774	2085.79	0.0494325	0.2039	0.00635056	2085.79	0.0517035	0.237425	0.00703026	2085.79	0.19856	0.85839	0.0067829	2085.79	0.189911	0.838234	0.0061385	2085.79	0.194562	1.04493	0.00738097
2091.68	0.0446096	0.152124	0.00844189	2091.68	0.0588647	0.1937	0.0060731	2091.68	0.0425249	0.148472	0.00715176	2091.68	0.0550969	0.240098	0.00731749	2091.68	0.0502536	0.204718	0.00631547	2091.68	0.0607837	0.239265	0.0073656	2091.68	0.192105	0.88769	0.00698647	2091.68	0.183514	0.850087	0.00627416	2091.68	0.191604	1.01704	0.00722714
2097.57	0.0459511	0.156671	0.00846983	2097.57	0.0577433	0.177812	0.0062242	2097.57	0.0429689	0.144314	0.00676157	2097.57	0.0616886	0.248792	0.00704627	2097.57	0.0508587	0.193029	0.00627391	2097.57	0.0615222	0.241364	0.00714641	2097.57	0.185625	0.877285	0.00663929	2097.57	0.184672	0.83156	0.00623176	2097.57	0.199354	1.03249	0.00720296
2103.46	0.0416178	0.156579	0.00843727	2103.46	0.0575384	0.196751	0.00612972	2103.46	0.0446223	0.153954	0.00734058	2103.46	0.0614496	0.262185	0.00716541	2103.46	0.0495213	0.199848	0.00652951	2103.46	0.0584851	0.258347	0.00726877	2103.46	0.189997	0.864725	0.00679067	2103.46	0.182886	0.819902	0.00618302	2103.46	0.198999	1.0098	0.00709754
2109.36	0.0402461	0.153366	0.00865882	2109.36	0.0575317	0.19582	0.00586275	2109.36	0.0458261	0.150408	0.00683518	2109.36	0.0589331	0.243953	0.00689239	2109.36	0.0527557	0.201375	0.00675724	2109.36	0.0642366	0.249702	0.00707408	2109.36	0.195399	0.882958	0.00682695	2109.36	0.18468	0.851409	0.00616353	2109.36	0.200079	0.982696	0.00706593
2115.25	0.044582	0.164383	0.00866058	2115.25	0.0587192	0.179563	0.00593778	2115.25	0.0477239	0.163225	0.00712291	2115.25	0.0590891	0.238192	0.00732196	2115.25	0.0545106	0.206319	0.00646013	2115.25	0.0608594	0.258181	0.00742513	2115.25	0.195476	0.841783	0.00670982	2115.25	0.181519	0.854233	0.00623433	2115.25	0.196835	1.00226	0.00728496
2121.14	0.0409705	0.157543	0.00813226	2121.14	0.0575295	0.19704	0.00570228	2121.14	0.0453397	0.159865	0.00783684	2121.14	0.057404	0.235641	0.00710437	2121.14	0.0528561	0.21024	0.00633495	2121.14	0.0611738	0.258522	0.00742629	2121.14	0.19527	0.87286	0.00689549	2121.14	0.186967	0.868573	0.00629047	2121.14	0.193422	1.01481	0.00626322
2127.03	0.0424917	0.155686	0.00863851	2127.03	0.0527292	0.187708	0.00607204	2127.03	0.0477751	0.151122	0.00724708	2127.03	0.0578742	0.25431	0.007289	2127.03	0.0500346	0.193307	0.00626661	2127.03	0.0594708	0.238882	0.00703093	2127.03	0.188232	0.863695	0.006762	2127.03	0.19473	0.862073	0.0065636	2127.03	0.200577	1.02189	0.00677077
2132.92	0.0440775	0.1577	0.00863519	2132.92	0.0591964	0.183283	0.00594846	2132.92	0.0434651	0.158227	0.00706435	2132.92	0.0554647	0.24609	0.00718851	2132.92	0.0479378	0.191222	0.00671878	2132.92	0.0571838	0.243496	0.00691505	2132.92	0.196441	0.876613	0.00673829	2132.92	0.193319	0.852975	0.00641475	2132.92	0.199897	1.01733	0.00732395
2138.82	0.040948	0.145634	0.00876763	2138.82	0.0571321	0.200306	0.00647074	2138.82	0.0450135	0.154874	0.00721236	2138.82	0.0597493	0.243078	0.00747524	2138.82	0.0488022	0.20263	0.00643922	2138.82	0.0607506	0.249222	0.00680374	2138.82	0.188643	0.657291	0.00682247	2138.82	0.186413	0.869109	0.00621625	2138.82	0.192888	1.01551	0.0067215
2144.71	0.0446758	0.146864	0.00856852	2144.71	0.0580412	0.199152	0.00612605	2144.71	0.0483909	0.161518	0.00738532	2144.71	0.0591304	0.242065	0.00746934	2144.71	0.0500035	0.196068	0.00621726	2144.71	0.0579108	0.24002	0.00771186	2144.71	0.186084	0.776638	0.00685352	2144.71	0.187252	0.84536	0.00624839	2144.71	0.194072	1.01236	0.00716582
2150.6	0.0458882	0.151779	0.00825336	2150.6	0.0584554	0.181839	0.00633402	2150.6	0.0441438	0.16081	0.00718615	2150.6	0.0598239	0.225126	0.00666144	2150.6	0.0524582	0.198745	0.00637919	2150.6	0.0549852	0.2351	0.00704371	2150.6	0.194807	0.91084	0.0065762	2150.6	0.188309	0.852258	0.00617241	2150.6	0.200081	1.02168	0.00723855
2156.49	0.0450779	0.167702	0.00823611	2156.49	0.058889	0.191837	0.00618877	2156.49	0.0442079	0.154364	0.00722979	2156.49	0.0592693	0.248131	0.00683537	2156.49	0.0518277	0.192683	0.0063675	2156.49	0.0611889	0.229342	0.00704284	2156.49	0.190005	0.861443	0.00628017	2156.49	0.191007	0.857053	0.00623178	2156.49	0.201715	1.02674	0.00689392
2162.38	0.0430729	0.156415	0.00854545	2162.38	0.0568768	0.194995	0.00599395	2162.38	0.0473498	0.152623	0.00736253	2162.38	0.0579573	0.245771	0.00713354	2162.38	0.0526031	0.203762	0.00638795	2162.38	0.0582796	0.229741	0.00721143	2162.38	0.191067	0.851241	0.00608839	2162.38	0.190751	0.857124	0.00616222	2162.38	0.202953	1.00385	0.00675972
2168.28	0.0434217	0.153437	0.00855377	2168.28	0.0589276	0.188508	0.00566927	2168.28	0.0501317	0.149671	0.00743829	2168.28	0.0541925	0.237089	0.00722437	2168.28	0.0542873	0.191242	0.00646419	2168.28	0.0628829	0.251433	0.00787657	2168.28	0.191741	0.861858	0.0066006	2168.28	0.183968	0.833785	0.00567071	2168.28	0.201422	1.0401	0.00665824
2174.17	0.0448998	0.155614	0.00861362	2174.17	0.0572955	0.182882	0.00606285	2174.17	0.0468341	0.162913	0.00723363	2174.17	0.0558613	0.238951	0.00716086	2174.17	0.0504463	0.197061	0.00663751	2174.17	0.0622811	0.246536	0.00703006	2174.17	0.190269	0.866821	0.0069692	2174.17	0.183417	0.864159	0.0058186	2174.17	0.191938	1.04307	0.00704879
2180.06	0.0448091	0.158095	0.00829299	2180.06	0.056384	0.178955	0.00625035	2180.06	0.0479961	0.156543	0.00685542	2180.06	0.0571028	0.240651	0.00721592	2180.06	0.0486195	0.213163	0.00638266	2180.06	0.0540085	0.238607	0.00730235	2180.06	0.191841	0.833782	0.00677922	2180.06	0.187093	0.883159	0.00587685	2180.06	0.194374	1.03436	0.00710901
2185.95	0.0423333	0.155266	0.00874246	2185.95	0.0604257	0.184987	0.00597399	2185.95	0.0463625	0.162045	0.00705107	2185.95	0.0521037	0.246251	0.00746926	2185.95	0.0506958	0.197999	0.00648706	2185.95	0.0582924	0.237232	0.00728982	2185.95	0.189385	0.889075	0.00672744	2185.95	0.189663	0.871229	0.00580167	2185.95	0.192331	1.0455	0.00688443
2191.84	0.044381	0.148494	0.00868708	2191.84	0.058967	0.189742	0.00637414	2191.84	0.0411531	0.15434	0.00732266	2191.84	0.0559838	0.236172	0.00720401	2191.84	0.0510066	0.20143	0.00653211	2191.84	0.061798	0.234995	0.00698239	2191.84	0.193436	0.89199	0.00670129	2191.84	0.186697	0.870495	0.00618597	2191.84	0.196387	1.03186	0.00702298
2197.74	0.0441762	0.151993	0.00814849	2197.74	0.0558001	0.178283	0.00601058	2197.74	0.0442729	0.156902	0.00722208	2197.74	0.0534797	0.244912	0.00702773	2197.74	0.0508914	0.198934	0.00654614	2197.74	0.0598353	0.245562	0.00724627	2197.74	0.194145	0.876394	0.00684563	2197.74	0.17972	0.871353	0.00618289	2197.74	0.198361	1.02493	0.00710429
2203.63	0.0423434	0.159297	0.00862093	2203.63	0.0602918	0.177724	0.00590733	2203.63	0.045657	0.162996	0.00732248	2203.63	0.0645399	0.244207	0.00698676	2203.63	0.0495109	0.190632	0.0065849	2203.63	0.0605974	0.235831	0.00741443	2203.63	0.195433	0.865682	0.00652397	2203.63	0.181736	0.87456	0.00607575	2203.63	0.197332	1.01774	0.00681297
2209.52	0.0438226	0.164989	0.00872397	2209.52	0.0539496	0.181583	0.00589381	2209.52	0.0443464	0.161749	0.0071888	2209.52	0.0653034	0.221139	0.00698732	2209.52	0.0505351	0.200029	0.00638687	2209.52	0.061313	0.239763	0.00710204	2209.52	0.196342	0.859596	0.00658183	2209.52	0.191327	0.853569	0.00593159	2209.52	0.19896	1.02411	0.00677743
2215.41	0.0468399	0.162092	0.008374	2215.41	0.0506649	0.18091	0.00612009	2215.41	0.0493	0.167792	0.00723104	2215.41	0.0594907	0.236892	0.00685149	2215.41	0.050752	0.211506	0.00637209	2215.41	0.0604749	0.238156	0.00693822	2215.41	0.199369	0.845615	0.00641184	2215.41	0.194191	0.82882	0.00607045	2215.41	0.201455	0.994504	0.00704279
2221.3	0.04628	0.152347	0.00810778	2221.3	0.057943	0.186063	0.00623125	2221.3	0.0478579	0.15908	0.0071413	2221.3	0.0621603	0.239621	0.00736258	2221.3	0.0480706	0.195967	0.00626733	2221.3	0.0619989	0.238598	0.00735501	2221.3	0.191479	0.870093	0.00681632	2221.3	0.182151	0.868902	0.00603351	2221.3	0.202425	1.0003	0.00695213
2227.2	0.0413045	0.151896	0.00817554	2227.2	0.0606697	0.184261	0.00597466	2227.2	0.0476904	0.161448	0.00725392	2227.2	0.056343	0.239468	0.00730099	2227.2	0.0492134	0.198858	0.00645592	2227.2	0.0633083	0.234591	0.00690899	2227.2	0.193331	0.859821	0.00684113	2227.2	0.183032	0.870809	0.00595936	2227.2	0.197963	1.02361	0.00643819
2233.09	0.0431996	0.159441	0.00810234	2233.09	0.057239	0.187871	0.00585399	2233.09	0.0429518	0.154426	0.00742022	2233.09	0.0597361	0.242867	0.00715787	2233.09	0.0487768	0.200314	0.0065751	2233.09	0.0567149	0.246049	0.00665352	2233.09	0.188075	0.867201	0.00671386	2233.09	0.183468	0.866386	0.00584958	2233.09	0.193649	1.01101	0.00690625
2238.98	0.0437528	0.153607	0.00806058	2238.98	0.0566005	0.194205	0.00622709	2238.98	0.0400001	0.163081	0.0070923	2238.98	0.0601171	0.238509	0.00722552	2238.98	0.0457839	0.200377	0.00621124	2238.98	0.0644682	0.254276	0.00731032	2238.98	0.188447	0.89558	0.00690205	2238.98	0.178169	0.866093	0.00608124	2238.98	0.196603	1.02453	0.00739285
2244.87	0.044266	0.149317	0.00852087	2244.87	0.0553495	0.178418	0.00589921	2244.87	0.0443799	0.160849	0.00675962	2244.87	0.0617628	0.241618	0.00681715	2244.87	0.051103	0.203457	0.00626706	2244.87	0.0656093	0.246603	0.00735259	2244.87	0.192502	0.878065	0.0068059	2244.87	0.181783	0.845897	0.00602557	2244.87	0.201523	1.01239	0.00677549
2250.76	0.0440642	0.149595	0.00853927	2250.76	0.0574092	0.178895	0.00594247	2250.76	0.0469058	0.157445	0.00714017	2250.76	0.0605012	0.248182	0.00700982	2250.76	0.0529117	0.207138	0.00627961	2250.76	0.0655091	0.232919	0.00734321	2250.76	0.192343	0.891315	0.00680189	2250.76	0.181904	0.865445	0.00585093	2250.76	0.195019	1.01237	0.00683263
2256.66	0.0450493	0.151062	0.00830058	2256.66	0.0558815	0.186897	0.00557205	2256.66	0.0448489	0.155039	0.00703078	2256.66	0.0561714	0.255542	0.0074163	2256.66	0.0504326	0.194086	0.00626747	2256.66	0.0631775	0.231841	0.00682556	2256.66	0.188496	0.902139	0.00655238	2256.66	0.189067	0.851127	0.00628742	2256.66	0.192306	0.988667	0.00689651
2262.55	0.0436334	0.158994	0.0081653	2262.55	0.0558424	0.195842	0.0057172	2262.55	0.0440988	0.152481	0.00764482	2262.55	0.0557291	0.224976	0.00665902	2262.55	0.0515929	0.194284	0.00625165	2262.55	0.0653371	0.23725	0.00646505	2262.55	0.186025	0.9016	0.0065097	2262.55	0.186552	0.86614	0.00590074	2262.55	0.197238	1.01457	0.00689582
2268.44	0.0401879	0.153798	0.00893861	2268.44	0.0577111	0.183348	0.00601609	2268.44	0.0488181	0.170189	0.00756509	2268.44	0.0568456	0.241035	0.00693836	2268.44	0.0458619	0.201516	0.00664294	2268.44	0.0626406	0.245054	0.00669658	2268.44	0.190963	0.877925	0.00637135	2268.44	0.180244	0.850997	0.00560787	2268.44	0.197135	1.03905	0.00715155
2274.33	0.0413823	0.157717	0.00881554	2274.33	0.0554265	0.194657	0.00591042	2274.33	0.0501488	0.151818	0.00703088	2274.33	0.0578135	0.261042	0.00742174	2274.33	0.0498346	0.207015	0.00642484	2274.33	0.0577281	0.24969	0.0068531	2274.33	0.196853	0.8926	0.00656012	2274.33	0.18815	0.873926	0.00606071	2274.33	0.197491	1.03379	0.00693494
2280.22	0.0437128	0.158152	0.00848	2280.22	0.0577105	0.187008	0.00580743	2280.22	0.0470566	0.152527	0.00701093	2280.22	0.0614738	0.250128	0.00675182	2280.22	0.0476077	0.20008	0.00615836	2280.22	0.0591661	0.254634	0.00673474	2280.22	0.191858	0.883492	0.00692169	2280.22	0.182031	0.862318	0.00626783	2280.22	0.203383	1.00506	0.00683538
2286.12	0.0419847	0.165406	0.00831768	2286.12	0.0583787	0.174688	0.00575186	2286.12	0.0434121	0.166957	0.00705496	2286.12	0.0585712	0.24421	0.00703483	2286.12	0.0489804	0.208472	0.00636342	2286.12	0.0636858	0.245769	0.0064649	2286.12	0.194723	0.879094	0.0067126	2286.12	0.183812	0.835251	0.005799	2286.12	0.194013	1.00916	0.00725523
2292.01	0.0455075	0.162183	0.00855995	2292.01	0.0600622	0.189416	0.00591588	2292.01	0.0436443	0.165369	0.00705968	2292.01	0.0567417	0.239309	0.00717242	2292.01	0.0534353	0.200435	0.0065634	2292.01	0.059375	0.240808	0.00691476	2292.01	0.192177	0.90141	0.00660031	2292.01	0.180263	0.865762	0.00591016	2292.01	0.19616	1.02478	0.00670176
2297.9	0.044413	0.156375	0.00820662	2297.9	0.0603803	0.19302	0.00593743	2297.9	0.0406124	0.155829	0.00715169	2297.9	0.058475	0.22957	0.00719027	2297.9	0.0501057	0.200927	0.00634118	2297.9	0.0564032	0.243894	0.00664961	2297.9	0.187678	0.862567	0.0066314	2297.9	0.185998	0.865383	0.00575769	2297.9	0.194791	1.03581	0.00654869
2303.79	0.040894	0.15379	0.00828232	2303.79	0.0582885	0.18509	0.00619622	2303.79	0.0437455	0.150294	0.00704227	2303.79	0.0580073	0.245413	0.00705506	2303.79	0.0528702	0.196903	0.00605952	2303.79	0.06297	0.24243	0.00682754	2303.79	0.194659	0.905679	0.00676164	2303.79	0.186315	0.871219	0.00627424	2303.79	0.192572	0.98231	0.00707814
2309.68	0.0437996	0.158379	0.00850025	2309.68	0.060068	0.187759	0.00584663	2309.68	0.04711	0.151878	0.00707192	2309.68	0.0630683	0.273588	0.00700613	2309.68	0.0507973	0.193699	0.00605692	2309.68	0.0616937	0.249077	0.00690206	2309.69	0.185389	0.725537	0.00731725	2309.68	0.183757	0.84595	0.00625322	2309.69	0.198059	0.981644	0.00717695
2315.58	0.0468681	0.154123	0.00837019	2315.58	0.0565478	0.185757	0.00574877	2315.58	0.0501361	0.157149	0.00707136	2315.58	0.0573009	0.254553	0.00686853	2315.58	0.0521517	0.207568	0.0060638	2315.58	0.0597398	0.250459	0.00685683	2315.58	0.189387	0.794848	0.00693671	2315.58	0.188059	0.856457	0.00594694	2315.58	0.193456	1.01363	0.00677883
2321.47	0.0435476	0.156773	0.00853989	2321.47	0.0563848	0.179466	0.00587401	2321.47	0.0465949	0.16578	0.00730824	2321.47	0.0528406	0.23853	0.00664025	2321.47	0.0527885	0.196662	0.00623427	2321.47	0.0590423	0.244474	0.00659688	2321.47	0.193772	0.908333	0.00629129	2321.47	0.183849	0.877105	0.00591239	2321.47	0.192416	1.01205	0.00713619
2327.36	0.0427076	0.159435	0.00827674	2327.36	0.0574783	0.191753	0.00581023	2327.36	0.0440778	0.165522	0.00735219	2327.36	0.0552335	0.242094	0.0070356	2327.36	0.0532565	0.198927	0.00647817	2327.36	0.06393	0.246648	0.00653825	2327.36	0.191142	0.877227	0.00676411	2327.36	0.185582	0.864722	0.00611558	2327.36	0.194343	1.02207	0.00703914
2333.25	0.0447283	0.156277	0.00830834	2333.25	0.0583216	0.191619	0.00604601	2333.25	0.0444766	0.16208	0.00747444	2333.25	0.0603331	0.248923	0.00718627	2333.25	0.0524317	0.196878	0.00628828	2333.25	0.0670494	0.250416	0.00715645	2333.25	0.189952	0.893748	0.0067908	2333.25	0.185588	0.867122	0.00596763	2333.25	0.190204	1.02031	0.00682675
2339.14	0.0472126	0.154578	0.00867545	2339.14	0.0574919	0.186111	0.00625857	2339.14	0.0446468	0.156375	0.00735428	2339.14	0.0628698	0.242653	0.00707555	2339.14	0.0502139	0.195498	0.0062946	2339.14	0.0584569	0.24476	0.0068814	2339.15	0.194073	0.909136	0.00656449	2339.14	0.182027	0.873314	0.00618912	2339.15	0.199241	1.0228	0.00716137
2345.04	0.0442313	0.158205	0.00872075	2345.04	0.0611814	0.177324	0.00609375	2345.04	0.0475176	0.15299	0.00732394	2345.04	0.0575945	0.247486	0.00696885	2345.04	0.0541777	0.207446	0.00643125	2345.04	0.062241	0.232286	0.00715442	2345.04	0.194854	0.876412	0.00645592	2345.04	0.192088	0.864707	0.00637547	2345.04	0.200977	1.00692	0.00707621
2350.93	0.0435128	0.15911	0.00843278	2350.93	0.0582014	0.180296	0.00638061	2350.93	0.0455026	0.161006	0.0066132	2350.93	0.0581449	0.253188	0.00701534	2350.93	0.0497223	0.198511	0.00630686	2350.93	0.0634802	0.263273	0.00745976	2350.93	0.186474	0.877358	0.0064609	2350.93	0.185273	0.868278	0.00607766	2350.93	0.199214	1.03281	0.00711695
2356.82	0.0446021	0.150726	0.00861606	2356.82	0.0542504	0.185886	0.00636896	2356.82	0.0448104	0.151413	0.00672702	2356.82	0.0578419	0.251893	0.00712662	2356.82	0.0487317	0.200288	0.00617116	2356.82	0.0615367	0.260044	0.00651196	2356.82	0.189904	0.875889	0.00660597	2356.82	0.180784	0.856255	0.00608485	2356.82	0.198682	1.02436	0.006866
2362.71	0.0420764	0.146313	0.00826255	2362.71	0.0537148	0.183362	0.00640334	2362.71	0.0451495	0.162151	0.00722343	2362.71	0.0611929	0.243446	0.00676089	2362.71	0.0541584	0.191465	0.00630633	2362.71	0.0630587	0.249361	0.0068561	2362.71	0.189056	0.887756	0.00663681	2362.71	0.188893	0.879032	0.00590226	2362.71	0.203749	1.00856	0.00693402
2368.6	0.0438138	0.151506	0.00846496	2368.6	0.0518403	0.174422	0.00618806	2368.6	0.046046	0.164378	0.00737274	2368.6	0.057798	0.253323	0.00700936	2368.6	0.0492054	0.196566	0.0061588	2368.6	0.060698	0.247978	0.0071907	2368.61	0.182141	0.873746	0.00651104	2368.6	0.190848	0.879639	0.00569723	2368.61	0.204023	1.01939	0.00714599
2374.5	0.04509	0.153392	0.00839185	2374.5	0.0567313	0.194919	0.00607044	2374.5	0.0449806	0.173345	0.00714998	2374.5	0.0555289	0.225512	0.00684186	2374.5	0.0481252	0.197024	0.00660716	2374.5	0.0612272	0.242055	0.00697893	2374.5	0.190469	0.872342	0.0065094	2374.5	0.187472	0.872567	0.00599367	2374.5	0.200628	1.00285	0.00678567
2380.39	0.0436555	0.151214	0.00787455	2380.39	0.0606008	0.208605	0.00595147	2380.39	0.0437218	0.162684	0.00729194	2380.39	0.0558127	0.221731	0.00704319	2380.39	0.050667	0.194394	0.00649143	2380.39	0.063903	0.240428	0.00691915	2380.39	0.189484	0.900817	0.00712777	2380.39	0.183434	0.897759	0.0063195	2380.39	0.201107	1.00907	0.00675647
2386.28	0.0432939	0.150287	0.00859356	2386.28	0.0581211	0.190288	0.0058398	2386.28	0.0466059	0.158734	0.00682874	2386.28	0.0571374	0.240084	0.00671921	2386.28	0.0495557	0.202586	0.00624634	2386.28	0.0619445	0.243466	0.00707373	2386.28	0.18721	0.913375	0.00651048	2386.28	0.183415	0.883356	0.00616618	2386.28	0.19568	1.0149	0.00665692
2392.17	0.0456934	0.147867	0.00890439	2392.17	0.0534884	0.203031	0.00606455	2392.17	0.0452034	0.171163	0.00700797	2392.17	0.058428	0.247193	0.00683009	2392.17	0.0510132	0.197281	0.00627737	2392.17	0.0589417	0.244642	0.00697357	2392.17	0.189003	0.883299	0.0065015	2392.17	0.178274	0.901653	0.00610036	2392.17	0.199857	1.03504	0.00684704
2398.06	0.0476284	0.161808	0.00826942	2398.06	0.059698	0.195845	0.00599674	2398.06	0.0468059	0.162086	0.00724872	2398.06	0.0563559	0.238747	0.00691165	2398.06	0.0490989	0.201068	0.00631147	2398.06	0.0622866	0.253202	0.00738459	2398.07	0.19662	0.896263	0.0069581	2398.06	0.18353	0.890279	0.00602197	2398.07	0.190613	1.03786	0.00691201
2403.96	0.0470536	0.149927	0.00829587	2403.96	0.0620635	0.175763	0.0059955	2403.96	0.0442243	0.145412	0.00697279	2403.96	0.0568095	0.225196	0.00659906	2403.96	0.0488273	0.199873	0.00637803	2403.96	0.0623596	0.262218	0.00719961	2403.96	0.197134	0.903833	0.00677592	2403.96	0.184465	0.847793	0.00570944	2403.96	0.192468	1.0018	0.00685047
2409.85	0.0451363	0.15038	0.00834861	2409.85	0.0576686	0.186094	0.00568032	2409.85	0.0427996	0.151583	0.00737703	2409.85	0.0583997	0.235064	0.00695343	2409.85	0.0469234	0.199497	0.0060416	2409.85	0.0655838	0.246415	0.00708519	2409.85	0.191039	0.898269	0.00680717	2409.85	0.187207	0.846845	0.00594918	2409.85	0.201153	1.01657	0.00662591
2415.74	0.0451224	0.160183	0.00842215	2415.74	0.0566987	0.193583	0.00581825	2415.74	0.045777	0.164134	0.0072904	2415.74	0.0606061	0.238957	0.00694226	2415.74	0.0472496	0.203097	0.00581198	2415.74	0.0662246	0.243602	0.00688825	2415.74	0.184659	0.870034	0.0067821	2415.74	0.184106	0.859318	0.00568795	2415.74	0.200223	1.02423	0.00686555
2421.63	0.0416754	0.159729	0.0081043	2421.63	0.0617697	0.20079	0.00594625	2421.63	0.0444158	0.163522	0.00688195	2421.63	0.0561168	0.242555	0.00649626	2421.63	0.0487146	0.205697	0.00640964	2421.63	0.0617392	0.253851	0.007081	2421.63	0.192816	0.875272	0.00650124	2421.63	0.177661	0.877243	0.00561803	2421.63	0.197116	1.01093	0.00689841
2427.52	0.0409547	0.155969	0.00782184	2427.52	0.0583693	0.200944	0.00574194	2427.52	0.0492175	0.166483	0.00714088	2427.52	0.0574208	0.250535	0.00663327	2427.52	0.0487379	0.186124	0.00621141	2427.52	0.0580371	0.247359	0.00674025	2427.53	0.195286	0.873111	0.00655836	2427.52	0.185228	0.872184	0.00587829	2427.53	0.196434	1.03543	0.00670795
2433.42	0.0442656	0.154621	0.00821814	2433.42	0.0558904	0.191821	0.00579777	2433.42	0.0482941	0.168067	0.00710274	2433.42	0.0576717	0.237402	0.00704337	2433.42	0.0482566	0.198049	0.00606741	2433.42	0.0581185	0.24463	0.00635667	2433.42	0.194411	0.873238	0.00677894	2433.42	0.189241	0.880311	0.00597186	2433.42	0.194576	1.02117	0.00682851
2439.31	0.0436826	0.151505	0.00821523	2439.31	0.057966	0.190695	0.00582219	2439.31	0.0491249	0.162236	0.00689118	2439.31	0.0565493	0.232725	0.00712221	2439.31	0.0475047	0.201735	0.00597148	2439.31	0.0605845	0.245444	0.00675012	2439.31	0.195007	0.871626	0.00673671	2439.31	0.186003	0.867896	0.00621162	2439.31	0.194783	1.01678	0.00657723
2445.2	0.0446804	0.152521	0.00827696	2445.2	0.05713	0.190828	0.00581773	2445.2	0.0471311	0.16181	0.00715337	2445.2	0.0520746	0.225028	0.00664477	2445.2	0.0487189	0.181331	0.00636811	2445.2	0.0593935	0.238831	0.0074066	2445.2	0.192461	0.868321	0.00681132	2445.2	0.184031	0.846736	0.00584354	2445.2	0.197261	1.02722	0.00674527
2451.09	0.0433794	0.153944	0.0084892	2451.09	0.0614162	0.193858	0.0061938	2451.09	0.0437481	0.165222	0.00695988	2451.09	0.0539819	0.247491	0.00701256	2451.09	0.048453	0.189168	0.00667578	2451.09	0.0634438	0.246809	0.00720571	2451.09	0.190837	0.875043	0.0069441	2451.09	0.18759	0.859153	0.00570686	2451.09	0.201757	1.00815	0.00702929
2456.98	0.0456813	0.159032	0.00842365	2456.98	0.0628172	0.192297	0.00640895	2456.98	0.0433729	0.160299	0.0068341	2456.98	0.0541487	0.248486	0.00711006	2456.98	0.0488736	0.202699	0.00645397	2456.98	0.0629282	0.268096	0.00685337	2456.99	0.200992	0.891743	0.00660891	2456.98	0.177955	0.865744	0.00632539	2456.99	0.19153	0.985765	0.00697553
2462.88	0.0449989	0.158649	0.00824455	2462.88	0.0589959	0.191106	0.00621439	2462.88	0.0422415	0.154042	0.00726398	2462.88	0.0582855	0.243836	0.00712715	2462.88	0.0500781	0.200003	0.00636863	2462.88	0.0566786	0.243454	0.00712554	2462.88	0.195017	0.89327	0.00647116	2462.88	0.181721	0.853799	0.00598676	2462.88	0.192669	0.990159	0.00681843
2468.77	0.0461176	0.152135	0.00810246	2468.77	0.0551772	0.184335	0.00574974	2468.77	0.0429089	0.162304	0.0072391	2468.77	0.0616798	0.257613	0.00716409	2468.77	0.050639	0.20437	0.0063888	2468.77	0.0600356	0.225556	0.00718331	2468.77	0.185421	0.798319	0.00700835	2468.77	0.185375	0.856329	0.00588467	2468.77	0.202693	1.02497	0.00663242
2474.66	0.045463	0.147282	0.00854719	2474.66	0.0548492	0.1922	0.00619371	2474.66	0.0466603	0.162159	0.00684261	2474.66	0.0563224	0.24503	0.00689728	2474.66	0.0496276	0.204956	0.00661462	2474.66	0.0585454	0.233213	0.00681974	2474.66	0.190918	0.844109	0.00680806	2474.66	0.183652	0.879601	0.00602106	2474.66	0.196223	1.04144	0.00692105
2480.55	0.0417489	0.141208	0.00861404	2480.55	0.0601206	0.195147	0.00645098	2480.55	0.0451847	0.151449	0.00679574	2480.55	0.0547993	0.23903	0.00685747	2480.55	0.0504045	0.190786	0.00636782	2480.55	0.0564826	0.242682	0.00686879	2480.55	0.193505	0.875855	0.00663803	2480.55	0.179995	0.861484	0.00593031	2480.55	0.195596	1.00185	0.00684484
2486.44	0.0448619	0.152923	0.008529	2486.44	0.063536	0.192459	0.00617966	2486.44	0.045825	0.148611	0.00735032	2486.44	0.0560891	0.244085	0.00693536	2486.44	0.0505904	0.192669	0.00618855	2486.44	0.0613579	0.247623	0.00703414	2486.45	0.195565	0.861343	0.00671515	2486.44	0.182231	0.872779	0.00588968	2486.45	0.199293	1.00162	0.0066578
2492.34	0.0447783	0.163373	0.00846501	2492.34	0.0568107	0.189427	0.00620703	2492.34	0.0447587	0.157849	0.00721017	2492.34	0.0592442	0.240538	0.00708009	2492.34	0.0477506	0.193166	0.00645994	2492.34	0.0611272	0.247559	0.00652708	2492.34	0.190186	0.898999	0.00674141	2492.34	0.189066	0.883909	0.00624319	2492.34	0.199172	1.02036	0.00668213
2498.23	0.0427488	0.165156	0.00839555	2498.23	0.0602542	0.186919	0.00607338	2498.23	0.0441883	0.156542	0.00715435	2498.23	0.0590449	0.229479	0.00730246	2498.23	0.0481628	0.199166	0.00615398	2498.23	0.058015	0.257287	0.00674919	2498.23	0.193822	0.8951	0.00688646	2498.23	0.184725	0.871822	0.00597888	2498.23	0.196188	1.02476	0.0067955
2504.12	0.0440592	0.145867	0.00864819	2504.12	0.056814	0.195404	0.00573226	2504.12	0.0465134	0.14385	0.00708299	2504.12	0.0581445	0.250982	0.00734689	2504.12	0.0502314	0.200168	0.00613733	2504.12	0.0606367	0.242797	0.00674942	2504.12	0.194787	0.887261	0.00679792	2504.12	0.188124	0.8905	0.0059786	2504.12	0.191809	1.00735	0.00690754
2510.01	0.0457492	0.151674	0.00849821	2510.01	0.0558142	0.185539	0.00581536	2510.01	0.0452188	0.155742	0.00663733	2510.01	0.0577838	0.244196	0.00712042	2510.01	0.0504614	0.197713	0.00615572	2510.01	0.0605496	0.237628	0.00680566	2510.01	0.197138	0.879702	0.00652097	2510.01	0.184903	0.862531	0.00631309	2510.01	0.190063	1.01471	0.0070363
2515.9	0.044915	0.162016	0.00811276	2515.9	0.0560349	0.188022	0.0059722	2515.91	0.0451451	0.157768	0.00704929	2515.9	0.0582691	0.243099	0.00744627	2515.9	0.0503087	0.205464	0.00637982	2515.91	0.062622	0.249282	0.00730312	2515.91	0.193299	0.897064	0.00681651	2515.9	0.185614	0.885374	0.00595297	2515.91	0.203214	1.01875	0.00660649
2521.8	0.0417719	0.161007	0.00789159	2521.8	0.0514553	0.194391	0.00596135	2521.8	0.044741	0.15967	0.00717475	2521.8	0.0616497	0.256217	0.00736098	2521.8	0.0498559	0.196605	0.00663054	2521.8	0.0602443	0.241315	0.00669316	2521.8	0.193771	0.8759	0.00707392	2521.8	0.187689	0.896002	0.00577287	2521.8	0.194931	1.00236	0.00673929
2527.69	0.0411648	0.161875	0.00824987	2527.69	0.0544557	0.174665	0.00614931	2527.69	0.0443221	0.166696	0.00723759	2527.69	0.0583017	0.230032	0.00714989	2527.69	0.0540015	0.191894	0.00608276	2527.69	0.0562331	0.238066	0.00671782	2527.69	0.197695	0.882927	0.00628031	2527.69	0.18749	0.846219	0.00621699	2527.69	0.19152	1.00774	0.00695444
2533.58	0.0430111	0.147894	0.00843723	2533.58	0.0587515	0.178655	0.0058091	2533.58	0.0423016	0.159013	0.00737275	2533.58	0.0546628	0.235074	0.00707242	2533.58	0.0536254	0.197199	0.00610761	2533.58	0.0595797	0.238894	0.00697032	2533.58	0.193548	0.874043	0.00646122	2533.58	0.187492	0.855133	0.00607943	2533.58	0.193896	1.03681	0.00675119
2539.47	0.0430378	0.151562	0.0084573	2539.47	0.0572652	0.187431	0.00577696	2539.47	0.0425497	0.14807	0.00730453	2539.47	0.0539007	0.241081	0.00688825	2539.47	0.0503737	0.201192	0.00635939	2539.47	0.0622656	0.244229	0.00696868	2539.47	0.187497	0.882591	0.00685387	2539.47	0.182972	0.851059	0.00573733	2539.47	0.187312	1.04003	0.00657548
2545.36	0.0441261	0.149793	0.00839599	2545.36	0.0558826	0.191744	0.00572582	2545.37	0.0456351	0.150395	0.00725886	2545.36	0.0565829	0.249788	0.00692229	2545.36	0.0500066	0.200251	0.00632208	2545.37	0.0603229	0.240957	0.00682443	2545.37	0.190386	0.89281	0.006327	2545.36	0.181729	0.858362	0.00575348	2545.37	0.192577	0.996683	0.00640844
2551.26	0.0412772	0.139383	0.00834155	2551.26	0.0602896	0.200353	0.00546755	2551.26	0.0448436	0.154737	0.00713374	2551.26	0.0592869	0.245254	0.00699703	2551.26	0.0469209	0.197575	0.00634056	2551.26	0.0610173	0.253047	0.00675054	2551.26	0.189224	0.88679	0.0065264	2551.26	0.186537	0.871508	0.00555949	2551.26	0.196354	0.996317	0.00675591
2557.15	0.0443149	0.151262	0.0078953	2557.15	0.0603855	0.190592	0.00561143	2557.15	0.0450294	0.151727	0.00709423	2557.15	0.0569651	0.222818	0.00682722	2557.15	0.0506408	0.197668	0.00616688	2557.15	0.0606256	0.2563	0.00690164	2557.15	0.189613	0.870977	0.00695759	2557.15	0.190216	0.872804	0.00567983	2557.15	0.197302	1.01015	0.00699951
2563.04	0.0439183	0.150063	0.00797421	2563.04	0.0536549	0.183324	0.00603648	2563.04	0.0449116	0.159413	0.0073852	2563.04	0.0575237	0.239143	0.00710891	2563.04	0.0525696	0.202501	0.0063663	2563.04	0.057604	0.249596	0.00640544	2563.04	0.191426	0.858212	0.00705781	2563.04	0.188596	0.874639	0.00615012	2563.04	0.201389	0.996378	0.00676242
2568.93	0.0425522	0.148802	0.00848448	2568.93	0.0573523	0.190082	0.00597816	2568.93	0.0457112	0.156033	0.00701543	2568.93	0.0569439	0.26054	0.00738745	2568.93	0.0475659	0.200895	0.0063473	2568.93	0.0596635	0.24868	0.00679066	2568.93	0.18921	0.89495	0.00666425	2568.93	0.183813	0.864674	0.00593111	2568.93	0.193408	1.02456	0.00710811
2574.82	0.0446214	0.156022	0.00847524	2574.82	0.0586787	0.182577	0.00563526	2574.83	0.0453496	0.162395	0.00670881	2574.82	0.0611895	0.240268	0.00747416	2574.82	0.0468903	0.191259	0.00644594	2574.83	0.0600478	0.235338	0.00684042	2574.83	0.189072	0.904303	0.00669599	2574.82	0.185013	0.867116	0.00574685	2574.83	0.191783	1.00622	0.00701709
2580.72	0.0420797	0.157785	0.00844455	2580.72	0.0524835	0.187345	0.0057026	2580.72	0.042031	0.158325	0.00724905	2580.72	0.0614912	0.22751	0.00746563	2580.72	0.0492022	0.188024	0.0064742	2580.72	0.0601721	0.231662	0.0069817	2580.72	0.192478	0.907131	0.00672887	2580.72	0.188108	0.855217	0.00561608	2580.72	0.203309	1.01167	0.00714616
2586.61	0.0437839	0.159718	0.008692	2586.61	0.0535797	0.196943	0.00576097	2586.61	0.0435171	0.15453	0.00702286	2586.61	0.0571916	0.246677	0.007025	2586.61	0.0486422	0.190467	0.00614223	2586.61	0.0604965	0.24257	0.00710708	2586.61	0.200457	0.868098	0.00653219	2586.61	0.181475	0.856553	0.00571739	2586.61	0.198916	1.01033	0.00678976
2592.5	0.0448583	0.157717	0.00851611	2592.5	0.0564579	0.172495	0.00623002	2592.5	0.0469806	0.169894	0.00679133	2592.5	0.0579178	0.253438	0.0071275	2592.5	0.0494517	0.19846	0.0064384	2592.5	0.0617339	0.250219	0.00657798	2592.5	0.18385	0.914335	0.00650051	2592.5	0.180134	0.898995	0.0056987	2592.5	0.194705	0.995106	0.00672827
2598.39	0.0407761	0.149786	0.00810485	2598.39	0.0514718	0.187318	0.00588626	2598.39	0.0414194	0.170017	0.00715611	2598.39	0.0568977	0.227534	0.00713793	2598.39	0.0505305	0.198305	0.00647095	2598.39	0.0609953	0.240044	0.00675669	2598.39	0.182575	0.921567	0.00672093	2598.39	0.182112	0.859812	0.00573721	2598.39	0.202564	1.00213	0.00699991
2604.28	0.0412233	0.155207	0.00808542	2604.28	0.0556443	0.193052	0.00570072	2604.29	0.042248	0.172225	0.00711581	2604.28	0.0537634	0.2368	0.00696267	2604.28	0.0480564	0.190291	0.00594132	2604.29	0.06029	0.244543	0.00658005	2604.29	0.192632	0.874559	0.00692772	2604.28	0.183786	0.848417	0.00579543	2604.29	0.201112	1.01485	0.00672033
2610.18	0.041924	0.159447	0.00794325	2610.18	0.0611117	0.179405	0.00623352	2610.18	0.046679	0.1689	0.00695679	2610.18	0.0585714	0.238907	0.00698275	2610.18	0.0506188	0.201741	0.00637994	2610.18	0.0636916	0.237224	0.00670899	2610.18	0.189782	0.903902	0.00656101	2610.18	0.18649	0.88864	0.0055498	2610.18	0.191222	1.05146	0.00656729
2616.07	0.0430635	0.151689	0.00819558	2616.07	0.0565028	0.181873	0.00616872	2616.07	0.0474492	0.158535	0.00697047	2616.07	0.059036	0.253561	0.00708853	2616.07	0.0509402	0.197821	0.00637516	2616.07	0.0606027	0.259136	0.00698798	2616.07	0.192817	0.893196	0.00626687	2616.07	0.189556	0.890102	0.00583629	2616.07	0.195126	1.01008	0.00707148
2621.96	0.0438128	0.152778	0.00851994	2621.96	0.0571108	0.188441	0.00598422	2621.96	0.0470195	0.159975	0.00704473	2621.96	0.057445	0.260653	0.00708197	2621.96	0.0481804	0.195159	0.00589982	2621.96	0.0576935	0.261491	0.00650205	2621.96	0.193584	0.88116	0.00643422	2621.96	0.178243	0.853145	0.00613801	2621.96	0.195337	1.01018	0.0069156
2627.85	0.0432531	0.149919	0.00822728	2627.85	0.0599564	0.186947	0.00583481	2627.85	0.0453805	0.159277	0.00712406	2627.85	0.0575603	0.250549	0.0071626	2627.85	0.0509543	0.193461	0.00628444	2627.85	0.057473	0.236462	0.00673866	2627.85	0.187591	0.880678	0.00646238	2627.85	0.173698	0.858173	0.00569364	2627.85	0.196584	1.03265	0.00646234
2633.74	0.0413078	0.158484	0.00810147	2633.74	0.0568564	0.183062	0.00575214	2633.75	0.0460834	0.154883	0.00718031	2633.74	0.0580602	0.238863	0.00714129	2633.74	0.0511084	0.192525	0.0062299	2633.75	0.0574745	0.246825	0.00672148	2633.75	0.186524	0.878518	0.00625675	2633.74	0.184667	0.886969	0.00577832	2633.75	0.194144	1.01236	0.00692505
2639.64	0.0431244	0.162378	0.00789278	2639.64	0.0559183	0.186586	0.00554759	2639.64	0.045696	0.1569	0.00713897	2639.64	0.0568907	0.241231	0.00693461	2639.64	0.0499298	0.201459	0.00615108	2639.64	0.0623745	0.241148	0.00721528	2639.64	0.188714	0.880585	0.0063104	2639.64	0.191491	0.859747	0.00585746	2639.64	0.192114	1.03527	0.00666372
2645.53	0.0432946	0.153896	0.00818983	2645.53	0.0586809	0.178665	0.00576272	2645.53	0.0449348	0.166896	0.00710746	2645.53	0.0565686	0.248712	0.00739834	2645.53	0.0502101	0.195544	0.00647439	2645.53	0.0610944	0.240861	0.00696882	2645.53	0.189583	0.911856	0.00628802	2645.53	0.18507	0.841286	0.00590634	2645.53	0.197259	1.00112	0.00699121
2651.42	0.0416598	0.151557	0.00818902	2651.42	0.0578923	0.179715	0.00576893	2651.42	0.0462103	0.162086	0.0071658	2651.42	0.0552332	0.241166	0.00709475	2651.42	0.0497518	0.195548	0.00614961	2651.42	0.0588329	0.249541	0.00624165	2651.42	0.185326	0.88254	0.00651229	2651.42	0.188115	0.858534	0.00592891	2651.42	0.193482	0.997546	0.00677166
2657.31	0.0451681	0.152478	0.00832774	2657.31	0.0585283	0.198514	0.00567397	2657.31	0.0450193	0.166645	0.00733587	2657.31	0.0600678	0.24363	0.00690799	2657.31	0.0497626	0.197738	0.00598701	2657.31	0.0563372	0.254675	0.00686368	2657.31	0.185949	0.873294	0.00681477	2657.31	0.188879	0.882218	0.00578177	2657.31	0.195511	0.989559	0.00665664
2663.2	0.0411971	0.144714	0.00840286	2663.2	0.059782	0.188883	0.00593983	2663.21	0.0425068	0.172732	0.00713844	2663.2	0.0580655	0.244633	0.00691728	2663.2	0.0468186	0.190367	0.00628753	2663.21	0.0615867	0.247592	0.00716313	2663.21	0.189582	0.885596	0.00633702	2663.2	0.181959	0.881682	0.00590315	2663.21	0.194657	0.999105	0.00701849
2669.1	0.0384383	0.144686	0.00797541	2669.1	0.0567351	0.176608	0.00587487	2669.1	0.0445724	0.162075	0.00748145	2669.1	0.0572823	0.250341	0.00720306	2669.1	0.0473664	0.202027	0.00612484	2669.1	0.0632782	0.253056	0.00689705	2669.1	0.185697	0.878465	0.00650024	2669.1	0.18209	0.864545	0.00598204	2669.1	0.192032	1.00697	0.00693276
2674.99	0.0393614	0.151946	0.00809662	2674.99	0.0567742	0.183711	0.00572387	2674.99	0.0451759	0.148823	0.0071811	2674.99	0.0618016	0.235613	0.00764364	2674.99	0.0483814	0.201782	0.00630731	2674.99	0.0566424	0.252067	0.00643953	2674.99	0.19171	0.891973	0.00659999	2674.99	0.179926	0.873373	0.00619227	2674.99	0.201094	1.00906	0.00692604
2680.88	0.0416415	0.159893	0.00822905	2680.88	0.0540049	0.177824	0.00552466	2680.88	0.047481	0.150197	0.00714847	2680.88	0.058226	0.232577	0.00727256	2680.88	0.0497622	0.189328	0.0065693	2680.88	0.061227	0.243814	0.00685531	2680.88	0.193355	0.891023	0.00647009	2680.88	0.18162	0.862468	0.00616814	2680.88	0.195396	1.03051	0.00675829
2686.77	0.04082	0.150427	0.00844633	2686.77	0.0566344	0.189902	0.00607089	2686.77	0.0480353	0.162474	0.00750261	2686.77	0.0583293	0.232863	0.00719047	2686.77	0.0511049	0.195024	0.00616074	2686.77	0.0622586	0.242878	0.00664607	2686.77	0.19605	0.890092	0.00678324	2686.77	0.183129	0.878209	0.00590614	2686.77	0.190311	1.02585	0.00696335
2692.66	0.0421499	0.157724	0.00806838	2692.66	0.0571317	0.198612	0.00559848	2692.67	0.0435062	0.162299	0.00686414	2692.66	0.0580666	0.246499	0.00739772	2692.66	0.0529028	0.196687	0.00614382	2692.67	0.0605221	0.233073	0.00689862	2692.67	0.194475	0.900158	0.00661311	2692.66	0.177026	0.868263	0.00568259	2692.67	0.200144	0.997969	0.00688005
2698.56	0.04327	0.154065	0.00809587	2698.56	0.0533168	0.177272	0.00524436	2698.56	0.0465657	0.159957	0.00687713	2698.56	0.0579323	0.256573	0.00738857	2698.56	0.0504848	0.192889	0.00639408	2698.56	0.0593918	0.248737	0.00704664	2698.56	0.187554	0.894161	0.00694729	2698.56	0.180929	0.854132	0.00580235	2698.56	0.196347	0.972948	0.00675055
2704.45	0.0443885	0.156307	0.00843082	2704.45	0.0560805	0.198176	0.00612752	2704.45	0.04611	0.163757	0.00709711	2704.45	0.0611046	0.24869	0.00701369	2704.45	0.0483842	0.188458	0.00638074	2704.45	0.0568211	0.249009	0.00658188	2704.45	0.18621	0.860308	0.00676325	2704.45	0.185339	0.871962	0.00580658	2704.45	0.189049	1.01574	0.00650921
2710.34	0.0443887	0.165166	0.00820091	2710.34	0.0583658	0.211007	0.00627618	2710.34	0.0399693	0.16326	0.00701403	2710.34	0.0582152	0.238515	0.00689595	2710.34	0.0515241	0.191215	0.00619859	2710.34	0.0589594	0.254095	0.00667843	2710.34	0.190556	0.867269	0.00647484	2710.34	0.187668	0.843317	0.00585706	2710.34	0.20033	1.02846	0.00682474
2716.23	0.0428735	0.155969	0.00803882	2716.23	0.0571393	0.191381	0.0061025	2716.23	0.0432408	0.16573	0.00711689	2716.23	0.0545865	0.224678	0.00697232	2716.23	0.0523444	0.185695	0.00614344	2716.23	0.0593465	0.24948	0.00682187	2716.23	0.193683	0.89072	0.00643265	2716.23	0.189064	0.873829	0.00606893	2716.23	0.202384	1.00571	0.00715844
2722.12	0.0426799	0.157971	0.00787804	2722.13	0.058594	0.191522	0.00592969	2722.13	0.0443971	0.157247	0.00735493	2722.13	0.0592946	0.239303	0.00702828	2722.12	0.0484635	0.186554	0.00634401	2722.13	0.0568229	0.247447	0.00651919	2722.13	0.196285	0.883244	0.00625306	2722.13	0.183728	0.881294	0.00562954	2722.13	0.200131	1.00854	0.00690487
2728.02	0.0422301	0.150011	0.00786536	2728.02	0.0595603	0.187644	0.00595659	2728.02	0.0479335	0.167378	0.00696906	2728.02	0.0597824	0.231177	0.00696586	2728.02	0.0492086	0.196244	0.00638475	2728.02	0.058873	0.243646	0.00682251	2728.02	0.193491	0.882794	0.00621996	2728.02	0.183238	0.840786	0.00584264	2728.02	0.200242	1.02549	0.00681089
2733.91	0.0483491	0.153258	0.00786059	2733.91	0.0596045	0.187565	0.00621445	2733.91	0.0515866	0.161473	0.00698261	2733.91	0.0542089	0.234242	0.00687753	2733.91	0.0517248	0.198377	0.00617872	2733.91	0.06406	0.249845	0.0074512	2733.91	0.188649	0.895894	0.00634162	2733.91	0.183449	0.883222	0.00587023	2733.91	0.197638	1.0101	0.00668203
2739.8	0.0476302	0.158768	0.00804977	2739.8	0.0561805	0.179371	0.00631204	2739.8	0.0483941	0.15142	0.0072131	2739.8	0.05664	0.255016	0.0071531	2739.8	0.0493003	0.198785	0.00637987	2739.8	0.0575487	0.260594	0.00719685	2739.8	0.188985	0.868333	0.00684979	2739.8	0.1805	0.879043	0.0057222	2739.8	0.199179	0.993603	0.0069714
2745.69	0.0454762	0.151896	0.00826234	2745.69	0.0536904	0.172378	0.00580308	2745.69	0.0434071	0.166974	0.00710451	2745.69	0.0583345	0.242168	0.00750064	2745.69	0.0507435	0.194899	0.00630594	2745.69	0.0595918	0.244997	0.00675819	2745.69	0.185998	0.867768	0.00675949	2745.69	0.182065	0.869527	0.0059667	2745.69	0.194595	0.995737	0.00684715
2751.58	0.0430822	0.151717	0.00828142	2751.59	0.056987	0.184025	0.00557768	2751.59	0.0443198	0.166237	0.00738088	2751.59	0.0557332	0.235921	0.00695147	2751.58	0.0498387	0.192101	0.00633605	2751.59	0.0641469	0.237615	0.00672057	2751.59	0.19168	0.895609	0.00658346	2751.59	0.188442	0.899973	0.00582205	2751.59	0.193722	1.00778	0.00672508
2757.48	0.0423724	0.156016	0.00833658	2757.48	0.0543849	0.183176	0.00616694	2757.48	0.0465486	0.142127	0.00700278	2757.48	0.0591045	0.244355	0.00691334	2757.48	0.050719	0.185417	0.00642237	2757.48	0.062828	0.249269	0.00657571	2757.48	0.191238	0.892929	0.00678363	2757.48	0.184606	0.898624	0.00568139	2757.48	0.199247	0.996149	0.00684391
2763.37	0.045455	0.154686	0.00820853	2763.37	0.0535142	0.18374	0.00609172	2763.37	0.0464769	0.150917	0.00728389	2763.37	0.0594414	0.232511	0.0070936	2763.37	0.0524762	0.189563	0.00593642	2763.37	0.0624453	0.269984	0.00654625	2763.37	0.188208	0.885439	0.00685755	2763.37	0.180891	0.896599	0.00602944	2763.37	0.186406	0.977975	0.00646785
2769.26	0.0416885	0.152786	0.00816482	2769.26	0.0562616	0.187845	0.00580102	2769.26	0.0466861	0.164513	0.00767478	2769.26	0.0597221	0.237951	0.00675181	2769.26	0.0512457	0.193976	0.00617117	2769.26	0.0601758	0.258973	0.00670399	2769.26	0.193673	0.888445	0.00653832	2769.26	0.184505	0.861875	0.00593756	2769.26	0.189638	0.997169	0.00680116
2775.15	0.0407807	0.140398	0.00871557	2775.15	0.0585048	0.193979	0.00566794	2775.15	0.0491778	0.152947	0.00717224	2775.15	0.057967	0.246938	0.00667129	2775.15	0.0489092	0.189632	0.00619452	2775.15	0.0606103	0.252385	0.00635297	2775.15	0.196038	0.885043	0.00649733	2775.15	0.187263	0.89028	0.00575586	2775.15	0.19838	1.00924	0.00687098
2781.04	0.0420225	0.148723	0.00873417	2781.05	0.0579333	0.194357	0.00592577	2781.05	0.0480678	0.146676	0.00702917	2781.05	0.056519	0.239915	0.00693985	2781.04	0.0471768	0.197421	0.0059581	2781.05	0.0597197	0.25605	0.00669982	2781.05	0.198184	0.88464	0.00667635	2781.05	0.182423	0.904985	0.00592979	2781.05	0.190252	1.01348	0.00683727
2786.94	0.0433001	0.168432	0.00832126	2786.94	0.0555235	0.181741	0.0060957	2786.94	0.0440429	0.148118	0.00699468	2786.94	0.0567141	0.253284	0.00743512	2786.94	0.0474139	0.199333	0.00600381	2786.94	0.0600215	0.244304	0.00708692	2786.94	0.203058	0.87976	0.00640454	2786.94	0.183691	0.905896	0.00617133	2786.94	0.190835	1.01671	0.00682798
2792.83	0.0473999	0.154299	0.00857285	2792.83	0.0558074	0.199804	0.00563389	2792.83	0.0467762	0.164572	0.00714563	2792.83	0.0536878	0.241639	0.00738237	2792.83	0.0471021	0.192806	0.00612944	2792.83	0.0602176	0.254165	0.00694497	2792.83	0.19441	0.894449	0.00655557	2792.83	0.192891	0.876065	0.00615379	2792.83	0.189989	0.984155	0.00687445
2798.72	0.0447372	0.151713	0.0083765	2798.72	0.0562127	0.189852	0.0058152	2798.72	0.0458851	0.162534	0.00708989	2798.72	0.0541991	0.230062	0.00695165	2798.72	0.049568	0.197366	0.00642473	2798.72	0.0593345	0.252337	0.00699994	2798.72	0.193675	0.899686	0.00654098	2798.72	0.191556	0.881641	0.0061512	2798.72	0.197403	0.998262	0.00679007
2804.61	0.0408343	0.156119	0.00833235	2804.61	0.0584388	0.182887	0.00601959	2804.61	0.0454475	0.164166	0.00698722	2804.61	0.0563249	0.234518	0.00708618	2804.61	0.0510094	0.197052	0.00650909	2804.61	0.056034	0.238565	0.00689423	2804.61	0.195324	0.86228	0.00659047	2804.61	0.181189	0.910088	0.00630924	2804.61	0.197374	1.03078	0.00668899
2810.5	0.0419572	0.150481	0.00860921	2810.51	0.0563661	0.186827	0.00619012	2810.51	0.0479324	0.16219	0.00691182	2810.51	0.0594301	0.240747	0.00704684	2810.5	0.0483292	0.197616	0.00645465	2810.51	0.0613578	0.248358	0.0067007	2810.51	0.186635	0.880989	0.00672284	2810.51	0.186189	0.867739	0.00607058	2810.51	0.191876	0.985908	0.00668745
2816.4	0.0431605	0.147656	0.00820263	2816.4	0.0540045	0.182941	0.00591378	2816.4	0.0463698	0.156988	0.00704131	2816.4	0.06186	0.246166	0.00699505	2816.4	0.0491668	0.199766	0.00646605	2816.4	0.064023	0.253164	0.00712043	2816.4	0.187747	0.903793	0.00652115	2816.4	0.195527	0.8547	0.00601185	2816.4	0.196466	0.993024	0.00661084
2822.29	0.0430207	0.145489	0.007944	2822.29	0.058488	0.181842	0.00587705	2822.29	0.0424373	0.159843	0.00714651	2822.29	0.0584898	0.241168	0.00731634	2822.29	0.0488378	0.194595	0.00630182	2822.29	0.0629178	0.239189	0.00690186	2822.29	0.186359	0.875117	0.00683937	2822.29	0.18579	0.878266	0.00566577	2822.29	0.194548	1.00111	0.00659266
2828.18	0.0427419	0.156721	0.0081438	2828.18	0.0529539	0.177225	0.00572133	2828.18	0.0433321	0.146512	0.00733759	2828.18	0.0584568	0.231592	0.00671718	2828.18	0.0499255	0.203026	0.00654448	2828.18	0.0642512	0.25874	0.00636686	2828.18	0.188312	0.893511	0.00669225	2828.18	0.176297	0.893615	0.00560337	2828.18	0.193541	0.99263	0.0068168
2834.07	0.0450193	0.159911	0.00820788	2834.07	0.0547307	0.195572	0.00565637	2834.07	0.0468221	0.154176	0.00719503	2834.07	0.0566066	0.243903	0.00668303	2834.07	0.0485165	0.200514	0.00662918	2834.07	0.0616661	0.25052	0.00684752	2834.07	0.19133	0.886832	0.00654871	2834.07	0.182703	0.888769	0.00599416	2834.07	0.195959	1.02929	0.00697712
2839.96	0.0438183	0.155782	0.00798572	2839.97	0.0584904	0.199745	0.00589812	2839.97	0.0425687	0.163236	0.00704963	2839.97	0.0528458	0.249702	0.00675088	2839.96	0.0476515	0.17957	0.0062271	2839.97	0.0577119	0.230461	0.00707056	2839.97	0.187829	0.875728	0.00672955	2839.97	0.182369	0.882919	0.00602278	2839.97	0.194222	0.996909	0.00669216
2845.86	0.0440657	0.148656	0.00796002	2845.86	0.0561396	0.181352	0.00590775	2845.86	0.0446865	0.167481	0.00717831	2845.86	0.0564412	0.237885	0.0068245	2845.86	0.0486786	0.179595	0.00601307	2845.86	0.0603391	0.235655	0.00694982	2845.86	0.189784	0.896217	0.00679245	2845.86	0.18451	0.871677	0.00602748	2845.86	0.194357	0.983395	0.00644298
2851.75	0.0428935	0.153136	0.00801951	2851.75	0.0610456	0.177864	0.00633354	2851.75	0.0453649	0.168862	0.00698101	2851.75	0.0591717	0.244295	0.00703317	2851.75	0.048971	0.192441	0.00595469	2851.75	0.0608066	0.241198	0.00682959	2851.75	0.194586	0.903225	0.00659212	2851.75	0.180927	0.863571	0.00611082	2851.75	0.190885	1.01044	0.00654552
2857.64	0.0413067	0.157114	0.00817167	2857.64	0.0617549	0.192868	0.00645999	2857.64	0.0453576	0.155112	0.00687287	2857.64	0.0555845	0.228474	0.00686738	2857.64	0.0503214	0.189024	0.00619005	2857.64	0.0582819	0.258705	0.00676376	2857.64	0.193265	0.891983	0.00641434	2857.64	0.175177	0.887784	0.00614798	2857.64	0.19042	1.01971	0.00674136
2863.53	0.0430763	0.152303	0.00811178	2863.53	0.0548692	0.195004	0.00609719	2863.53	0.0444504	0.154808	0.00674704	2863.53	0.0578592	0.236692	0.00699632	2863.53	0.049058	0.189108	0.00612266	2863.53	0.0632392	0.250166	0.00676443	2863.53	0.192877	0.89268	0.00637523	2863.53	0.185035	0.887281	0.00619475	2863.53	0.196159	1.01178	0.00676991
2869.42	0.0416018	0.156369	0.00817654	2869.43	0.0483796	0.198567	0.0059429	2869.43	0.0446707	0.159882	0.00725648	2869.43	0.0550279	0.257168	0.00700809	2869.42	0.0514247	0.199921	0.00590289	2869.43	0.0621891	0.239123	0.00669818	2869.43	0.191264	0.886289	0.00643062	2869.43	0.179809	0.87751	0.00597569	2869.43	0.196339	1.00457	0.00673095
2875.32	0.0426775	0.142368	0.00835086	2875.32	0.0546646	0.188924	0.00607269	2875.32	0.0458816	0.158769	0.00689369	2875.32	0.0541483	0.241598	0.00740598	2875.32	0.0490749	0.198612	0.0059161	2875.32	0.0611575	0.232488	0.00628396	2875.32	0.191499	0.895183	0.00660913	2875.32	0.18181	0.871209	0.00602136	2875.32	0.193294	1.00274	0.00695869
2881.21	0.0431067	0.146182	0.00840921	2881.21	0.0553366	0.175534	0.00609608	2881.21	0.0418451	0.157918	0.00675088	2881.21	0.0584987	0.234976	0.00748103	2881.21	0.0484098	0.196431	0.00647142	2881.21	0.0633151	0.252463	0.00648617	2881.21	0.186252	0.90534	0.00683166	2881.21	0.183974	0.88875	0.00600018	2881.21	0.194196	0.976502	0.00697657
2887.1	0.0417691	0.156343	0.00853849	2887.1	0.0520017	0.186482	0.00585908	2887.1	0.0422755	0.161848	0.00711183	2887.1	0.0625252	0.237541	0.00728218	2887.1	0.0498239	0.196486	0.00660778	2887.1	0.0621661	0.244964	0.00672825	2887.1	0.188039	0.88831	0.00647022	2887.1	0.184936	0.903826	0.00587855	2887.1	0.199479	0.990071	0.0069218
2892.99	0.0447762	0.149523	0.00815642	2892.99	0.0539419	0.186202	0.00549425	2892.99	0.0396689	0.163037	0.00735842	2892.99	0.0616325	0.240488	0.00707782	2892.99	0.0487393	0.197883	0.00592345	2892.99	0.0630203	0.238358	0.00695411	2892.99	0.193098	0.899618	0.0065849	2892.99	0.184622	0.883186	0.00602597	2892.99	0.192741	1.02953	0.00709623
2898.88	0.0446767	0.157669	0.00857471	2898.89	0.0545782	0.193293	0.00596632	2898.89	0.0422194	0.155661	0.00779027	2898.89	0.05779	0.247573	0.00650075	2898.88	0.0496248	0.200561	0.00604659	2898.89	0.0656259	0.258788	0.00729213	2898.89	0.190954	0.892255	0.00674186	2898.89	0.186604	0.880307	0.0061862	2898.89	0.187083	1.01966	0.00694648
2904.78	0.0422096	0.153754	0.00840223	2904.78	0.0575474	0.198511	0.00584834	2904.78	0.0463929	0.161909	0.0073056	2904.78	0.0564864	0.244654	0.00693184	2904.78	0.0469548	0.197332	0.0061943	2904.78	0.0595503	0.238162	0.00719873	2904.78	0.189806	0.868175	0.00645235	2904.78	0.190195	0.890057	0.00630143	2904.78	0.19122	1.02608	0.00688598
2910.67	0.0426752	0.14377	0.00798193	2910.67	0.0579476	0.181549	0.00580903	2910.67	0.0430859	0.171001	0.00735564	2910.67	0.0555158	0.236449	0.00712949	2910.67	0.047039	0.189849	0.00604611	2910.67	0.0601071	0.242065	0.00725805	2910.67	0.197797	0.877396	0.00646064	2910.67	0.184336	0.897535	0.00596924	2910.67	0.192801	1.02508	0.00681361
2916.56	0.0410101	0.154984	0.00860555	2916.56	0.0584368	0.178854	0.00621593	2916.56	0.0430509	0.169694	0.00718849	2916.56	0.0621684	0.237254	0.00677722	2916.56	0.048481	0.18704	0.00623753	2916.56	0.064312	0.246012	0.00719065	2916.56	0.199682	0.897577	0.00632448	2916.56	0.182299	0.898015	0.00576835	2916.56	0.194149	0.988833	0.00659942
2922.45	0.0425648	0.161339	0.00851772	2922.45	0.0547909	0.188576	0.00615352	2922.45	0.0484285	0.170368	0.00691308	2922.45	0.0604899	0.245029	0.00690103	2922.45	0.0469238	0.195337	0.00642514	2922.45	0.0645817	0.23186	0.00709542	2922.45	0.191348	0.894871	0.00638557	2922.45	0.180683	0.887105	0.00608275	2922.45	0.193504	0.994781	0.00664084
2928.34	0.0420007	0.15811	0.0084142	2928.35	0.0521965	0.19529	0.00612032	2928.35	0.0461563	0.165908	0.0071329	2928.35	0.061142	0.243721	0.00711875	2928.34	0.0478806	0.195156	0.00615112	2928.35	0.0622628	0.234465	0.00685876	2928.35	0.187667	0.877376	0.00641135	2928.35	0.188186	0.902331	0.00624879	2928.35	0.18683	0.999298	0.00667482
2934.24	0.0408425	0.150673	0.00799005	2934.24	0.0558491	0.191593	0.00603755	2934.24	0.0442492	0.162824	0.0071932	2934.24	0.0649662	0.239128	0.00729822	2934.24	0.0539361	0.191667	0.00631044	2934.24	0.0570887	0.247296	0.00697619	2934.24	0.189723	0.884143	0.00654257	2934.24	0.19356	0.874419	0.00605099	2934.24	0.193312	0.98073	0.00671161
2940.13	0.0434724	0.152079	0.00809951	2940.13	0.0558818	0.188054	0.0060524	2940.13	0.0457788	0.152672	0.00717112	2940.13	0.0573759	0.240678	0.00694009	2940.13	0.0522192	0.195325	0.0064334	2940.13	0.0581108	0.253076	0.00715676	2940.13	0.195069	0.899087	0.00654198	2940.13	0.181941	0.870218	0.00584022	2940.13	0.191658	0.989918	0.00670169
2946.02	0.0425753	0.152654	0.00864478	2946.02	0.053565	0.187759	0.00619347	2946.02	0.045035	0.149253	0.00724227	2946.02	0.054618	0.239184	0.00686959	2946.02	0.0488136	0.199007	0.00615887	2946.02	0.0639108	0.245939	0.00692511	2946.02	0.190771	0.87805	0.00659134	2946.02	0.178562	0.889766	0.00591052	2946.02	0.187365	1.00864	0.00661781
2951.91	0.0438575	0.151746	0.00856955	2951.91	0.055847	0.18157	0.00580146	2951.91	0.0452109	0.160454	0.00711529	2951.91	0.0576416	0.238371	0.00723205	2951.91	0.0494709	0.20119	0.00626085	2951.91	0.0619735	0.245584	0.00709013	2951.91	0.190444	0.858024	0.00644324	2951.91	0.181313	0.89051	0.00592597	2951.91	0.196182	1.00868	0.00665558
2957.8	0.0431445	0.150487	0.00816132	2957.81	0.0551348	0.19567	0.00584761	2957.81	0.0437988	0.150226	0.00725301	2957.81	0.0558254	0.242969	0.00690247	2957.8	0.0484546	0.194724	0.00624188	2957.81	0.0594161	0.248916	0.0069517	2957.81	0.194797	0.864798	0.0062448	2957.81	0.17868	0.900035	0.00609932	2957.81	0.187151	0.981316	0.00683099
2963.7	0.0414889	0.148228	0.00818072	2963.7	0.0560427	0.188299	0.00640323	2963.7	0.0448576	0.153623	0.00712068	2963.7	0.0572198	0.253314	0.00718795	2963.7	0.0496244	0.192796	0.00622939	2963.7	0.0598031	0.246755	0.00689096	2963.7	0.194865	0.865271	0.00660225	2963.7	0.186252	0.860635	0.00624804	2963.7	0.191331	0.983556	0.0066051
2969.59	0.0456198	0.154246	0.00879259	2969.59	0.0546504	0.192089	0.00594924	2969.59	0.0465996	0.159865	0.00712586	2969.59	0.0595251	0.260699	0.00734692	2969.59	0.0488364	0.196389	0.00641525	2969.59	0.0620158	0.243831	0.0070778	2969.59	0.190312	0.901211	0.00695752	2969.59	0.182361	0.860466	0.00585299	2969.59	0.197771	1.00927	0.00668757
2975.48	0.0454389	0.151476	0.00840031	2975.48	0.0553667	0.202901	0.00578793	2975.48	0.0486628	0.160762	0.00714649	2975.48	0.0569575	0.239925	0.00700243	2975.48	0.0492008	0.19975	0.00619313	2975.48	0.0598906	0.237743	0.00710311	2975.48	0.190782	0.902645	0.00688816	2975.48	0.181145	0.888528	0.00593558	2975.48	0.195221	0.982446	0.0069236
2981.37	0.0414897	0.15116	0.00855379	2981.37	0.0560632	0.181467	0.0059033	2981.37	0.0496797	0.164195	0.00665714	2981.37	0.0613497	0.236622	0.00703676	2981.37	0.0475252	0.193258	0.00621287	2981.37	0.0603865	0.244923	0.00684448	2981.37	0.193121	0.88345	0.00657518	2981.37	0.18393	0.885222	0.00610116	2981.37	0.197906	1.02725	0.00671018
2987.26	0.0429455	0.157347	0.00851505	2987.27	0.0534585	0.182791	0.00575665	2987.27	0.0431814	0.161682	0.0069252	2987.27	0.0634306	0.246849	0.00710716	2987.26	0.0499554	0.196029	0.00634237	2987.27	0.0619973	0.246676	0.00692273	2987.27	0.191088	0.898214	0.00664768	2987.27	0.182753	0.87076	0.00600016	2987.27	0.193168	1.04919	0.00669771
2993.16	0.0420772	0.156341	0.00831539	2993.16	0.0553605	0.186836	0.00601396	2993.16	0.0441467	0.160653	0.00727254	2993.16	0.0572274	0.249727	0.00699841	2993.16	0.0495132	0.199708	0.00601708	2993.16	0.0604562	0.24927	0.00720432	2993.16	0.194024	0.899383	0.00693495	2993.16	0.181221	0.890283	0.00620377	2993.16	0.195669	0.990105	0.00669423
2999.05	0.0433722	0.154052	0.00854081	2999.05	0.052785	0.189077	0.00587143	2999.05	0.0457767	0.150425	0.00720433	2999.05	0.0559653	0.243636	0.00688571	2999.05	0.0470737	0.195301	0.00638582	2999.05	0.0628891	0.244672	0.00726078	2999.05	0.191902	0.911004	0.00646373	2999.05	0.18171	0.895442	0.00597847	2999.05	0.195405	0.959996	0.0065409
3004.94	0.0419188	0.149329	0.0080519	3004.94	0.0529693	0.184097	0.00601636	3004.94	0.0462188	0.161198	0.0069354	3004.94	0.0582618	0.236783	0.0069373	3004.94	0.049491	0.19265	0.00646368	3004.94	0.0625995	0.25299	0.00703168	3004.94	0.192461	0.907226	0.00647254	3004.94	0.184768	0.900007	0.00571917	3004.94	0.191771	1.00951	0.0065482
3010.83	0.0418701	0.146815	0.00839248	3010.83	0.0537968	0.193326	0.00610805	3010.83	0.0479095	0.171813	0.0069417	3010.83	0.0588048	0.244696	0.00696784	3010.83	0.0514778	0.187641	0.00618529	3010.83	0.0642961	0.269263	0.00704995	3010.83	0.194163	0.881743	0.00674231	3010.83	0.181125	0.905677	0.0061351	3010.83	0.199856	1.01587	0.00668326
3016.73	0.0437581	0.151279	0.00887455	3016.73	0.056954	0.198613	0.00602999	3016.73	0.0455272	0.168585	0.00714484	3016.73	0.0580518	0.245595	0.00697613	3016.73	0.0498363	0.192598	0.00613421	3016.73	0.0624198	0.244878	0.00721235	3016.73	0.185971	0.887249	0.00644177	3016.73	0.182315	0.901924	0.00589632	3016.73	0.199714	0.977089	0.00666357
3022.62	0.0427483	0.155258	0.00840664	3022.62	0.0597711	0.183676	0.00629912	3022.62	0.0464261	0.164308	0.00717428	3022.62	0.0605072	0.252974	0.00683323	3022.62	0.0489949	0.195427	0.00610805	3022.62	0.0603573	0.25985	0.00698214	3022.62	0.184122	0.905223	0.00645794	3022.62	0.183183	0.872667	0.00597829	3022.62	0.195485	0.988856	0.00688631
3028.51	0.0426217	0.152674	0.00847693	3028.51	0.0558984	0.184675	0.00604162	3028.51	0.0454342	0.154251	0.00716818	3028.51	0.0606753	0.249773	0.00691711	3028.51	0.0496782	0.191431	0.00624421	3028.51	0.0643683	0.257967	0.00687743	3028.51	0.191188	0.883256	0.00666463	3028.51	0.176716	0.85397	0.00616097	3028.51	0.195768	1.00021	0.00703922
3034.4	0.0413076	0.157145	0.00850984	3034.4	0.0559735	0.189355	0.00617884	3034.4	0.0481145	0.163424	0.00739698	3034.4	0.0596298	0.229068	0.00722891	3034.4	0.0483648	0.194762	0.00651969	3034.4	0.0663637	0.25446	0.00686089	3034.4	0.190023	0.887642	0.0066322	3034.4	0.181641	0.890486	0.00595645	3034.4	0.19717	0.998492	0.00668255
3040.29	0.0419958	0.162899	0.00840294	3040.29	0.0543061	0.192524	0.00594543	3040.29	0.0486584	0.169928	0.00725942	3040.29	0.0579416	0.232383	0.00719728	3040.29	0.0491146	0.200579	0.00650218	3040.29	0.0598036	0.252669	0.00690954	3040.29	0.190567	0.904889	0.00669997	3040.29	0.184589	0.903734	0.00597406	3040.29	0.192812	0.99389	0.00672905
3046.19	0.0418819	0.150414	0.00879499	3046.19	0.0554417	0.215243	0.00572443	3046.19	0.046466	0.166278	0.00754778	3046.19	0.0557409	0.246275	0.00739361	3046.19	0.048101	0.197043	0.00638081	3046.19	0.0600769	0.244665	0.00665606	3046.19	0.196168	0.886991	0.0067219	3046.19	0.18029	0.876404	0.0057869	3046.19	0.185139	0.999108	0.00693439
3052.08	0.042808	0.142514	0.00852569	3052.08	0.0547992	0.206818	0.00610707	3052.08	0.0490374	0.15842	0.00752554	3052.08	0.0573204	0.247977	0.00744368	3052.08	0.0503191	0.197829	0.00633606	3052.08	0.0662612	0.253309	0.0070529	3052.08	0.190849	0.890896	0.00663482	3052.08	0.183093	0.879068	0.00617104	3052.08	0.191549	0.9678	0.0065791
3057.97	0.0436073	0.156241	0.00818606	3057.97	0.0526191	0.187246	0.00604543	3057.97	0.0481811	0.159381	0.00704235	3057.97	0.0582347	0.252529	0.00665032	3057.97	0.0495829	0.191383	0.00608269	3057.97	0.0651673	0.247781	0.00720168	3057.97	0.189119	0.895738	0.00670499	3057.97	0.185602	0.882817	0.00594733	3057.97	0.193717	0.990544	0.00688676
3063.86	0.0433112	0.153101	0.00872271	3063.86	0.0521524	0.187592	0.00588937	3063.86	0.0457843	0.166524	0.00707179	3063.86	0.0619224	0.241836	0.00663101	3063.86	0.0494151	0.188042	0.00634007	3063.86	0.0577717	0.246928	0.00688384	3063.86	0.194335	0.890125	0.00648448	3063.86	0.186307	0.876358	0.00591179	3063.86	0.191922	1.0139	0.00707823
3069.75	0.0381678	0.140675	0.00852135	3069.75	0.0555623	0.202198	0.00612993	3069.75	0.047127	0.161928	0.00740613	3069.75	0.0616027	0.237646	0.00689696	3069.75	0.0507194	0.199301	0.00640564	3069.75	0.0579473	0.238288	0.00721842	3069.75	0.200739	0.902336	0.00673245	3069.75	0.183766	0.873026	0.00610639	3069.75	0.193096	1.00051	0.00683227
3075.65	0.0387541	0.158989	0.00808486	3075.65	0.0586196	0.192005	0.00647972	3075.65	0.0443582	0.15506	0.00754466	3075.65	0.055895	0.233954	0.00678524	3075.65	0.0478624	0.200223	0.00623808	3075.65	0.0615205	0.241266	0.00743632	3075.65	0.19524	0.911493	0.00691213	3075.65	0.184899	0.878883	0.00594144	3075.65	0.19609	0.992176	0.00680473
3081.54	0.0413703	0.155222	0.00844832	3081.54	0.055479	0.183262	0.00621362	3081.54	0.0415936	0.159399	0.00703158	3081.54	0.058769	0.238731	0.00692291	3081.54	0.0472646	0.194717	0.0061801	3081.54	0.0659699	0.244703	0.00695371	3081.54	0.192448	0.886937	0.00668032	3081.54	0.18385	0.873798	0.00607778	3081.54	0.19528	0.996553	0.00676509
3087.43	0.0408952	0.145437	0.00857821	3087.43	0.0581152	0.200557	0.00588985	3087.43	0.0435634	0.166446	0.00728598	3087.43	0.0626316	0.239464	0.00711933	3087.43	0.046335	0.196188	0.00631879	3087.43	0.0622217	0.256112	0.00659263	3087.43	0.194045	0.883271	0.0064521	3087.43	0.189501	0.872625	0.00618661	3087.43	0.189819	1.00583	0.00693783
3093.32	0.0397685	0.151254	0.00880905	3093.32	0.0584778	0.189036	0.00637685	3093.32	0.0482006	0.161776	0.00745525	3093.32	0.0597199	0.244281	0.00700469	3093.32	0.0478126	0.187472	0.00659186	3093.32	0.0570802	0.245239	0.00701377	3093.32	0.189316	0.908958	0.00648933	3093.32	0.189881	0.89432	0.00629845	3093.32	0.196488	0.988168	0.00698162
3099.21	0.0413799	0.163138	0.00864059	3099.21	0.0577678	0.190628	0.00647335	3099.21	0.0454811	0.16618	0.00721985	3099.21	0.0611382	0.248906	0.00699146	3099.21	0.05017	0.190151	0.00630239	3099.21	0.0607983	0.231209	0.00708833	3099.21	0.194975	0.877965	0.0064619	3099.21	0.187828	0.872691	0.00614772	3099.21	0.199146	0.989409	0.00685131
3105.11	0.0451292	0.155397	0.00853469	3105.11	0.0549591	0.19433	0.00638732	3105.11	0.0437494	0.174723	0.00730686	3105.11	0.06335	0.237226	0.00717368	3105.11	0.0517418	0.194634	0.00629319	3105.11	0.06055	0.25074	0.00705142	3105.11	0.200812	0.868607	0.00667489	3105.11	0.185463	0.88443	0.00630026	3105.11	0.194009	0.982821	0.0066513
3111	0.0414805	0.141041	0.00840032	3111	0.055064	0.190514	0.00642779	3111	0.0463713	0.161558	0.00693976	3111	0.0598197	0.235622	0.00673336	3111	0.0529783	0.192855	0.00638167	3111	0.0578828	0.251149	0.00686329	3111	0.193864	0.894728	0.00702082	3111	0.180997	0.871658	0.00628538	3111	0.194472	0.981409	0.0068125
3116.89	0.0391785	0.158004	0.00849312	3116.89	0.0571484	0.189854	0.00603932	3116.89	0.0463564	0.155015	0.0068691	3116.89	0.0539357	0.239299	0.00686051	3116.89	0.0508474	0.196757	0.00647384	3116.89	0.0557656	0.241128	0.00682717	3116.89	0.194761	0.892805	0.00669646	3116.89	0.186424	0.867158	0.00617069	3116.89	0.199692	1.00571	0.00696974
3122.78	0.04268	0.161463	0.0084489	3122.78	0.0568582	0.194633	0.0061651	3122.78	0.0478238	0.16927	0.00738123	3122.78	0.0574752	0.236134	0.00680773	3122.78	0.0510032	0.196834	0.00640926	3122.78	0.0604107	0.250793	0.00722628	3122.78	0.195583	0.850328	0.00676154	3122.78	0.185051	0.908264	0.00616533	3122.78	0.195771	0.996663	0.00691128
3128.67	0.0443173	0.153971	0.00830421	3128.67	0.0562115	0.195221	0.00628642	3128.67	0.0454625	0.163204	0.0076001	3128.67	0.0609209	0.229449	0.00649323	3128.67	0.051354	0.200899	0.00600922	3128.67	0.0611884	0.248895	0.00714159	3128.67	0.184998	0.880019	0.00684254	3128.67	0.183142	0.89501	0.00600226	3128.67	0.193622	0.987022	0.00675903
3134.57	0.0423037	0.149657	0.00862599	3134.57	0.0558091	0.188021	0.00616704	3134.57	0.0432578	0.161755	0.00743016	3134.57	0.0558667	0.22639	0.007306	3134.57	0.0500304	0.195388	0.00604698	3134.57	0.0599434	0.241502	0.00693462	3134.57	0.192707	0.90906	0.00701803	3134.57	0.18624	0.888215	0.0060849	3134.57	0.198167	1.01378	0.00694669
3140.46	0.0439038	0.150041	0.00856255	3140.46	0.0561166	0.191286	0.00621725	3140.46	0.0434262	0.152216	0.00684777	3140.46	0.0578798	0.231357	0.00726505	3140.46	0.0489765	0.189521	0.00634957	3140.46	0.0644283	0.246982	0.0073336	3140.46	0.198564	0.871701	0.00701351	3140.46	0.188573	0.883521	0.00593183	3140.46	0.193797	0.993801	0.00698139
3146.35	0.0418147	0.156454	0.00832043	3146.35	0.0569434	0.198553	0.00626184	3146.35	0.0475324	0.154411	0.00730411	3146.35	0.0597899	0.247357	0.00703205	3146.35	0.0508629	0.190537	0.00649159	3146.35	0.0651597	0.244152	0.00739043	3146.35	0.197514	0.89432	0.00673871	3146.35	0.18695	0.887221	0.00591829	3146.35	0.187301	0.992125	0.00678966
3152.24	0.0391144	0.152435	0.00855155	3152.24	0.0541404	0.184523	0.0059248	3152.24	0.0464406	0.159186	0.0072818	3152.24	0.0597313	0.248867	0.00734863	3152.24	0.0498074	0.18957	0.0064854	3152.24	0.0601548	0.237057	0.00653002	3152.24	0.195719	0.905501	0.00690414	3152.24	0.18436	0.888836	0.00609908	3152.24	0.19277	1.00965	0.00692192
3158.13	0.0416138	0.151756	0.00866441	3158.13	0.0547913	0.186787	0.00571028	3158.13	0.046917	0.158816	0.00721116	3158.13	0.0595733	0.24488	0.00711611	3158.13	0.0524542	0.191015	0.00647077	3158.13	0.0587899	0.243262	0.00672855	3158.13	0.189828	0.900283	0.00689653	3158.13	0.184392	0.877783	0.00614622	3158.13	0.196234	1.00092	0.00683399
3164.03	0.0413923	0.16049	0.00849539	3164.03	0.0564175	0.197137	0.0062256	3164.03	0.0473419	0.169894	0.00738589	3164.03	0.0579245	0.247883	0.00702479	3164.03	0.0514669	0.191644	0.00644185	3164.03	0.0619598	0.240166	0.00678421	3164.03	0.197062	0.912126	0.00698371	3164.03	0.184746	0.898893	0.00607898	3164.03	0.191301	1.00596	0.00686198
3169.92	0.0414492	0.150526	0.00860491	3169.92	0.0573267	0.206422	0.00659138	3169.92	0.0444541	0.159998	0.00696292	3169.92	0.0569272	0.236887	0.00768834	3169.92	0.0487817	0.181592	0.00628193	3169.92	0.0623002	0.232619	0.00660931	3169.92	0.195927	0.913815	0.00685109	3169.92	0.185512	0.878052	0.00618922	3169.92	0.191204	0.981324	0.00679239
3175.81	0.0406985	0.14626	0.00891006	3175.81	0.0581094	0.200299	0.00611716	3175.81	0.0453907	0.160583	0.00732263	3175.81	0.0565315	0.225459	0.00758808	3175.81	0.0524999	0.188362	0.00621107	3175.81	0.0593705	0.238268	0.00667327	3175.81	0.192417	0.89892	0.00685218	3175.81	0.185154	0.881713	0.00618606	3175.81	0.18933	0.983551	0.00681451
3181.7	0.0416291	0.152756	0.00873145	3181.7	0.0558017	0.188424	0.00543803	3181.7	0.0466337	0.165511	0.00739441	3181.7	0.0584468	0.232554	0.00647706	3181.7	0.0521725	0.197233	0.00622295	3181.7	0.0579987	0.244345	0.00709579	3181.7	0.194044	0.873245	0.00699497	3181.7	0.187392	0.866961	0.00577574	3181.7	0.190246	1.00145	0.00695634
3187.59	0.0453492	0.149262	0.00830825	3187.59	0.0557081	0.190503	0.00574607	3187.59	0.0491187	0.166831	0.00754197	3187.59	0.0612275	0.232061	0.00685936	3187.59	0.0505406	0.191776	0.00630106	3187.59	0.0614831	0.240454	0.00731388	3187.59	0.192375	0.86636	0.00655349	3187.59	0.186225	0.87386	0.00620862	3187.59	0.190062	1.01292	0.00697699
3193.49	0.042244	0.140794	0.00841143	3193.49	0.0558723	0.190867	0.00625416	3193.49	0.0475418	0.17184	0.007344	3193.49	0.0606043	0.247359	0.00767486	3193.49	0.0479928	0.185119	0.00659369	3193.49	0.0617658	0.238142	0.0064885	3193.49	0.194021	0.88011	0.00659776	3193.49	0.185309	0.898526	0.00644783	3193.49	0.19133	1.0089	0.00694679
3199.38	0.0412933	0.142215	0.00841267	3199.38	0.0570653	0.185568	0.00660523	3199.38	0.0459006	0.16974	0.00718022	3199.38	0.0557362	0.250165	0.00709383	3199.38	0.0498663	0.183325	0.00661581	3199.38	0.0578844	0.242483	0.00695494	3199.38	0.191672	0.924945	0.00644136	3199.38	0.190917	0.897621	0.00605833	3199.38	0.193358	0.990996	0.00683898
3205.27	0.0421605	0.150669	0.00833655	3205.27	0.0610207	0.195857	0.00664362	3205.27	0.0474254	0.170372	0.00773324	3205.27	0.0547845	0.248099	0.00720363	3205.27	0.0507533	0.18288	0.0064551	3205.27	0.0577454	0.244689	0.00731911	3205.27	0.184865	0.763768	0.00646484	3205.27	0.188444	0.919857	0.00621545	3205.27	0.193611	0.982565	0.00671672
3211.16	0.0393564	0.146472	0.00827135	3211.16	0.0576316	0.200868	0.00607181	3211.16	0.0494372	0.164081	0.00756601	3211.16	0.058514	0.249277	0.00724264	3211.16	0.0521772	0.18573	0.0060749	3211.16	0.0607524	0.242169	0.00676218	3211.16	0.184491	0.740148	0.0072455	3211.16	0.189336	0.910893	0.00623039	3211.16	0.197132	0.996897	0.00662006
3217.05	0.0410013	0.156134	0.00837873	3217.05	0.0572894	0.194703	0.00569049	3217.05	0.0466761	0.163507	0.00688948	3217.05	0.0582258	0.256926	0.00674406	3217.05	0.0510264	0.199919	0.00597575	3217.05	0.0574122	0.238841	0.00690206	3217.05	0.186992	0.918766	0.00712748	3217.05	0.184846	0.897924	0.00624435	3217.05	0.195861	1.00322	0.00662161
3222.95	0.041359	0.15411	0.00856783	3222.95	0.0595494	0.200133	0.00588539	3222.95	0.0457747	0.160069	0.00708829	3222.95	0.0582266	0.257132	0.00687795	3222.95	0.049471	0.204889	0.00627253	3222.95	0.0532447	0.254032	0.0071342	3222.95	0.190657	0.903169	0.00676873	3222.95	0.180212	0.882322	0.00649435	3222.95	0.189094	0.976795	0.00678554
3228.84	0.0419113	0.145208	0.00830215	3228.84	0.0542228	0.199448	0.00605679	3228.84	0.0459272	0.161327	0.00685777	3228.84	0.0578801	0.246059	0.00725414	3228.84	0.0493792	0.194591	0.00628715	3228.84	0.0595559	0.261563	0.00732891	3228.84	0.194744	0.90327	0.00665726	3228.84	0.186216	0.876904	0.00642324	3228.84	0.189799	0.964218	0.00640754
3234.73	0.0428885	0.146672	0.0083836	3234.73	0.055409	0.201985	0.00619994	3234.73	0.0437766	0.166359	0.00694555	3234.73	0.0546206	0.24055	0.00704282	3234.73	0.04873	0.18237	0.00637588	3234.73	0.06086	0.248242	0.00679019	3234.73	0.192805	0.881644	0.00679805	3234.73	0.18238	0.904662	0.0061121	3234.73	0.191144	1.01073	0.00697445
3240.62	0.0425708	0.142957	0.00881416	3240.62	0.0592293	0.199721	0.00609274	3240.62	0.0465914	0.154499	0.00696984	3240.62	0.0538106	0.238269	0.00688831	3240.62	0.0490081	0.200015	0.00632907	3240.62	0.0588783	0.252295	0.00659968	3240.62	0.19178	0.887272	0.00675631	3240.62	0.184221	0.891807	0.00583802	3240.62	0.189455	1.00534	0.00728849
3246.51	0.0426103	0.154264	0.00839425	3246.51	0.0578498	0.195025	0.00587687	3246.51	0.0491573	0.159372	0.00718278	3246.51	0.0579843	0.239151	0.00702985	3246.51	0.0489742	0.200105	0.00608345	3246.51	0.0619962	0.261426	0.00693976	3246.52	0.1916	0.908974	0.0069684	3246.51	0.18239	0.859966	0.006461	3246.52	0.18846	0.998122	0.00687073
3252.41	0.0407374	0.150962	0.00845462	3252.41	0.0537262	0.196561	0.00601897	3252.41	0.0459339	0.16353	0.00722591	3252.41	0.0585131	0.232647	0.007132	3252.41	0.049542	0.187984	0.00619106	3252.41	0.0659645	0.242567	0.00695367	3252.41	0.188828	0.925145	0.0066988	3252.41	0.180983	0.882019	0.00654109	3252.41	0.190537	1.00262	0.00687966
3258.3	0.039	0.146037	0.00842352	3258.3	0.0548694	0.195252	0.00604898	3258.3	0.0472126	0.154532	0.00706211	3258.3	0.055454	0.245321	0.00709096	3258.3	0.0469367	0.197748	0.0063209	3258.3	0.0610014	0.233662	0.00680994	3258.3	0.184713	0.898179	0.00652886	3258.3	0.184442	0.897399	0.00642994	3258.3	0.196076	0.998863	0.00689114
3264.19	0.0430822	0.149833	0.00843844	3264.19	0.0566957	0.195732	0.00632588	3264.19	0.049517	0.155794	0.00738391	3264.19	0.0591545	0.249971	0.0069737	3264.19	0.04812	0.187811	0.00644222	3264.19	0.0545051	0.239348	0.00659133	3264.19	0.190017	0.887492	0.0070318	3264.19	0.183641	0.902011	0.00641676	3264.19	0.200523	1.01297	0.00702287
3270.08	0.0430294	0.148553	0.00832825	3270.08	0.0544692	0.194878	0.0059455	3270.08	0.0431407	0.170367	0.00688849	3270.08	0.0590861	0.240088	0.00702055	3270.08	0.0468708	0.188038	0.00655757	3270.08	0.0524637	0.235903	0.0068169	3270.08	0.190462	0.913644	0.00675437	3270.08	0.178024	0.87775	0.00647441	3270.08	0.196606	1.00891	0.00703523
3275.97	0.0398717	0.150129	0.00825606	3275.97	0.0565694	0.208711	0.00580826	3275.97	0.0423246	0.172205	0.00733018	3275.97	0.0555337	0.241535	0.00738038	3275.97	0.0498899	0.203541	0.00647336	3275.97	0.0565104	0.236181	0.00716215	3275.98	0.193358	0.916653	0.00666169	3275.97	0.178311	0.878424	0.00666415	3275.98	0.186952	1.01968	0.00689533
3281.87	0.041959	0.151507	0.00859411	3281.87	0.0584632	0.202129	0.00624915	3281.87	0.0445774	0.16881	0.00746802	3281.87	0.0562209	0.243874	0.00709444	3281.87	0.0507005	0.206504	0.00645804	3281.87	0.0606773	0.252866	0.00685433	3281.87	0.189254	0.894037	0.00701796	3281.87	0.186074	0.896818	0.00627875	3281.87	0.186995	0.990508	0.00708803
3287.76	0.0414791	0.14447	0.00862937	3287.76	0.0576547	0.182666	0.00638389	3287.76	0.0438901	0.161429	0.0072144	3287.76	0.0564061	0.25865	0.00688093	3287.76	0.0488445	0.198338	0.00654186	3287.76	0.0600363	0.245711	0.006949	3287.76	0.187043	0.888564	0.00676357	3287.76	0.183491	0.894888	0.00624644	3287.76	0.195424	0.988474	0.00700535
3293.65	0.0399489	0.148293	0.0082521	3293.65	0.0540769	0.18315	0.00635566	3293.65	0.0443379	0.163939	0.00713342	3293.65	0.0597991	0.234766	0.00717286	3293.65	0.0487839	0.197147	0.00636526	3293.65	0.0606891	0.233593	0.00693714	3293.65	0.193027	0.898273	0.00649964	3293.65	0.182867	0.86863	0.00652449	3293.65	0.193954	1.00696	0.0066119
3299.54	0.0435145	0.147394	0.00853986	3299.54	0.0542781	0.18212	0.00640749	3299.54	0.044785	0.160291	0.00710342	3299.54	0.0594711	0.229895	0.0070691	3299.54	0.0471164	0.201645	0.00646881	3299.54	0.0614815	0.250595	0.00677334	3299.54	0.189811	0.87087	0.00696821	3299.54	0.189588	0.873195	0.00671818	3299.54	0.194501	1.00733	0.0067937
3305.43	0.044993	0.145739	0.0085637	3305.43	0.0565118	0.185422	0.00625992	3305.43	0.0455502	0.157539	0.00756869	3305.43	0.054045	0.242675	0.00704001	3305.43	0.0505677	0.190209	0.0063804	3305.43	0.0583289	0.262463	0.00719607	3305.44	0.190631	0.887533	0.0067931	3305.43	0.189386	0.893595	0.00665374	3305.44	0.194253	1.0029	0.00696422
3311.33	0.0431168	0.157026	0.00816231	3311.33	0.0570877	0.184314	0.00609375	3311.33	0.0467194	0.153905	0.00714387	3311.33	0.0614688	0.243194	0.00734198	3311.33	0.0462095	0.18586	0.00645499	3311.33	0.0629214	0.254735	0.00732483	3311.33	0.193462	0.907582	0.00704826	3311.33	0.184066	0.889667	0.00623932	3311.33	0.193209	1.0051	0.00689332
3317.22	0.0421376	0.148608	0.00833504	3317.22	0.0563465	0.190764	0.00594559	3317.22	0.0437793	0.148172	0.00687672	3317.22	0.0628496	0.251602	0.00752553	3317.22	0.0481396	0.201685	0.00642677	3317.22	0.0681181	0.245961	0.00695695	3317.22	0.192139	0.906018	0.00699286	3317.22	0.178779	0.879251	0.00614329	3317.22	0.198593	0.988911	0.00694312
3323.11	0.0400389	0.155901	0.00844643	3323.11	0.0539826	0.190051	0.00607962	3323.11	0.0451438	0.168134	0.00697653	3323.11	0.0589564	0.244284	0.00742423	3323.11	0.0518224	0.194229	0.00640032	3323.11	0.0602032	0.231858	0.00691214	3323.11	0.190591	0.915802	0.00674017	3323.11	0.181446	0.882969	0.0065398	3323.11	0.19963	0.98309	0.00700538
3329	0.0392089	0.157917	0.00847722	3329	0.055684	0.183577	0.00623505	3329	0.0494198	0.1598	0.00750703	3329	0.0610629	0.241765	0.00681686	3329	0.0474122	0.193766	0.00640012	3329	0.0622472	0.2313	0.00701218	3329	0.185572	0.888227	0.00672251	3329	0.179745	0.915165	0.00637278	3329	0.19932	0.988212	0.00727856
3334.89	0.0411831	0.144489	0.00839085	3334.89	0.0579493	0.188381	0.00590466	3334.89	0.0485344	0.158164	0.00750801	3334.89	0.0605781	0.236317	0.00716778	3334.89	0.0515672	0.198395	0.00630735	3334.89	0.0613218	0.236916	0.00685817	3334.9	0.194159	0.910038	0.00692817	3334.89	0.182202	0.897162	0.00639962	3334.9	0.190839	1.00321	0.00731904
3340.79	0.0423544	0.158394	0.00872695	3340.79	0.0576226	0.190316	0.0064307	3340.79	0.04216	0.165151	0.00728461	3340.79	0.0601345	0.245349	0.0070254	3340.79	0.0555064	0.195441	0.00640541	3340.79	0.0613281	0.240706	0.00694224	3340.79	0.197635	0.949329	0.00716271	3340.79	0.189608	0.890488	0.00597875	3340.79	0.195559	0.96689	0.00639256
3346.68	0.0427059	0.150205	0.00874097	3346.68	0.0554042	0.198532	0.00606641	3346.68	0.0415575	0.149228	0.00739658	3346.68	0.0591369	0.247636	0.0071309	3346.68	0.0480615	0.198419	0.00658481	3346.68	0.0632427	0.240811	0.00736501	3346.68	0.194275	0.940236	0.00698725	3346.68	0.184738	0.892452	0.00640678	3346.68	0.199419	0.970455	0.0064009
3352.57	0.0433531	0.145457	0.00857111	3352.57	0.053778	0.196316	0.00606622	3352.57	0.0443907	0.161982	0.00740681	3352.57	0.0577669	0.245644	0.00726412	3352.57	0.0471662	0.198356	0.00621852	3352.57	0.0624576	0.259218	0.0072157	3352.57	0.190594	0.895631	0.00675137	3352.57	0.182711	0.864321	0.00652366	3352.57	0.19086	1.00293	0.00693579
3358.46	0.0397985	0.149136	0.00832831	3358.46	0.0576953	0.194043	0.00618354	3358.46	0.0445498	0.163428	0.00722928	3358.46	0.0624631	0.241224	0.00708902	3358.46	0.0488685	0.191257	0.00616175	3358.46	0.0599848	0.264895	0.00680067	3358.46	0.187585	0.887966	0.00682215	3358.46	0.183675	0.882126	0.00598821	3358.46	0.191697	0.993415	0.00664841
3364.35	0.0402668	0.150743	0.00823432	3364.35	0.0606789	0.189005	0.00576738	3364.35	0.0479374	0.158042	0.00714628	3364.35	0.0602508	0.234318	0.00716335	3364.35	0.0504441	0.19692	0.00644085	3364.35	0.0548032	0.247393	0.00709094	3364.36	0.192769	0.915135	0.00709687	3364.35	0.185563	0.885135	0.00639872	3364.36	0.194679	0.989873	0.00689912
3370.25	0.0446407	0.147369	0.00809847	3370.25	0.0567559	0.203607	0.00618838	3370.25	0.0454951	0.155597	0.00752563	3370.25	0.0581194	0.247576	0.00721887	3370.25	0.0472095	0.195617	0.0064636	3370.25	0.0521862	0.241738	0.0067758	3370.25	0.193977	0.90468	0.00707723	3370.25	0.182226	0.879149	0.00641348	3370.25	0.191417	0.986531	0.00732371
3376.14	0.0413061	0.140937	0.00789147	3376.14	0.0552132	0.193863	0.00670774	3376.14	0.0463241	0.165286	0.00740066	3376.14	0.0575618	0.253549	0.00728269	3376.14	0.0452666	0.192324	0.00654342	3376.14	0.0606674	0.238539	0.00661434	3376.14	0.188345	0.89312	0.0069463	3376.14	0.176586	0.870113	0.00660028	3376.14	0.189988	0.989433	0.00702576
3382.03	0.0412683	0.155056	0.00809946	3382.03	0.057356	0.184393	0.00651459	3382.03	0.0487832	0.167115	0.00701565	3382.03	0.053337	0.230085	0.00738282	3382.03	0.0498498	0.196361	0.00632436	3382.03	0.0632207	0.226265	0.00666153	3382.03	0.184781	0.905318	0.00674764	3382.03	0.177619	0.869939	0.00669747	3382.03	0.189098	0.953614	0.00678159
3387.92	0.0455257	0.151641	0.00857392	3387.92	0.0537004	0.197859	0.00599939	3387.92	0.042719	0.151476	0.00723565	3387.92	0.0560907	0.241817	0.0072552	3387.92	0.0489134	0.202375	0.00638957	3387.92	0.0598003	0.233684	0.00675605	3387.92	0.190472	0.915091	0.00692104	3387.92	0.181531	0.88316	0.00651943	3387.92	0.194533	0.969193	0.0072723
3393.81	0.0436366	0.149541	0.00863515	3393.81	0.0572334	0.198883	0.00602941	3393.81	0.0450432	0.162298	0.00742605	3393.81	0.055961	0.255277	0.00721676	3393.81	0.0522526	0.190384	0.00678292	3393.81	0.0631227	0.239658	0.00682329	3393.82	0.191392	0.917861	0.0069445	3393.81	0.185931	0.906321	0.00670883	3393.82	0.189352	0.978764	0.00698902
3399.71	0.0417774	0.15314	0.0085845	3399.71	0.0566106	0.192834	0.0062374	3399.71	0.0443457	0.161443	0.00757679	3399.71	0.0538988	0.244431	0.00671937	3399.71	0.0551426	0.189958	0.00664015	3399.71	0.0667448	0.239621	0.00738483	3399.71	0.191742	0.897557	0.0069234	3399.71	0.185423	0.910556	0.00642247	3399.71	0.184688	0.986681	0.00657815
3405.6	0.0397362	0.145242	0.00828575	3405.6	0.056638	0.182055	0.00607805	3405.6	0.0425995	0.162669	0.00758047	3405.6	0.0561515	0.238519	0.00717493	3405.6	0.0506068	0.195251	0.00640543	3405.6	0.0644264	0.243932	0.00720224	3405.6	0.19219	0.914857	0.00729248	3405.6	0.18357	0.883059	0.00604227	3405.6	0.196421	0.999744	0.00680924
3411.49	0.0406624	0.149324	0.00822769	3411.49	0.0599202	0.187961	0.00638525	3411.49	0.0453075	0.17105	0.00726729	3411.49	0.058621	0.22759	0.00763407	3411.49	0.047075	0.188816	0.00642935	3411.49	0.0649462	0.245429	0.00710524	3411.49	0.186319	0.907407	0.00565077	3411.49	0.180014	0.876838	0.00633764	3411.49	0.197212	0.986871	0.00677753
3417.38	0.0400735	0.152203	0.00836698	3417.38	0.0572578	0.193215	0.00650806	3417.38	0.0455197	0.168457	0.00761102	3417.38	0.0593507	0.23474	0.00724712	3417.38	0.0485056	0.191731	0.00649112	3417.38	0.0606724	0.239171	0.00715196	3417.38	0.186398	0.90005	0.0058516	3417.38	0.18343	0.877495	0.00673658	3417.38	0.189126	0.998888	0.0067753
3423.27	0.0414921	0.159141	0.00822757	3423.27	0.0533482	0.203604	0.00650918	3423.27	0.0470834	0.166499	0.00728944	3423.27	0.0575436	0.243286	0.00718886	3423.27	0.0516083	0.190406	0.00648589	3423.27	0.0608749	0.246579	0.00719099	3423.28	0.188309	0.886649	0.00720449	3423.27	0.188582	0.888184	0.00632703	3423.28	0.191115	0.980327	0.0068383
3429.17	0.0412562	0.151321	0.00818023	3429.17	0.0545664	0.202691	0.00689279	3429.17	0.0489787	0.150707	0.00712627	3429.17	0.0574396	0.241205	0.0073021	3429.17	0.0477297	0.188177	0.00635044	3429.17	0.0581881	0.256629	0.00698317	3429.17	0.188318	0.876161	0.00642266	3429.17	0.182892	0.873003	0.00616796	3429.17	0.19335	0.984622	0.00658281
3435.06	0.0392576	0.144645	0.0087711	3435.06	0.0544949	0.185889	0.00668359	3435.06	0.0471343	0.155713	0.00771993	3435.06	0.057848	0.253928	0.00730932	3435.06	0.0480635	0.188755	0.00668683	3435.06	0.0589668	0.2431	0.00699855	3435.06	0.184858	0.893658	0.0071763	3435.06	0.185103	0.867257	0.00647626	3435.06	0.192948	1.00611	0.00687381
3440.95	0.0396211	0.153819	0.00864538	3440.95	0.0561999	0.189888	0.00635939	3440.95	0.0445063	0.158737	0.00759645	3440.95	0.0568011	0.246669	0.00748603	3440.95	0.0491357	0.183742	0.00668194	3440.95	0.0622102	0.261642	0.00709211	3440.95	0.188193	0.887363	0.00708248	3440.95	0.181775	0.88845	0.00654471	3440.95	0.189586	1.009	0.00686655
3446.84	0.0406695	0.156393	0.00886624	3446.84	0.0588538	0.20271	0.0061644	3446.84	0.0462836	0.15392	0.00715795	3446.84	0.0539128	0.245439	0.00752694	3446.84	0.0497478	0.193529	0.006696	3446.84	0.0613128	0.255523	0.00700704	3446.84	0.188512	0.898714	0.00691028	3446.84	0.181119	0.887414	0.00644469	3446.84	0.195867	1.01146	0.00690391
3452.73	0.0429133	0.145753	0.00880473	3452.73	0.0564532	0.192683	0.00611214	3452.73	0.0466343	0.16149	0.00733021	3452.73	0.0587043	0.25985	0.0071821	3452.73	0.0484332	0.191487	0.00667122	3452.73	0.060306	0.24332	0.00703615	3452.74	0.187513	0.898899	0.00705817	3452.73	0.186618	0.899339	0.00660586	3452.74	0.189775	0.997158	0.00699367
3458.63	0.0441472	0.14659	0.00831292	3458.63	0.0564473	0.189324	0.00622808	3458.63	0.0456264	0.156947	0.0073889	3458.63	0.0613011	0.248641	0.00714858	3458.63	0.0527721	0.199963	0.00666015	3458.63	0.0549661	0.233779	0.00708807	3458.63	0.188564	0.900268	0.00682511	3458.63	0.190864	0.888282	0.00663527	3458.63	0.187018	0.977936	0.00697236
3464.52	0.0418629	0.146724	0.00859639	3464.52	0.0595858	0.182109	0.00630318	3464.52	0.0484992	0.156795	0.00747073	3464.52	0.0545623	0.238841	0.00688169	3464.52	0.0499842	0.197629	0.00674517	3464.52	0.0595369	0.238575	0.00701328	3464.52	0.190949	0.890503	0.00698136	3464.52	0.187341	0.867471	0.00631513	3464.52	0.196617	0.991798	0.00681065
3470.41	0.0415968	0.146749	0.00830275	3470.41	0.0548705	0.181788	0.00645088	3470.41	0.0475537	0.159454	0.00762915	3470.41	0.0577252	0.243118	0.00699985	3470.41	0.051302	0.1992	0.00647228	3470.41	0.0609393	0.258565	0.0070624	3470.41	0.197001	0.878181	0.00699377	3470.41	0.184321	0.857786	0.00660944	3470.41	0.20029	0.973496	0.00672429
3476.3	0.0412326	0.158901	0.00838151	3476.3	0.0571619	0.185097	0.00646391	3476.3	0.0475039	0.15853	0.00699136	3476.3	0.0589898	0.242309	0.00659389	3476.3	0.0490331	0.206095	0.00650105	3476.3	0.0610838	0.246627	0.00710967	3476.3	0.197836	0.89979	0.00673545	3476.3	0.186894	0.889403	0.00662052	3476.3	0.196931	0.984896	0.00678921
3482.19	0.0424195	0.159149	0.00897645	3482.19	0.0587909	0.197865	0.00641946	3482.19	0.0506548	0.16121	0.00735227	3482.19	0.0563847	0.246795	0.00686883	3482.19	0.0467669	0.203275	0.00658258	3482.19	0.058993	0.238275	0.00734691	3482.2	0.188558	0.909657	0.00668573	3482.19	0.185644	0.887758	0.0061304	3482.2	0.196712	1.01284	0.00700193
3488.09	0.0436545	0.149645	0.00864645	3488.09	0.056961	0.191569	0.00622174	3488.09	0.046731	0.166843	0.00740877	3488.09	0.059687	0.24676	0.00790219	3488.09	0.0484498	0.185355	0.00619253	3488.09	0.0609174	0.247748	0.00693954	3488.09	0.186893	0.892126	0.00638718	3488.09	0.185708	0.904973	0.00626601	3488.09	0.193528	1.01136	0.00700607
3493.98	0.0402737	0.147634	0.00812547	3493.98	0.0572046	0.190692	0.00598915	3493.98	0.046732	0.16475	0.00771001	3493.98	0.0575397	0.238605	0.00776061	3493.98	0.0466601	0.191792	0.00589575	3493.98	0.062093	0.241531	0.00633829	3493.98	0.199569	0.866035	0.00677372	3493.98	0.183343	0.906941	0.00655312	3493.98	0.191726	1.01573	0.00689518
3499.87	0.0407393	0.15221	0.00877301	3499.87	0.0562819	0.18165	0.00618542	3499.87	0.0481969	0.15722	0.0073911	3499.87	0.056946	0.234166	0.00716336	3499.87	0.0535017	0.197812	0.00615606	3499.87	0.0617568	0.236186	0.00719865	3499.87	0.20621	0.884988	0.0069997	3499.87	0.178659	0.908897	0.0068443	3499.87	0.188244	0.996859	0.00695376
3505.76	0.0435082	0.157379	0.00843914	3505.76	0.0560876	0.179075	0.0061526	3505.76	0.0451933	0.161406	0.00692258	3505.76	0.0571816	0.233871	0.00723187	3505.76	0.0551386	0.200989	0.0066903	3505.76	0.0638377	0.244809	0.0071999	3505.76	0.193444	0.922017	0.00724567	3505.76	0.183406	0.889657	0.00650573	3505.76	0.191576	1.01636	0.00680106
3511.65	0.0427443	0.147105	0.00833291	3511.65	0.0582557	0.193808	0.00633017	3511.66	0.0445606	0.156601	0.00742305	3511.65	0.0532332	0.239001	0.00762397	3511.65	0.051157	0.197872	0.00681139	3511.66	0.0596475	0.241181	0.0065987	3511.66	0.189695	0.914422	0.0072804	3511.65	0.183839	0.844597	0.00633481	3511.66	0.194082	1.0035	0.00680671
3517.55	0.0431599	0.156808	0.00850294	3517.55	0.0582392	0.194674	0.00626013	3517.55	0.0412255	0.151459	0.00770802	3517.55	0.0602411	0.239172	0.00740488	3517.55	0.051672	0.189347	0.00640574	3517.55	0.0555366	0.234006	0.00664146	3517.55	0.183623	0.899227	0.00708957	3517.55	0.176443	0.898761	0.00640166	3517.55	0.193383	0.977442	0.007053
3523.44	0.0446224	0.164636	0.00833844	3523.44	0.0545199	0.186884	0.00609182	3523.44	0.0428555	0.152384	0.00714574	3523.44	0.0597456	0.243963	0.00670549	3523.44	0.0468628	0.187671	0.00635039	3523.44	0.0566745	0.227907	0.00739143	3523.44	0.192021	0.892176	0.00720957	3523.44	0.17295	0.898546	0.00631747	3523.44	0.195341	0.994788	0.00695705
3529.33	0.0425788	0.154685	0.00832112	3529.33	0.0559511	0.179022	0.00640061	3529.33	0.0447114	0.152278	0.00709091	3529.33	0.0560229	0.244658	0.0073002	3529.33	0.0480765	0.187999	0.00642443	3529.33	0.0606632	0.251156	0.00699886	3529.33	0.195069	0.87582	0.00705718	3529.33	0.183355	0.86216	0.00607427	3529.33	0.200246	1.00185	0.00664286
3535.22	0.0427284	0.154829	0.00821644	3535.22	0.0555876	0.183856	0.00663197	3535.22	0.0428907	0.145732	0.00726106	3535.22	0.0576819	0.225798	0.00744309	3535.22	0.0516328	0.197067	0.00633486	3535.22	0.0562267	0.259603	0.00651489	3535.22	0.18716	0.903707	0.00691585	3535.22	0.186142	0.90495	0.00626853	3535.22	0.194072	1.00216	0.00694117
3541.11	0.0405743	0.151278	0.00846859	3541.11	0.0560464	0.19247	0.00595372	3541.12	0.0467697	0.150793	0.00685519	3541.11	0.0573307	0.238503	0.00701628	3541.11	0.0482325	0.192202	0.00634985	3541.12	0.0573608	0.234414	0.00714025	3541.12	0.185537	0.915092	0.00696719	3541.11	0.178826	0.919192	0.00636577	3541.12	0.190226	1.01179	0.00699931
3547.01	0.041566	0.14552	0.00838152	3547.01	0.055918	0.177319	0.00615846	3547.01	0.0477117	0.15515	0.0072411	3547.01	0.0570046	0.250994	0.00726834	3547.01	0.0499792	0.192847	0.00677278	3547.01	0.0613071	0.235381	0.00686401	3547.01	0.190733	0.899221	0.00688343	3547.01	0.183817	0.868515	0.00650217	3547.01	0.189932	1.00448	0.0069246
3552.9	0.0418331	0.151413	0.00836362	3552.9	0.0570128	0.190438	0.00671188	3552.9	0.0451893	0.161395	0.00744494	3552.9	0.0553073	0.232635	0.00719217	3552.9	0.0506953	0.187735	0.00695212	3552.9	0.0583647	0.237755	0.00680058	3552.9	0.191557	0.907663	0.00693964	3552.9	0.186263	0.865274	0.00691973	3552.9	0.191481	0.996128	0.00696894
3558.79	0.04263	0.158091	0.00886498	3558.79	0.0587818	0.186735	0.00697441	3558.79	0.0448523	0.162279	0.00726771	3558.79	0.0611107	0.23216	0.00682359	3558.79	0.047104	0.183391	0.00646566	3558.79	0.0581363	0.241062	0.00706302	3558.79	0.19294	0.888006	0.00722089	3558.79	0.187542	0.897803	0.00677343	3558.79	0.19847	0.982477	0.00715038
3564.68	0.0440519	0.157902	0.00885438	3564.68	0.0598869	0.18206	0.00618273	3564.68	0.0459578	0.155554	0.00730036	3564.68	0.0607245	0.232554	0.00694247	3564.68	0.0491913	0.190922	0.00633033	3564.68	0.0599253	0.228118	0.00759306	3564.68	0.189534	0.896729	0.00699234	3564.68	0.183559	0.902896	0.00632958	3564.68	0.191213	1.00141	0.00696935
3570.57	0.042113	0.154856	0.00879089	3570.57	0.0575658	0.195507	0.00624464	3570.58	0.044727	0.153528	0.00736178	3570.57	0.055814	0.236167	0.007487	3570.57	0.0533167	0.197114	0.00647962	3570.58	0.056892	0.236923	0.00741588	3570.58	0.193782	0.93655	0.00673119	3570.57	0.182101	0.895349	0.00618648	3570.58	0.188554	0.990779	0.00722787
3576.47	0.0401734	0.152689	0.00842619	3576.47	0.0552402	0.199152	0.00656086	3576.47	0.0473495	0.167119	0.00717317	3576.47	0.0581282	0.248282	0.00728481	3576.47	0.0513365	0.194724	0.00649892	3576.47	0.0582256	0.248996	0.00673554	3576.47	0.192317	0.943018	0.00725011	3576.47	0.180623	0.906269	0.00684711	3576.47	0.203281	0.987384	0.00726244
3582.36	0.0440836	0.145221	0.0083078	3582.36	0.0574905	0.182417	0.00626205	3582.36	0.0486422	0.171968	0.00760463	3582.36	0.05749	0.23358	0.00744116	3582.36	0.0475866	0.19369	0.0066298	3582.36	0.0559115	0.249487	0.00662672	3582.36	0.183901	0.925957	0.00710389	3582.36	0.180703	0.892456	0.00675074	3582.36	0.195546	0.994656	0.00684268
3588.25	0.0454133	0.140835	0.0088014	3588.25	0.0552279	0.182499	0.00618181	3588.25	0.0448762	0.159181	0.00742761	3588.25	0.0582802	0.246734	0.00736262	3588.25	0.048772	0.208258	0.0066081	3588.25	0.055297	0.250976	0.00705994	3588.25	0.188926	0.908734	0.00719189	3588.25	0.1924	0.885476	0.00625051	3588.25	0.190219	0.998653	0.00692564
3594.14	0.042355	0.14522	0.0088674	3594.14	0.0572098	0.184215	0.00635487	3594.14	0.0428126	0.159588	0.00750025	3594.14	0.0631373	0.257385	0.0076745	3594.14	0.0501822	0.20342	0.00651018	3594.14	0.0610781	0.250529	0.00765619	3594.14	0.192997	0.911639	0.00724995	3594.14	0.189243	0.884687	0.00639673	3594.14	0.193238	1.01116	0.00653416
3600.03	0.0460153	0.151081	0.00887933	3600.03	0.0560812	0.195361	0.00665802	3600.04	0.0460467	0.158457	0.0073864	3600.03	0.0599407	0.249076	0.00707054	3600.03	0.0516924	0.19787	0.00644441	3600.04	0.0622065	0.232227	0.00691205	3600.04	0.186096	0.917323	0.00724626	3600.03	0.17751	0.858533	0.00632027	3600.04	0.189017	0.983514	0.00690039
3605.93	0.0463578	0.1409	0.00854333	3605.93	0.0540054	0.191287	0.00655826	3605.93	0.0463493	0.158063	0.00708893	3605.93	0.0555201	0.235491	0.00707073	3605.93	0.0510838	0.207888	0.00659579	3605.93	0.0550917	0.232829	0.00661139	3605.93	0.185968	0.901847	0.00705661	3605.93	0.180591	0.861975	0.00644859	3605.93	0.19831	0.956165	0.00739274
3611.82	0.0405184	0.154749	0.00796424	3611.82	0.0591604	0.176503	0.00631758	3611.82	0.0470403	0.162022	0.00791715	3611.82	0.0547519	0.238348	0.0071756	3611.82	0.0499477	0.207639	0.0067045	3611.82	0.0591832	0.237677	0.00691861	3611.82	0.19213	0.899824	0.00662545	3611.82	0.19144	0.871682	0.00679458	3611.82	0.197925	1.01614	0.00699665
3617.71	0.0394275	0.15106	0.0082473	3617.71	0.0587517	0.186847	0.00664883	3617.71	0.0469934	0.158817	0.0075863	3617.71	0.0572873	0.259019	0.00691664	3617.71	0.0477872	0.211403	0.00633341	3617.71	0.061891	0.233774	0.00724037	3617.71	0.194494	0.907477	0.00694351	3617.71	0.191266	0.885563	0.00628089	3617.71	0.192626	1.02274	0.00674155
3623.6	0.0387755	0.147041	0.0089843	3623.6	0.0545292	0.204459	0.00664175	3623.6	0.047748	0.145456	0.00682751	3623.6	0.0597564	0.241077	0.0074317	3623.6	0.0487357	0.198387	0.00625707	3623.6	0.0575347	0.233457	0.00742223	3623.6	0.186827	0.905774	0.00711237	3623.6	0.187669	0.901381	0.00637653	3623.6	0.198612	0.999326	0.00677814
3629.49	0.0404133	0.155438	0.00817228	3629.49	0.0526699	0.183767	0.00616351	3629.5	0.0478804	0.158027	0.0073589	3629.49	0.0524704	0.237224	0.00759569	3629.49	0.0505792	0.189648	0.00632047	3629.5	0.0609066	0.226747	0.00677847	3629.5	0.186492	0.905849	0.00709473	3629.49	0.185062	0.903628	0.00675267	3629.5	0.196067	0.992514	0.00689108
3635.39	0.0440941	0.1607	0.00812289	3635.39	0.0547345	0.179564	0.00626638	3635.39	0.044102	0.166497	0.00744587	3635.39	0.053322	0.244221	0.00741523	3635.39	0.0510212	0.207788	0.0065319	3635.39	0.0570087	0.243411	0.00697707	3635.39	0.193277	0.860409	0.00743771	3635.39	0.181182	0.88491	0.0067295	3635.39	0.191378	1.00719	0.00705803
3641.28	0.0434782	0.147991	0.00863474	3641.28	0.0570373	0.189782	0.00610399	3641.28	0.0438474	0.169616	0.00738006	3641.28	0.0562953	0.233877	0.00747245	3641.28	0.0507883	0.205162	0.00664503	3641.28	0.059307	0.242276	0.00762439	3641.28	0.194413	0.911187	0.0070145	3641.28	0.176189	0.871666	0.00649064	3641.28	0.193006	0.990893	0.00682554
3647.17	0.0418921	0.138182	0.00807324	3647.17	0.0579952	0.196869	0.00651124	3647.17	0.047637	0.16405	0.00730391	3647.17	0.058957	0.237495	0.00732993	3647.17	0.0511689	0.196144	0.0067361	3647.17	0.0617242	0.239138	0.00663132	3647.17	0.194873	0.946366	0.00704621	3647.17	0.17964	0.886312	0.00627664	3647.17	0.191435	0.987617	0.00705707
3653.06	0.0409379	0.15509	0.00820491	3653.06	0.0552925	0.194329	0.0066241	3653.06	0.0478156	0.165297	0.0075959	3653.06	0.0598752	0.239955	0.00750667	3653.06	0.0517094	0.184456	0.00658536	3653.06	0.0615062	0.248014	0.00684453	3653.06	0.189498	0.911127	0.00706442	3653.06	0.175653	0.90603	0.00622471	3653.06	0.192826	1.02747	0.00717521
3658.95	0.0399266	0.160947	0.00863355	3658.95	0.0573025	0.178741	0.00618103	3658.96	0.0452787	0.174932	0.00763237	3658.95	0.0601798	0.242459	0.00732544	3658.95	0.0483373	0.192547	0.00668432	3658.96	0.0608257	0.243575	0.00684385	3658.96	0.190497	0.911265	0.00690752	3658.95	0.181708	0.873605	0.00636067	3658.96	0.193716	1.01229	0.00693852
3664.85	0.0434601	0.148887	0.00829845	3664.85	0.0531454	0.186294	0.00668103	3664.85	0.0469739	0.155649	0.00763367	3664.85	0.0634874	0.249913	0.0070737	3664.85	0.0506258	0.191052	0.00659512	3664.85	0.0575699	0.23711	0.00701531	3664.85	0.195134	0.904484	0.0072013	3664.85	0.187199	0.883989	0.00658978	3664.85	0.193137	1.00482	0.00687846
3670.74	0.0441277	0.147395	0.00865702	3670.74	0.0547053	0.191591	0.00699811	3670.74	0.0449495	0.163321	0.0073315	3670.74	0.0581762	0.250263	0.00749661	3670.74	0.0524936	0.190213	0.00668	3670.74	0.0550179	0.24018	0.00752664	3670.74	0.188929	0.908653	0.0072691	3670.74	0.186339	0.87438	0.00669055	3670.74	0.197599	1.00836	0.00713883
3676.63	0.0414888	0.149543	0.00872589	3676.63	0.0568047	0.200462	0.00700316	3676.63	0.0439903	0.173706	0.00736572	3676.63	0.0566439	0.244878	0.00790647	3676.63	0.0499157	0.192898	0.00654705	3676.63	0.0572356	0.232121	0.00702947	3676.63	0.184948	0.893	0.00741252	3676.63	0.179826	0.852079	0.00646396	3676.63	0.196513	0.991713	0.00732907
3682.52	0.0401644	0.149768	0.00877598	3682.52	0.0573534	0.199064	0.00647517	3682.52	0.0441723	0.17258	0.00757283	3682.52	0.0596701	0.239637	0.00726792	3682.52	0.0472043	0.189124	0.00662917	3682.52	0.0551852	0.227064	0.00681482	3682.52	0.184707	0.895286	0.00724488	3682.52	0.183037	0.887208	0.00667363	3682.52	0.192916	0.992823	0.00702978
3688.41	0.0439554	0.152353	0.00848379	3688.41	0.0588513	0.19629	0.00630717	3688.42	0.0447698	0.153736	0.00736781	3688.41	0.0576868	0.246596	0.00697847	3688.41	0.0469264	0.197003	0.00678267	3688.42	0.0569364	0.238887	0.00698905	3688.42	0.192446	0.907075	0.00704124	3688.41	0.186887	0.885859	0.00704294	3688.42	0.19512	1.00924	0.00708619
3694.31	0.0429502	0.157818	0.00847216	3694.31	0.0522834	0.197677	0.00666489	3694.31	0.0430854	0.158735	0.00751058	3694.31	0.054845	0.244872	0.00702363	3694.31	0.051713	0.199704	0.00658326	3694.31	0.0598504	0.23331	0.00649716	3694.31	0.194251	0.900532	0.00686088	3694.31	0.181761	0.873819	0.00654739	3694.31	0.19507	0.985477	0.00709357
3700.2	0.0418963	0.148889	0.008385	3700.2	0.0511788	0.185865	0.00675575	3700.2	0.0443441	0.155011	0.00743023	3700.2	0.0551282	0.243899	0.00720173	3700.2	0.0516036	0.199907	0.00669825	3700.2	0.0575655	0.227486	0.00708022	3700.2	0.185616	0.928637	0.0070663	3700.2	0.179907	0.882754	0.00655265	3700.2	0.196322	0.987386	0.00704298
3706.09	0.0388896	0.148435	0.00830878	3706.09	0.059625	0.185038	0.00696671	3706.09	0.047167	0.154946	0.00736283	3706.09	0.0567375	0.243083	0.00715982	3706.09	0.0489505	0.201321	0.00629282	3706.09	0.0585458	0.229623	0.00717877	3706.09	0.189133	0.910049	0.00686994	3706.09	0.179535	0.85507	0.00664187	3706.09	0.191679	1.03989	0.00709929
3711.98	0.0444326	0.154167	0.00849517	3711.98	0.055831	0.185517	0.00647465	3711.98	0.0445941	0.158108	0.00732923	3711.98	0.0559452	0.250329	0.00701508	3711.98	0.0505031	0.20539	0.00650943	3711.98	0.0552052	0.240072	0.00722708	3711.98	0.186645	0.885161	0.00670834	3711.98	0.188033	0.869396	0.00659876	3711.98	0.188157	1.02294	0.00680889
3717.87	0.0438272	0.148904	0.00884863	3717.87	0.0538058	0.193632	0.00661454	3717.88	0.0453952	0.164204	0.0073805	3717.87	0.0607843	0.244006	0.00685653	3717.87	0.0530399	0.194652	0.00652622	3717.88	0.0558219	0.239955	0.0077097	3717.88	0.183809	0.913889	0.00724612	3717.87	0.175208	0.901179	0.00623286	3717.88	0.189718	1.00733	0.00708041
3723.77	0.0444845	0.157753	0.00861792	3723.77	0.0568185	0.187666	0.00673686	3723.77	0.0459558	0.166837	0.00745945	3723.77	0.0606022	0.22349	0.00725613	3723.77	0.0495758	0.199017	0.00658184	3723.77	0.0604068	0.235505	0.00687271	3723.77	0.18863	0.92388	0.00699706	3723.77	0.173332	0.887936	0.00635817	3723.77	0.191097	1.00412	0.00726615
3729.66	0.0445616	0.15714	0.00861715	3729.66	0.0584527	0.1864	0.00673154	3729.66	0.0453428	0.156363	0.0073484	3729.66	0.0556209	0.240002	0.00733174	3729.66	0.0500102	0.188261	0.00657439	3729.66	0.0591848	0.24754	0.0072264	3729.66	0.188384	0.887785	0.00734124	3729.66	0.182673	0.872963	0.00680133	3729.66	0.192184	1.0071	0.00713352
3735.55	0.0423615	0.141236	0.00857083	3735.55	0.0552126	0.186404	0.00655497	3735.55	0.0435488	0.159429	0.00725039	3735.55	0.0536612	0.252607	0.00780021	3735.55	0.0494371	0.19514	0.00640796	3735.55	0.0563522	0.246357	0.00681305	3735.55	0.191005	0.923193	0.00675049	3735.55	0.189489	0.902401	0.00695174	3735.55	0.197051	1.01426	0.00727938
3741.44	0.0406184	0.151073	0.00869665	3741.44	0.0580283	0.179243	0.00678863	3741.44	0.0444754	0.168013	0.00669706	3741.44	0.0534202	0.241141	0.00703867	3741.44	0.0515468	0.194739	0.0066779	3741.44	0.0597911	0.244711	0.00709097	3741.44	0.18822	0.925248	0.00682009	3741.44	0.183446	0.886054	0.00673285	3741.44	0.193698	1.01548	0.0068921
3747.33	0.0375574	0.156224	0.00891251	3747.33	0.0603278	0.190912	0.00645464	3747.34	0.0451896	0.153837	0.00713358	3747.33	0.0561534	0.252095	0.00704898	3747.33	0.050958	0.189599	0.00666636	3747.34	0.0578016	0.227716	0.00723462	3747.34	0.192545	0.896059	0.00678734	3747.33	0.181799	0.888732	0.00656461	3747.34	0.192668	1.0151	0.00681039
3753.23	0.0440575	0.156081	0.00849148	3753.23	0.0546834	0.191006	0.00625403	3753.23	0.0466282	0.150734	0.00755697	3753.23	0.0589439	0.252423	0.00740567	3753.23	0.0473404	0.199429	0.00675504	3753.23	0.0578377	0.237754	0.00705757	3753.23	0.186576	0.912375	0.0069462	3753.23	0.187395	0.886513	0.00643791	3753.23	0.198364	0.985608	0.00678581
3759.12	0.0430975	0.167713	0.00845924	3759.12	0.0572103	0.183783	0.00624383	3759.12	0.0424534	0.156616	0.00724556	3759.12	0.0562777	0.253905	0.00781315	3759.12	0.0513463	0.193069	0.00646801	3759.12	0.0587795	0.240317	0.00682719	3759.12	0.187797	0.909238	0.00725858	3759.12	0.182787	0.898551	0.00648763	3759.12	0.191879	0.978896	0.00697866
3765.01	0.0395659	0.160057	0.00843105	3765.01	0.0547194	0.188944	0.00644552	3765.01	0.0470895	0.166122	0.00743045	3765.01	0.0574408	0.240066	0.00771145	3765.01	0.0515228	0.194866	0.00665751	3765.01	0.0591148	0.24463	0.00715123	3765.01	0.189815	0.875247	0.00717058	3765.01	0.179188	0.896099	0.00643414	3765.01	0.186113	0.980006	0.00718628
3770.9	0.0421279	0.143675	0.00858589	3770.9	0.0559878	0.190796	0.0065008	3770.9	0.043374	0.180753	0.00754873	3770.9	0.055517	0.237459	0.00720165	3770.9	0.0500218	0.193035	0.00667507	3770.9	0.0618621	0.242753	0.00712436	3770.9	0.192389	0.892922	0.00730211	3770.9	0.177275	0.879669	0.00657367	3770.9	0.193522	0.986791	0.0066639
3776.79	0.041033	0.154473	0.00829646	3776.79	0.0575986	0.187288	0.0065194	3776.8	0.0484841	0.186841	0.00772765	3776.79	0.0560254	0.241333	0.00680866	3776.79	0.049698	0.187071	0.00652321	3776.8	0.0591063	0.239208	0.00703388	3776.8	0.191474	0.916733	0.00714773	3776.79	0.181968	0.880121	0.00646225	3776.8	0.194835	0.973802	0.00700551
3782.69	0.0401899	0.152375	0.0086247	3782.69	0.0584507	0.186671	0.00636267	3782.69	0.0530151	0.206872	0.00825615	3782.69	0.0567504	0.236671	0.00731804	3782.69	0.0485749	0.193039	0.00646934	3782.69	0.0569022	0.253446	0.00683633	3782.69	0.187747	0.886446	0.00692395	3782.69	0.180916	0.879613	0.00633333	3782.69	0.194661	0.97865	0.00686499
3788.58	0.041375	0.149792	0.00861729	3788.58	0.0531235	0.198495	0.00649068	3788.58	0.0540409	0.199842	0.00894888	3788.58	0.0543672	0.248831	0.0073138	3788.58	0.0478607	0.192981	0.00667643	3788.58	0.0601164	0.245955	0.00663122	3788.58	0.187377	0.888327	0.00707304	3788.58	0.183151	0.87494	0.00689177	3788.58	0.191971	0.996269	0.00705473
3794.47	0.0437427	0.153577	0.00838014	3794.47	0.058003	0.200247	0.00637601	3794.47	0.0558121	0.200012	0.00938528	3794.47	0.0583902	0.253064	0.00722033	3794.47	0.048475	0.185817	0.00671399	3794.47	0.0576669	0.233145	0.00715733	3794.47	0.186779	0.912062	0.00706413	3794.47	0.181673	0.892574	0.00660909	3794.47	0.196929	1.00517	0.00700937
3800.36	0.0445375	0.148753	0.00843945	3800.36	0.0590484	0.180098	0.00668049	3800.36	0.0537498	0.220205	0.00863008	3800.36	0.0606688	0.252818	0.00709176	3800.36	0.0496758	0.193564	0.0063708	3800.36	0.056101	0.239367	0.00786153	3800.36	0.193987	0.908599	0.00709578	3800.36	0.17702	0.87948	0.00663069	3800.36	0.194169	1.0129	0.00704951
3806.25	0.0441792	0.150913	0.00888179	3806.25	0.056047	0.190914	0.00670498	3806.26	0.0562262	0.197615	0.00854776	3806.25	0.0576472	0.246255	0.00727094	3806.25	0.0488511	0.197184	0.00647043	3806.26	0.0605938	0.237115	0.00708684	3806.26	0.187272	0.903346	0.00727292	3806.25	0.17702	0.879218	0.00634767	3806.26	0.187526	1.0128	0.00698694
3812.15	0.0419503	0.141783	0.00851201	3812.15	0.0581383	0.206841	0.00658887	3812.15	0.0566459	0.195009	0.00856231	3812.15	0.0608997	0.252983	0.00740545	3812.15	0.0490749	0.197542	0.00683724	3812.15	0.0526911	0.245361	0.00724515	3812.15	0.180689	0.908994	0.00691662	3812.15	0.186607	0.899799	0.00658697	3812.15	0.189444	0.989292	0.00694095
3818.04	0.0426707	0.153637	0.00849214	3818.04	0.0522179	0.191572	0.0065904	3818.04	0.0536751	0.195794	0.00855531	3818.04	0.0585333	0.23795	0.00745354	3818.04	0.0456026	0.205146	0.00647693	3818.04	0.0560375	0.247552	0.00765862	3818.04	0.190494	0.906566	0.00688679	3818.04	0.186949	0.901951	0.0068449	3818.04	0.189683	1.01238	0.00676142
3823.93	0.0413132	0.156406	0.00897936	3823.93	0.0538127	0.194162	0.00654914	3823.93	0.0521121	0.190099	0.008253	3823.93	0.0590786	0.243011	0.0073185	3823.93	0.050211	0.206452	0.00668855	3823.93	0.0627149	0.239447	0.00703654	3823.93	0.186245	0.886249	0.00723457	3823.93	0.181579	0.880359	0.00668742	3823.93	0.191556	1.002	0.00661339
3829.82	0.0419803	0.150471	0.00910973	3829.82	0.0563445	0.186091	0.006263	3829.82	0.0494085	0.190858	0.00791216	3829.82	0.0594033	0.240887	0.00729462	3829.82	0.0512813	0.193289	0.0070546	3829.82	0.0595653	0.234721	0.00722853	3829.82	0.190319	0.873994	0.00697824	3829.82	0.182165	0.874223	0.00670221	3829.82	0.1896	1.00669	0.00667214
3835.71	0.0431687	0.148658	0.00859572	3835.72	0.0544581	0.184415	0.0064608	3835.72	0.052636	0.17876	0.00839588	3835.72	0.0567899	0.240439	0.00722859	3835.71	0.0502568	0.192356	0.00666182	3835.72	0.0520619	0.240898	0.0075858	3835.72	0.190001	0.89141	0.0069464	3835.72	0.183073	0.877109	0.00680166	3835.72	0.192893	1.01109	0.00710931
3841.61	0.0399981	0.150034	0.0084299	3841.61	0.0584634	0.19951	0.00690754	3841.61	0.0506711	0.195354	0.00830385	3841.61	0.0566071	0.238624	0.00761662	3841.61	0.0512784	0.199905	0.00668051	3841.61	0.0557851	0.239442	0.00721682	3841.61	0.189365	0.920014	0.00698631	3841.61	0.184058	0.879255	0.00673695	3841.61	0.187821	1.01275	0.00684501
3847.5	0.0404714	0.160168	0.00855693	3847.5	0.0576691	0.188019	0.00695732	3847.5	0.0482969	0.193973	0.00830335	3847.5	0.0565007	0.23913	0.0077163	3847.5	0.0514671	0.190747	0.00682787	3847.5	0.0625232	0.227952	0.00728764	3847.5	0.194652	0.935433	0.00693385	3847.5	0.181782	0.893272	0.00681607	3847.5	0.192244	1.00629	0.00712051
3853.39	0.0414872	0.157584	0.00863406	3853.39	0.0623509	0.188974	0.00679635	3853.39	0.0470428	0.181176	0.0087553	3853.39	0.0553934	0.254955	0.00770731	3853.39	0.0509138	0.188454	0.00684387	3853.39	0.062929	0.234186	0.00750808	3853.39	0.180486	0.91485	0.00712332	3853.39	0.184198	0.882672	0.00702198	3853.39	0.191575	1.0018	0.00710789
3859.28	0.0432146	0.152347	0.00845639	3859.28	0.0573639	0.191966	0.00670377	3859.28	0.0462149	0.180433	0.00806052	3859.28	0.0575674	0.245793	0.00706219	3859.28	0.0547211	0.201769	0.00669527	3859.28	0.0572628	0.240832	0.00770458	3859.28	0.186834	0.87908	0.00726411	3859.28	0.182334	0.881544	0.00663878	3859.28	0.191287	1.00826	0.00698074
3865.17	0.0397035	0.162033	0.00848792	3865.18	0.0545848	0.19243	0.0067058	3865.18	0.0493345	0.181848	0.00824727	3865.18	0.0545248	0.246088	0.00698992	3865.17	0.0520665	0.192599	0.00670337	3865.18	0.0573541	0.247024	0.00726502	3865.18	0.187705	0.886202	0.00708633	3865.18	0.183276	0.894011	0.00691029	3865.18	0.189225	0.99687	0.00719427
3871.07	0.0377332	0.165185	0.0083108	3871.07	0.057175	0.186364	0.00677961	3871.07	0.0516658	0.179792	0.00845512	3871.07	0.0534479	0.239036	0.00744046	3871.07	0.0497544	0.198518	0.00692688	3871.07	0.0605994	0.242357	0.00721235	3871.07	0.19215	0.90445	0.00716932	3871.07	0.182993	0.902335	0.00686284	3871.07	0.194953	0.98696	0.00703865
3876.96	0.0427904	0.15215	0.00843913	3876.96	0.0584769	0.195055	0.00702677	3876.96	0.0545627	0.181933	0.00859725	3876.96	0.0550762	0.245981	0.00749226	3876.96	0.0518507	0.20983	0.00686581	3876.96	0.058662	0.243207	0.00744807	3876.96	0.18999	0.907141	0.00739099	3876.96	0.179869	0.902961	0.00677661	3876.96	0.192583	0.995775	0.00692314
3882.85	0.0431527	0.15038	0.00841621	3882.85	0.0560662	0.193802	0.00663851	3882.85	0.054631	0.171743	0.00808112	3882.85	0.0546067	0.258364	0.00728399	3882.85	0.0499491	0.193678	0.00714618	3882.85	0.0578099	0.238455	0.00730508	3882.85	0.185543	0.887722	0.00694646	3882.85	0.185007	0.88636	0.00668797	3882.85	0.192982	0.974802	0.00729958
3888.74	0.0427873	0.150961	0.0083525	3888.74	0.0565305	0.19164	0.00670484	3888.74	0.0476604	0.179173	0.00820049	3888.74	0.0557063	0.229148	0.00743573	3888.74	0.050968	0.199594	0.00695597	3888.74	0.0610299	0.249734	0.00735054	3888.74	0.189495	0.879806	0.00715462	3888.74	0.179815	0.916191	0.00671865	3888.74	0.190439	0.992234	0.00682619
3894.63	0.0415741	0.145906	0.008612	3894.64	0.0595248	0.19082	0.00656995	3894.64	0.0559917	0.181347	0.00847771	3894.64	0.0586299	0.231953	0.00736374	3894.63	0.0491534	0.200505	0.00641099	3894.64	0.0595326	0.249349	0.00750709	3894.64	0.192302	0.905915	0.006915	3894.64	0.181583	0.877658	0.00713698	3894.64	0.18903	0.969502	0.00677305
3900.53	0.0423303	0.15311	0.00854246	3900.53	0.0567127	0.186805	0.00661542	3900.53	0.0564234	0.171285	0.00789813	3900.53	0.0598904	0.247289	0.00720028	3900.53	0.0520682	0.186236	0.00702069	3900.53	0.0586735	0.235261	0.00700171	3900.53	0.186267	0.887885	0.00686061	3900.53	0.181756	0.889587	0.00694307	3900.53	0.194792	0.915275	0.00757784
3906.42	0.0406894	0.146957	0.00832118	3906.42	0.0529038	0.181811	0.00676694	3906.42	0.0502741	0.183131	0.00797828	3906.42	0.0546041	0.243533	0.0073977	3906.42	0.0509639	0.195823	0.00699417	3906.42	0.0588687	0.228049	0.00756721	3906.42	0.190779	0.892879	0.00720055	3906.42	0.172741	0.902026	0.0069861	3906.42	0.196479	1.02924	0.0069776
3912.31	0.0390131	0.154804	0.00861444	3912.31	0.0560162	0.192814	0.00672997	3912.31	0.0518601	0.190731	0.0081795	3912.31	0.0577508	0.243787	0.00738687	3912.31	0.0522003	0.200285	0.00687341	3912.31	0.0624465	0.230255	0.00761228	3912.31	0.197495	0.894604	0.00701453	3912.31	0.178763	0.878777	0.00722382	3912.31	0.1894	0.919223	0.00727868
3918.2	0.0391104	0.156534	0.00862494	3918.2	0.0586689	0.184736	0.00680366	3918.2	0.0476989	0.187911	0.00832551	3918.2	0.0571015	0.244442	0.00755147	3918.2	0.0470446	0.186491	0.00699168	3918.2	0.0570567	0.242326	0.00709773	3918.2	0.187147	0.893931	0.0070812	3918.2	0.185429	0.874146	0.00695386	3918.2	0.188945	0.894474	0.00707069
3924.09	0.038094	0.14157	0.00855366	3924.1	0.0555468	0.175576	0.00656077	3924.1	0.0510634	0.1743	0.00821898	3924.1	0.0546137	0.256408	0.00756813	3924.09	0.045845	0.197456	0.00676673	3924.1	0.0564576	0.234715	0.0075008	3924.1	0.195025	0.919988	0.00732681	3924.1	0.182983	0.887486	0.00712225	3924.1	0.191164	1.0427	0.00718414
3929.99	0.0382758	0.140956	0.00871344	3929.99	0.0530202	0.199688	0.00689561	3929.99	0.0512233	0.169867	0.00850854	3929.99	0.0584137	0.253167	0.00770161	3929.99	0.0480777	0.196275	0.00665371	3929.99	0.0569277	0.223997	0.00717311	3929.99	0.192784	0.913131	0.00707968	3929.99	0.181955	0.886949	0.00696229	3929.99	0.198969	0.996831	0.00761119
3935.88	0.0415335	0.145239	0.00842784	3935.88	0.053553	0.190746	0.00656461	3935.88	0.046842	0.181383	0.00825692	3935.88	0.0571845	0.251269	0.00761986	3935.88	0.0480832	0.188424	0.00682305	3935.88	0.0580364	0.245664	0.00685471	3935.88	0.187468	0.909234	0.00726792	3935.88	0.183552	0.856052	0.00687097	3935.88	0.197831	0.991102	0.0069857
3941.77	0.0406477	0.145773	0.00803452	3941.77	0.0558798	0.181189	0.00679744	3941.77	0.0460188	0.17206	0.00797534	3941.77	0.060448	0.241817	0.00793717	3941.77	0.0466922	0.199512	0.00698134	3941.77	0.0568855	0.243546	0.00707175	3941.77	0.187721	0.878196	0.00720635	3941.77	0.185316	0.874832	0.00682682	3941.77	0.18601	0.980789	0.00665324
3947.66	0.0409066	0.150458	0.00856743	3947.66	0.0587248	0.186901	0.00673885	3947.66	0.0496018	0.161967	0.0075361	3947.66	0.0581059	0.240297	0.00765776	3947.66	0.0488871	0.19324	0.0067693	3947.66	0.0591657	0.265122	0.00701573	3947.66	0.194075	0.910822	0.00722862	3947.66	0.185416	0.867089	0.00704824	3947.66	0.189499	0.983632	0.0070248
3953.55	0.0418923	0.145492	0.00858475	3953.56	0.0520864	0.181542	0.00655113	3953.56	0.0501062	0.17731	0.00766297	3953.56	0.0616901	0.238199	0.0075968	3953.55	0.0488282	0.189708	0.00703169	3953.56	0.0586565	0.237256	0.00735327	3953.56	0.193392	0.902648	0.0067797	3953.56	0.180164	0.89151	0.00704723	3953.56	0.196706	1.00213	0.00694626
3959.45	0.0439976	0.141212	0.00821521	3959.45	0.0571553	0.186516	0.0066419	3959.45	0.0467913	0.174768	0.00842758	3959.45	0.0570439	0.241921	0.00761103	3959.45	0.0485572	0.195038	0.00701576	3959.45	0.0611945	0.234911	0.00751351	3959.45	0.187248	0.893862	0.00688339	3959.45	0.177061	0.917647	0.00703315	3959.45	0.194937	0.990941	0.00712472
3965.34	0.0420218	0.143294	0.0083183	3965.34	0.0593413	0.185519	0.00678833	3965.34	0.0461356	0.165709	0.00777555	3965.34	0.051147	0.241827	0.0075923	3965.34	0.0499018	0.1863	0.0069312	3965.34	0.0625507	0.260337	0.00721687	3965.34	0.188916	0.896541	0.00707635	3965.34	0.1842	0.916954	0.00686061	3965.34	0.195283	1.0092	0.00764746
3971.23	0.0430731	0.148709	0.00903744	3971.23	0.0600977	0.189894	0.00681326	3971.23	0.0476619	0.179482	0.00718372	3971.23	0.0527626	0.243241	0.00755441	3971.23	0.0458654	0.19166	0.00695284	3971.23	0.0560291	0.245354	0.00683263	3971.23	0.185525	0.901775	0.00717595	3971.23	0.182732	0.878993	0.0067325	3971.23	0.19729	1.01956	0.00734625
3977.12	0.0433571	0.146318	0.00920302	3977.12	0.0531153	0.186133	0.00637439	3977.12	0.0474347	0.179535	0.00757016	3977.12	0.0565065	0.24254	0.00761563	3977.12	0.0484276	0.195608	0.00688593	3977.12	0.0548699	0.242772	0.0076249	3977.12	0.1888	0.911433	0.00705131	3977.12	0.183037	0.885575	0.00646486	3977.12	0.196296	1.00725	0.00697879
3983.01	0.0423298	0.147407	0.00824742	3983.02	0.0526953	0.185248	0.00664183	3983.02	0.0508065	0.178846	0.00790365	3983.02	0.05433	0.235133	0.00747555	3983.01	0.0510167	0.18432	0.006673	3983.02	0.0571048	0.233912	0.00773086	3983.02	0.193081	0.906194	0.00701863	3983.02	0.181932	0.893177	0.00688016	3983.02	0.188146	1.00167	0.00726022
3988.91	0.0437471	0.14416	0.00851766	3988.91	0.0555509	0.179937	0.00678514	3988.91	0.0509901	0.178039	0.00809416	3988.91	0.0539719	0.246109	0.00774136	3988.91	0.0519061	0.196066	0.00693744	3988.91	0.0592586	0.242475	0.00745176	3988.91	0.192139	0.9226	0.00747842	3988.91	0.170825	0.888129	0.00701095	3988.91	0.19196	1.00991	0.00726515
3994.8	0.0419909	0.154509	0.00901781	3994.8	0.0515467	0.190666	0.00647223	3994.8	0.0503653	0.166018	0.00775971	3994.8	0.0552945	0.24908	0.00761603	3994.8	0.0494933	0.196864	0.0070043	3994.8	0.0536777	0.258785	0.00717053	3994.8	0.186272	0.904183	0.00736401	3994.8	0.179207	0.890586	0.0063469	3994.8	0.192018	1.01995	0.00729161
4000.69	0.0406092	0.145884	0.00861136	4000.69	0.0555012	0.203958	0.00691648	4000.69	0.0495573	0.188068	0.00783675	4000.69	0.0528606	0.25975	0.00760845	4000.69	0.0492024	0.202715	0.00721805	4000.69	0.0581117	0.242253	0.00701125	4000.69	0.189292	0.927815	0.00721793	4000.69	0.176568	0.882049	0.00699058	4000.69	0.192399	0.973965	0.00690219
4006.58	0.0388747	0.142294	0.00866947	4006.58	0.0554916	0.187714	0.00676786	4006.58	0.0473472	0.1799	0.0077735	4006.58	0.0533172	0.240181	0.00749715	4006.58	0.051919	0.197721	0.00724988	4006.58	0.0602625	0.233397	0.00721962	4006.58	0.191429	0.903901	0.00690796	4006.58	0.18309	0.844075	0.00681529	4006.58	0.193854	0.977378	0.00701859
4012.48	0.0409945	0.153007	0.00818026	4012.48	0.0538677	0.181273	0.00671994	4012.48	0.0513143	0.163086	0.00764961	4012.48	0.0539789	0.239911	0.00726536	4012.47	0.0510906	0.180629	0.00704817	4012.48	0.0549738	0.252871	0.00730345	4012.48	0.186937	0.903536	0.00705765	4012.48	0.183418	0.855478	0.00670819	4012.48	0.200689	0.983816	0.007334
4018.37	0.0402489	0.152992	0.00856654	4018.37	0.0539812	0.192205	0.00670626	4018.37	0.048679	0.170692	0.00797665	4018.37	0.059511	0.245503	0.0078203	4018.37	0.0480732	0.20539	0.00691679	4018.37	0.0563816	0.250581	0.00732055	4018.37	0.189065	0.921749	0.00672604	4018.37	0.182367	0.90506	0.00695733	4018.37	0.197634	0.997013	0.00730607
4024.26	0.0404602	0.147978	0.00874178	4024.26	0.0565121	0.183512	0.00663134	4024.26	0.0495681	0.17767	0.00790764	4024.26	0.057921	0.255996	0.00753762	4024.26	0.0490592	0.193015	0.00703119	4024.26	0.0568958	0.23699	0.00738116	4024.26	0.188213	0.920854	0.00721073	4024.26	0.182758	0.903082	0.00661961	4024.26	0.194104	1.02576	0.00735823
4030.15	0.0425101	0.150041	0.00853669	4030.15	0.0573158	0.189735	0.00659635	4030.15	0.0494254	0.177125	0.0077709	4030.15	0.0547137	0.249444	0.00751693	4030.15	0.0518637	0.190583	0.00686374	4030.15	0.0576473	0.231153	0.00700305	4030.15	0.189058	0.904527	0.00765238	4030.15	0.183577	0.913641	0.00680117	4030.15	0.186705	1.01319	0.00737651
4036.04	0.0390056	0.146728	0.00869672	4036.04	0.0545675	0.188898	0.00694753	4036.04	0.0502928	0.181821	0.00778058	4036.04	0.0559554	0.241418	0.00763231	4036.04	0.0484216	0.195258	0.00683252	4036.04	0.0553436	0.24472	0.00778226	4036.04	0.189519	0.903143	0.00721991	4036.04	0.184515	0.930278	0.00675824	4036.04	0.187794	1.01692	0.00716351
4041.94	0.0418459	0.151544	0.00867059	4041.94	0.0520968	0.189989	0.00691884	4041.94	0.0473754	0.174666	0.00760624	4041.94	0.058418	0.243906	0.00755208	4041.93	0.0487946	0.200383	0.00672349	4041.94	0.0624647	0.236337	0.00725908	4041.94	0.19008	0.909165	0.00707645	4041.94	0.177749	0.82765	0.00676518	4041.94	0.192683	1.01418	0.00731317
4047.83	0.0430528	0.15809	0.00859236	4047.83	0.0533212	0.174941	0.00721065	4047.83	0.0479612	0.171899	0.00734684	4047.83	0.0591227	0.249974	0.00765315	4047.83	0.0482716	0.193419	0.00690048	4047.83	0.0610991	0.225863	0.00709746	4047.83	0.192948	0.913883	0.00701206	4047.83	0.183034	0.725076	0.00713351	4047.83	0.198691	0.977607	0.0073272
4053.72	0.0428116	0.154991	0.00835654	4053.72	0.0583929	0.180614	0.00705728	4053.72	0.0492471	0.172378	0.00773782	4053.72	0.0600685	0.25211	0.00808733	4053.72	0.0508831	0.188541	0.00676906	4053.72	0.0605404	0.244413	0.00678176	4053.72	0.188253	0.914707	0.00709957	4053.72	0.17878	0.896358	0.00691259	4053.72	0.19995	0.999595	0.00708348
4059.61	0.0425702	0.157324	0.00871101	4059.61	0.0608306	0.187146	0.0067763	4059.61	0.0506879	0.170631	0.0079422	4059.61	0.0638993	0.247164	0.00822798	4059.61	0.0494253	0.201508	0.00702919	4059.61	0.0551021	0.233807	0.00755486	4059.61	0.188051	0.933846	0.00730502	4059.61	0.184359	0.882561	0.00676897	4059.61	0.193464	0.996746	0.00766644
4065.5	0.0399225	0.160855	0.00890904	4065.5	0.0535969	0.188296	0.0068279	4065.5	0.0489282	0.161309	0.00740845	4065.5	0.0582108	0.248234	0.00764906	4065.5	0.0537706	0.194834	0.00729755	4065.5	0.0554321	0.231454	0.00740002	4065.5	0.18659	0.903722	0.00744246	4065.5	0.185576	0.914228	0.007068	4065.5	0.181787	1.00494	0.00680205
4071.4	0.0432728	0.147642	0.00890698	4071.4	0.0552751	0.188286	0.00673489	4071.4	0.0516736	0.16878	0.0081955	4071.4	0.0555042	0.24084	0.00789603	4071.39	0.0472828	0.196348	0.00711438	4071.4	0.0602337	0.242741	0.00745475	4071.4	0.184458	0.875584	0.00697833	4071.4	0.175258	0.875024	0.0066825	4071.4	0.189923	1.01178	0.00677905
4077.29	0.044131	0.161062	0.00863134	4077.29	0.0566791	0.189172	0.00712948	4077.29	0.0514743	0.181943	0.00802045	4077.29	0.0557833	0.239767	0.00768587	4077.29	0.0493383	0.19495	0.00693253	4077.29	0.0584337	0.232751	0.00795616	4077.29	0.191296	0.893433	0.00712213	4077.29	0.178029	0.862	0.00651475	4077.29	0.195493	0.993821	0.00686543
4083.18	0.0430472	0.16182	0.00874918	4083.18	0.0564079	0.194556	0.00676244	4083.18	0.0505326	0.170687	0.00749345	4083.18	0.0590048	0.238818	0.00813676	4083.18	0.0480786	0.182159	0.00655693	4083.18	0.0557703	0.230733	0.00767756	4083.18	0.192813	0.911202	0.00775948	4083.18	0.182115	0.89398	0.00740233	4083.18	0.191339	1.02158	0.00733496
4089.07	0.0391144	0.149953	0.00917259	4089.07	0.0592282	0.201314	0.00674623	4089.07	0.0488014	0.164944	0.00783878	4089.07	0.0591049	0.236464	0.00761318	4089.07	0.0475288	0.193708	0.00666828	4089.07	0.0590668	0.24656	0.00745067	4089.07	0.187247	0.923124	0.00748454	4089.07	0.178881	0.900937	0.00726093	4089.07	0.185904	1.01821	0.00704744
4094.96	0.0392476	0.160261	0.00880818	4094.96	0.0617439	0.181073	0.00691351	4094.96	0.047172	0.163292	0.00842133	4094.96	0.0569109	0.238756	0.0074558	4094.96	0.0489392	0.190397	0.00673339	4094.96	0.0567718	0.243173	0.00716758	4094.96	0.190062	0.904143	0.00709786	4094.96	0.178937	0.892524	0.0062429	4094.96	0.188965	1.01873	0.00718518
4100.86	0.0423453	0.150478	0.00863711	4100.86	0.0564686	0.18464	0.00674564	4100.86	0.0478077	0.16269	0.00759096	4100.86	0.0565087	0.255009	0.00778462	4100.85	0.0462809	0.191038	0.00673582	4100.86	0.0569079	0.238412	0.00713606	4100.86	0.192906	0.916179	0.0069402	4100.86	0.185575	0.896407	0.00693629	4100.86	0.190619	0.971147	0.0071319
4106.75	0.0427427	0.143323	0.00910079	4106.75	0.0543944	0.186033	0.0069054	4106.75	0.0479074	0.171395	0.00761118	4106.75	0.0549168	0.265136	0.00766447	4106.75	0.0505428	0.202951	0.00698692	4106.75	0.0560417	0.244815	0.00747365	4106.75	0.189318	0.902078	0.00733687	4106.75	0.18366	0.891734	0.00694303	4106.75	0.193703	0.961051	0.00714628
4112.64	0.0446244	0.153589	0.00845064	4112.64	0.053764	0.192016	0.00714585	4112.64	0.0492925	0.182383	0.00747774	4112.64	0.0562681	0.246745	0.0080113	4112.64	0.0513717	0.188371	0.00680037	4112.64	0.0543058	0.239154	0.00692013	4112.64	0.19101	0.916785	0.00732628	4112.64	0.181851	0.90943	0.00672272	4112.64	0.193025	0.97678	0.00703184
4118.53	0.0408894	0.146342	0.00848237	4118.53	0.0559858	0.19124	0.00678423	4118.53	0.0477638	0.168387	0.00765348	4118.53	0.054984	0.242484	0.00756788	4118.53	0.049019	0.186392	0.00677579	4118.53	0.0560321	0.241314	0.00702306	4118.53	0.188287	0.917199	0.00732551	4118.53	0.180907	0.878853	0.0065483	4118.53	0.190815	0.980566	0.00723573
4124.42	0.0381816	0.153699	0.0082707	4124.42	0.0558439	0.194046	0.00669098	4124.42	0.045188	0.176918	0.00775619	4124.42	0.0556737	0.243374	0.00710636	4124.42	0.0525427	0.20066	0.00662475	4124.42	0.0535631	0.249544	0.00747415	4124.42	0.178527	0.907084	0.0074534	4124.42	0.178175	0.886291	0.00674245	4124.42	0.191404	0.969992	0.00738494
4130.32	0.0422085	0.14715	0.00846312	4130.32	0.0568083	0.188398	0.00683799	4130.32	0.0427338	0.175971	0.00724736	4130.32	0.0572544	0.247048	0.00725113	4130.31	0.0469077	0.192558	0.00685863	4130.32	0.0599802	0.239772	0.00783278	4130.32	0.192137	0.907208	0.00721615	4130.32	0.178574	0.898878	0.00696944	4130.32	0.194453	1.00759	0.00694542
4136.21	0.0395908	0.139146	0.00883522	4136.21	0.0551719	0.186867	0.00662819	4136.21	0.0438224	0.164967	0.00720236	4136.21	0.0561634	0.248787	0.0076421	4136.21	0.0515514	0.192089	0.00682998	4136.21	0.0604206	0.235718	0.00761744	4136.21	0.186456	0.906432	0.0072256	4136.21	0.184702	0.896013	0.00667159	4136.21	0.192105	0.979701	0.00727179
4142.1	0.0446153	0.15317	0.00807837	4142.1	0.0557778	0.183737	0.00632728	4142.1	0.049569	0.175646	0.00807109	4142.1	0.0513373	0.238012	0.00727004	4142.1	0.0496843	0.194275	0.00676058	4142.1	0.0608847	0.24738	0.00705824	4142.1	0.183927	0.894973	0.00734094	4142.1	0.184988	0.915383	0.00696946	4142.1	0.190633	0.994595	0.00747615
4147.99	0.0430455	0.160358	0.00887327	4147.99	0.0581339	0.196673	0.00690992	4147.99	0.0547706	0.178024	0.00801134	4147.99	0.0565395	0.248812	0.00802475	4147.99	0.0514447	0.192803	0.00726311	4147.99	0.0615364	0.257731	0.00750099	4147.99	0.188186	0.883363	0.00711673	4147.99	0.189878	0.897609	0.00678053	4147.99	0.193831	1.00812	0.00736825
4153.88	0.04135	0.160281	0.00869656	4153.88	0.054767	0.210054	0.00675681	4153.88	0.0483578	0.174108	0.0074321	4153.88	0.062139	0.247435	0.00746163	4153.88	0.0517333	0.193521	0.00718637	4153.88	0.0594947	0.23733	0.0076409	4153.89	0.187698	0.871564	0.00719428	4153.88	0.183181	0.911165	0.00687469	4153.89	0.197521	0.995937	0.00716048
4159.78	0.0428007	0.148702	0.00829291	4159.78	0.0525924	0.193534	0.00676437	4159.78	0.0483339	0.174829	0.00799159	4159.78	0.0602564	0.245125	0.00763183	4159.77	0.0500002	0.192751	0.00691886	4159.78	0.0561229	0.231088	0.0075813	4159.78	0.191981	0.907101	0.00714969	4159.78	0.183658	0.892195	0.00722812	4159.78	0.193748	0.998937	0.00698838
4165.67	0.0403825	0.143329	0.00856069	4165.67	0.0571678	0.191061	0.00645586	4165.67	0.0498249	0.175426	0.00764751	4165.67	0.0574335	0.26654	0.00759302	4165.67	0.0504471	0.189773	0.00703483	4165.67	0.0621943	0.2355	0.00803493	4165.67	0.18836	0.917316	0.00708063	4165.67	0.174536	0.910381	0.00677731	4165.67	0.188168	1.01563	0.00694603
4171.56	0.0411991	0.144407	0.00867271	4171.56	0.054457	0.193954	0.00734251	4171.56	0.0472634	0.175854	0.00777359	4171.56	0.0593233	0.254216	0.00771461	4171.56	0.0520707	0.204375	0.00679884	4171.56	0.0582788	0.231391	0.00751803	4171.56	0.186016	0.918169	0.00673872	4171.56	0.184395	0.8995	0.00677262	4171.56	0.198721	1.027	0.00702692
4177.45	0.0421598	0.141475	0.00846416	4177.45	0.055253	0.181967	0.00720831	4177.45	0.0523686	0.178942	0.00815972	4177.45	0.0601281	0.248593	0.00816095	4177.45	0.0474159	0.206802	0.00681316	4177.45	0.0603504	0.233082	0.00778644	4177.45	0.188917	0.824471	0.00695666	4177.45	0.18683	0.884978	0.00651107	4177.45	0.192408	1.00413	0.00724369
4183.34	0.0421867	0.14864	0.00813769	4183.34	0.054597	0.196734	0.00673947	4183.34	0.0525209	0.179095	0.00766606	4183.34	0.0570894	0.245767	0.00753597	4183.34	0.051661	0.193366	0.00655679	4183.34	0.0621659	0.251836	0.00793597	4183.35	0.187205	0.715241	0.00742446	4183.34	0.179473	0.885756	0.00701477	4183.35	0.194588	1.00987	0.00676582
4189.24	0.0385802	0.144574	0.00804725	4189.24	0.0518833	0.198377	0.00698918	4189.24	0.0499546	0.167211	0.00789479	4189.24	0.0543928	0.241642	0.00737762	4189.24	0.0491761	0.186104	0.00623117	4189.24	0.0627919	0.23117	0.00743687	4189.24	0.187837	0.92895	0.00721576	4189.24	0.18213	0.86986	0.00669834	4189.24	0.19358	0.997391	0.00710482
4195.13	0.0410195	0.146156	0.00809186	4195.13	0.0525067	0.167316	0.00665457	4195.13	0.0497253	0.176839	0.00786641	4195.13	0.0543247	0.251532	0.00693948	4195.13	0.0497975	0.185016	0.00642614	4195.13	0.0592846	0.24358	0.00793994	4195.13	0.195626	0.897628	0.00744239	4195.13	0.181482	0.901575	0.0068371	4195.13	0.194992	0.997759	0.00745508
4201.02	0.0427687	0.147205	0.00824915	4201.02	0.0553578	0.183968	0.00696658	4201.02	0.0489999	0.180338	0.00773267	4201.02	0.0597571	0.238511	0.00746546	4201.02	0.0519233	0.192318	0.00637223	4201.02	0.0553574	0.243806	0.00712041	4201.02	0.184634	0.919782	0.00704648	4201.02	0.183088	0.876928	0.00686186	4201.02	0.192129	1.03856	0.00717039
4206.91	0.041122	0.158228	0.00841787	4206.91	0.0540068	0.190646	0.00681699	4206.91	0.0462881	0.17771	0.00770476	4206.91	0.0555884	0.239817	0.0077158	4206.91	0.0493761	0.199907	0.00679504	4206.91	0.0589468	0.235445	0.00711776	4206.91	0.186601	0.881246	0.00703903	4206.91	0.182462	0.876746	0.00687672	4206.91	0.191075	0.997191	0.00713404
4212.8	0.0402965	0.144895	0.00852852	4212.8	0.0546575	0.179125	0.00663987	4212.8	0.0476811	0.176026	0.00768537	4212.8	0.0592826	0.259533	0.00780923	4212.8	0.0514754	0.201293	0.00659146	4212.8	0.0627139	0.239946	0.0072299	4212.81	0.189749	0.902378	0.0070344	4212.8	0.186776	0.908462	0.00708351	4212.81	0.196669	1.0193	0.00736399
4218.7	0.0378311	0.148692	0.00839536	4218.7	0.0499726	0.179359	0.00668684	4218.7	0.046746	0.173729	0.00797082	4218.7	0.055473	0.254648	0.00747264	4218.7	0.0550659	0.189515	0.00679713	4218.7	0.058309	0.247044	0.00745351	4218.7	0.195616	0.926984	0.00700506	4218.7	0.174376	0.867684	0.00684518	4218.7	0.205012	1.01037	0.00734752
4224.59	0.0426161	0.150324	0.00864498	4224.59	0.0561396	0.174273	0.00723303	4224.59	0.051153	0.170308	0.0075864	4224.59	0.0569727	0.257175	0.0075224	4224.59	0.0493098	0.192946	0.00706832	4224.59	0.0550694	0.244154	0.00727808	4224.59	0.191712	0.931019	0.00717215	4224.59	0.175825	0.873874	0.00704073	4224.59	0.198152	1.01682	0.00709815
4230.48	0.0433146	0.153587	0.0084993	4230.48	0.0572882	0.197048	0.00722604	4230.48	0.0507038	0.17336	0.00751012	4230.48	0.0579976	0.250733	0.00786119	4230.48	0.0469671	0.197866	0.00695806	4230.48	0.059066	0.231379	0.00714564	4230.48	0.185996	0.930018	0.00700345	4230.48	0.182772	0.876693	0.00694578	4230.48	0.188358	1.01216	0.00732285
4236.37	0.0395997	0.159872	0.00864053	4236.37	0.0568413	0.199573	0.00683333	4236.37	0.0502268	0.171937	0.00770105	4236.37	0.0601294	0.264635	0.00742842	4236.37	0.0505114	0.192881	0.00711406	4236.37	0.0571187	0.24936	0.00745345	4236.37	0.183426	0.885963	0.00729489	4236.37	0.186754	0.895074	0.00704277	4236.37	0.197115	1.00577	0.00730825
4242.26	0.0416947	0.153366	0.00832023	4242.26	0.0535385	0.189065	0.00712639	4242.26	0.0483182	0.17376	0.00787226	4242.26	0.0577649	0.243828	0.00767176	4242.26	0.0498107	0.20422	0.00698258	4242.26	0.055301	0.251595	0.00749209	4242.27	0.188136	0.911169	0.00683047	4242.26	0.183444	0.874658	0.00720352	4242.27	0.201176	0.992854	0.00733528
4248.16	0.0397989	0.154194	0.00888874	4248.16	0.0532783	0.196457	0.00659707	4248.16	0.0502019	0.17734	0.00722824	4248.16	0.0606565	0.237679	0.00731839	4248.16	0.0496475	0.198817	0.00681102	4248.16	0.058798	0.244221	0.00751997	4248.16	0.187097	0.900425	0.00711027	4248.16	0.183728	0.894888	0.00708094	4248.16	0.19591	0.989412	0.00684156
4254.05	0.0405755	0.158119	0.00846253	4254.05	0.0599993	0.197199	0.00707479	4254.05	0.0485438	0.171255	0.00804666	4254.05	0.0545265	0.241151	0.00798838	4254.05	0.0486507	0.186187	0.00707254	4254.05	0.0560807	0.238413	0.00736908	4254.05	0.186136	0.871964	0.0071894	4254.05	0.171849	0.885924	0.00712832	4254.05	0.194196	1.02249	0.00714428
4259.94	0.0391586	0.145346	0.00862188	4259.94	0.058524	0.200246	0.00722906	4259.94	0.0479258	0.181309	0.00798464	4259.94	0.0540296	0.251181	0.00786514	4259.94	0.0480309	0.208848	0.00666258	4259.94	0.0556864	0.252801	0.00746063	4259.94	0.188381	0.891559	0.00710795	4259.94	0.174612	0.89925	0.00665965	4259.94	0.197993	1.00788	0.00765728
4265.83	0.0409046	0.15319	0.00862146	4265.83	0.0543869	0.185792	0.00703582	4265.83	0.0486711	0.176642	0.00755988	4265.83	0.0527483	0.244597	0.00749358	4265.83	0.0527079	0.206289	0.00653889	4265.83	0.0572108	0.255878	0.00722588	4265.83	0.19019	0.905002	0.00686455	4265.83	0.187211	0.911133	0.00668925	4265.83	0.19451	1.0176	0.00746027
4271.72	0.039059	0.146793	0.00861813	4271.72	0.0540541	0.196979	0.00694587	4271.72	0.0456085	0.183231	0.0077401	4271.72	0.0560805	0.246645	0.00768465	4271.72	0.0515253	0.192772	0.00678637	4271.72	0.0620609	0.242462	0.00738383	4271.73	0.182081	0.898085	0.00710308	4271.72	0.178625	0.906349	0.00674213	4271.73	0.198798	1.01123	0.00701273
4277.62	0.0426358	0.149337	0.00895991	4277.62	0.0563624	0.193081	0.00706916	4277.62	0.0473041	0.170227	0.00785443	4277.62	0.0554911	0.243002	0.00780515	4277.62	0.0496542	0.200473	0.006712	4277.62	0.0607764	0.225747	0.00767378	4277.62	0.192772	0.906383	0.00729412	4277.62	0.175789	0.876815	0.00658396	4277.62	0.201947	1.03774	0.00733516
4283.51	0.0384052	0.149535	0.00824028	4283.51	0.0528931	0.189985	0.0066653	4283.51	0.0487104	0.167479	0.00787294	4283.51	0.0580692	0.245832	0.00762636	4283.51	0.0480498	0.186547	0.00678693	4283.51	0.0507243	0.25473	0.00779189	4283.51	0.185761	0.916584	0.00706742	4283.51	0.182637	0.871166	0.0068853	4283.51	0.197172	0.981622	0.00751588
4289.4	0.0387535	0.149429	0.00824778	4289.4	0.0515091	0.175075	0.00670133	4289.4	0.0463734	0.18442	0.00762062	4289.4	0.0600582	0.247216	0.00753274	4289.4	0.0489767	0.202557	0.00721286	4289.4	0.0566696	0.227352	0.00693617	4289.4	0.187932	0.894035	0.00722808	4289.4	0.180089	0.867354	0.00730005	4289.4	0.194983	0.981609	0.00759471
4295.29	0.0412755	0.154857	0.00815508	4295.29	0.054482	0.180129	0.00712394	4295.29	0.0481473	0.178047	0.00797118	4295.29	0.0581503	0.244413	0.00747612	4295.29	0.0496167	0.198215	0.00707214	4295.29	0.059018	0.236699	0.00765884	4295.29	0.185359	0.887891	0.00729167	4295.29	0.174421	0.877931	0.00698867	4295.29	0.195407	1.04059	0.00770585
4301.18	0.0414008	0.1545	0.00864623	4301.18	0.0581512	0.18867	0.00667965	4301.18	0.0488462	0.197457	0.00815319	4301.18	0.0564136	0.250681	0.00703394	4301.18	0.049234	0.19655	0.00645383	4301.18	0.0591595	0.245109	0.00757199	4301.19	0.184611	0.877412	0.00702573	4301.18	0.185128	0.890227	0.00660917	4301.19	0.195592	1.01443	0.00743872
4307.08	0.0405169	0.148938	0.00820918	4307.08	0.0568323	0.185964	0.00671772	4307.08	0.0464517	0.177969	0.0073577	4307.08	0.0592686	0.254789	0.00746064	4307.08	0.0513585	0.194485	0.00667901	4307.08	0.0593634	0.240104	0.00701836	4307.08	0.187783	0.907472	0.00693209	4307.08	0.188817	0.907609	0.00664629	4307.08	0.196549	0.991485	0.00760749
4312.97	0.0387984	0.142318	0.00821386	4312.97	0.0539844	0.185748	0.00748549	4312.97	0.0486428	0.175411	0.00777305	4312.97	0.0594555	0.236555	0.00799404	4312.97	0.0482944	0.181318	0.00649858	4312.97	0.054517	0.252403	0.00723043	4312.97	0.188155	0.886573	0.00727224	4312.97	0.188027	0.90725	0.00679305	4312.97	0.188913	0.993014	0.00748716
4318.86	0.039972	0.149195	0.00834009	4318.86	0.0529545	0.19535	0.00702952	4318.86	0.0483589	0.172439	0.00795895	4318.86	0.0628236	0.231049	0.00745249	4318.86	0.0523286	0.19223	0.00674762	4318.86	0.057302	0.253325	0.0073175	4318.86	0.18903	0.895213	0.00757354	4318.86	0.186079	0.913695	0.00679038	4318.86	0.194318	1.00721	0.00704943
4324.75	0.0372634	0.136244	0.00913789	4324.75	0.060155	0.194498	0.00740347	4324.75	0.0490857	0.183611	0.00753273	4324.75	0.0571849	0.258532	0.00767034	4324.75	0.0533746	0.191723	0.00699852	4324.75	0.0576035	0.250487	0.00782474	4324.75	0.19234	0.895979	0.00702978	4324.75	0.1794	0.898914	0.00687426	4324.75	0.192598	1.01021	0.00747889
4330.64	0.0450175	0.143443	0.00902123	4330.64	0.0595992	0.203386	0.00725619	4330.64	0.045552	0.178246	0.00803041	4330.64	0.0540424	0.240391	0.00791741	4330.64	0.0507092	0.194356	0.00671254	4330.64	0.0561317	0.243866	0.00763481	4330.65	0.197012	0.89548	0.00733561	4330.64	0.182375	0.911666	0.0071842	4330.65	0.192818	1.00418	0.00723169
4336.54	0.0453555	0.156228	0.00897739	4336.54	0.0594548	0.184673	0.0074612	4336.54	0.050777	0.167656	0.00786284	4336.54	0.0570192	0.245582	0.0073278	4336.54	0.0508624	0.186888	0.00673834	4336.54	0.0588999	0.244241	0.007391	4336.54	0.18438	0.911308	0.00689629	4336.54	0.185289	0.873038	0.00706811	4336.54	0.190486	1.0102	0.00739578
4342.43	0.0427378	0.144274	0.00825943	4342.43	0.0574878	0.174852	0.00698496	4342.43	0.0480404	0.171467	0.00775711	4342.43	0.0631363	0.261615	0.00763784	4342.43	0.0462182	0.193914	0.00671971	4342.43	0.0584857	0.235657	0.00759704	4342.43	0.18061	0.909551	0.00738523	4342.43	0.185022	0.921873	0.00664374	4342.43	0.197482	1.01249	0.00691575
4348.32	0.0426087	0.148667	0.00843025	4348.32	0.0573837	0.18597	0.00703081	4348.32	0.0404069	0.177438	0.00780043	4348.32	0.0567898	0.262153	0.00762411	4348.32	0.0516815	0.19371	0.00722203	4348.32	0.0542813	0.243281	0.00773989	4348.32	0.189839	0.917233	0.00711161	4348.32	0.185896	0.852969	0.00705117	4348.32	0.192392	1.0132	0.00706037
4354.21	0.0412082	0.155438	0.0087223	4354.21	0.054521	0.191773	0.006708	4354.21	0.0469437	0.181658	0.00765802	4354.21	0.0588392	0.253821	0.00777661	4354.21	0.050578	0.203732	0.00698838	4354.21	0.0557424	0.235463	0.00717637	4354.21	0.191211	0.878061	0.00707385	4354.21	0.171113	0.773029	0.00700341	4354.21	0.187343	0.996137	0.00746063
4360.1	0.0432674	0.154449	0.00875325	4360.1	0.0596536	0.182316	0.00639363	4360.1	0.0516542	0.171335	0.00747096	4360.1	0.0587674	0.235963	0.00733438	4360.1	0.0471921	0.203562	0.00667783	4360.1	0.0580215	0.244908	0.00774798	4360.11	0.188898	0.860242	0.00730716	4360.1	0.188326	0.926101	0.00676802	4360.11	0.194986	0.995556	0.00760238
4366	0.0437431	0.162541	0.00875211	4366	0.0553271	0.190818	0.00675816	4366	0.0495226	0.187315	0.00804676	4366	0.0545796	0.248119	0.00747371	4366	0.0482434	0.188824	0.00716207	4366	0.0599672	0.252416	0.00788671	4366	0.178546	0.914797	0.00754899	4366	0.182102	0.870727	0.00686202	4366	0.19499	0.971699	0.00692683
4371.89	0.0411232	0.158331	0.00877747	4371.89	0.0568671	0.185765	0.00676373	4371.89	0.0513916	0.170249	0.00784345	4371.89	0.0570847	0.234682	0.00806094	4371.89	0.049927	0.200164	0.00730282	4371.89	0.0595807	0.23475	0.00731331	4371.89	0.187339	0.90579	0.00738101	4371.89	0.187524	0.885194	0.00705545	4371.89	0.19301	0.998794	0.00671936
4377.78	0.0399796	0.144184	0.00832665	4377.78	0.0553479	0.195867	0.00660911	4377.78	0.0477164	0.153181	0.00795152	4377.78	0.0550916	0.242313	0.00729043	4377.78	0.0517813	0.200916	0.00692827	4377.78	0.0623701	0.246007	0.0072176	4377.78	0.190393	0.910473	0.00736954	4377.78	0.181361	0.893936	0.00682634	4377.78	0.197975	1.01604	0.00714411
4383.67	0.0423766	0.155035	0.00865004	4383.67	0.0502232	0.176869	0.00687981	4383.67	0.0470522	0.180539	0.00735241	4383.67	0.0576595	0.240698	0.00690555	4383.67	0.049413	0.1936	0.00703797	4383.67	0.0586337	0.24319	0.00713965	4383.67	0.188407	0.895988	0.00729793	4383.67	0.184799	0.881415	0.00692418	4383.67	0.195021	0.990939	0.00728758
4389.56	0.0419859	0.156226	0.00872459	4389.56	0.0559615	0.181431	0.00658124	4389.56	0.0505071	0.179696	0.00754121	4389.56	0.0614346	0.253229	0.00731543	4389.56	0.0502297	0.191625	0.00662277	4389.56	0.0565068	0.24306	0.00759538	4389.57	0.185115	0.905687	0.00771489	4389.56	0.175806	0.891457	0.007233	4389.57	0.194569	0.999138	0.00754756
4395.46	0.0409657	0.159973	0.00841909	4395.46	0.0530026	0.194136	0.00675462	4395.46	0.0490434	0.182861	0.00749938	4395.46	0.0544001	0.24511	0.00769728	4395.46	0.0503711	0.202883	0.00670859	4395.46	0.0616943	0.234453	0.00757871	4395.46	0.18644	0.892846	0.00731141	4395.46	0.176548	0.877114	0.00694087	4395.46	0.198202	0.989318	0.00683836
4401.35	0.0424889	0.151626	0.00809673	4401.35	0.0531492	0.193196	0.00721891	4401.35	0.052921	0.181473	0.00786522	4401.35	0.0586341	0.233614	0.00761897	4401.35	0.0502271	0.186128	0.00719011	4401.35	0.0577542	0.237746	0.00714014	4401.35	0.181478	0.884954	0.00702013	4401.35	0.185083	0.89195	0.00689247	4401.35	0.200967	0.989023	0.0070165
4407.24	0.0412536	0.142468	0.00858075	4407.24	0.0548004	0.190472	0.0068286	4407.24	0.0524379	0.184156	0.00821306	4407.24	0.057451	0.239067	0.00778685	4407.24	0.0496124	0.201181	0.00693225	4407.24	0.0609775	0.225808	0.00716304	4407.24	0.185346	0.875501	0.00730762	4407.24	0.186002	0.889631	0.00680701	4407.24	0.193687	0.984881	0.00738946
4413.13	0.0422939	0.14848	0.00888187	4413.13	0.0535392	0.172062	0.00707959	4413.13	0.0506275	0.175893	0.0075363	4413.13	0.0571585	0.249266	0.00792085	4413.13	0.0517386	0.206047	0.00699821	4413.13	0.0641655	0.244283	0.00703815	4413.13	0.185449	0.875849	0.0072785	4413.13	0.182549	0.896692	0.00725818	4413.13	0.190356	0.994581	0.00743265
4419.02	0.0392806	0.155996	0.00803703	4419.02	0.0566396	0.183225	0.00699694	4419.02	0.0460051	0.177756	0.00802594	4419.02	0.0640966	0.238699	0.0076324	4419.02	0.0505899	0.187268	0.00693997	4419.02	0.0600833	0.246784	0.00732135	4419.03	0.185122	0.875338	0.00716568	4419.02	0.1752	0.902884	0.00653727	4419.03	0.194864	0.972618	0.00754987
4424.92	0.0398042	0.150568	0.00829984	4424.92	0.0574621	0.194634	0.00635406	4424.92	0.0478983	0.177938	0.00788632	4424.92	0.0578295	0.238851	0.00738829	4424.92	0.0480156	0.197504	0.00720316	4424.92	0.0601196	0.234333	0.00711984	4424.92	0.188648	0.90476	0.00738789	4424.92	0.188185	0.888304	0.00693339	4424.92	0.193972	1.00254	0.00688748
4430.81	0.0423278	0.151126	0.0085041	4430.81	0.0586592	0.186952	0.0074638	4430.81	0.0469691	0.181706	0.00783306	4430.81	0.0587468	0.241887	0.00752272	4430.81	0.0507559	0.192513	0.00719265	4430.81	0.0561614	0.236575	0.00691239	4430.81	0.181469	0.923512	0.0073389	4430.81	0.182393	0.872111	0.00694127	4430.81	0.197456	1.00644	0.00734911
4436.7	0.0380385	0.152465	0.00866671	4436.7	0.0607328	0.202221	0.00696115	4436.7	0.0464541	0.182275	0.00768577	4436.7	0.0534424	0.259828	0.00802521	4436.7	0.0496068	0.195479	0.00730212	4436.7	0.0547751	0.22689	0.00731414	4436.7	0.188558	0.904505	0.00718289	4436.7	0.181082	0.905571	0.00704832	4436.7	0.195387	1.01503	0.00755009
4442.59	0.0409263	0.163062	0.00855017	4442.59	0.0592098	0.182474	0.00722634	4442.59	0.0543632	0.186817	0.00803171	4442.59	0.0564007	0.251807	0.00754916	4442.59	0.0492204	0.194413	0.00682621	4442.59	0.0538895	0.254567	0.00685385	4442.59	0.188136	0.895163	0.00790372	4442.59	0.18493	0.856205	0.00710992	4442.59	0.198761	0.995114	0.00754623
4448.48	0.0428617	0.154129	0.00870737	4448.48	0.0596623	0.185642	0.00718827	4448.48	0.0538383	0.193854	0.00790684	4448.48	0.0568184	0.25364	0.00688139	4448.48	0.0483144	0.195631	0.00671085	4448.48	0.0551265	0.247663	0.00733882	4448.49	0.185728	0.910404	0.0074083	4448.48	0.191297	0.875595	0.00715021	4448.49	0.193041	1.006	0.00720876
4454.38	0.0422886	0.149153	0.00816962	4454.38	0.0549869	0.18411	0.00715639	4454.38	0.048467	0.189437	0.0078563	4454.38	0.0572402	0.247111	0.00784668	4454.38	0.0501462	0.196812	0.00681273	4454.38	0.0575456	0.240701	0.00788587	4454.38	0.185054	0.899879	0.00730511	4454.38	0.185968	0.911398	0.00716175	4454.38	0.190438	1.0231	0.00735491
4460.27	0.0418746	0.154301	0.00837194	4460.27	0.0563396	0.206939	0.00708089	4460.27	0.0464268	0.17338	0.00804088	4460.27	0.0564224	0.25524	0.00833244	4460.27	0.0476421	0.190413	0.00677189	4460.27	0.0610742	0.259722	0.00771212	4460.27	0.189013	0.909347	0.00700354	4460.27	0.187866	0.902846	0.00703805	4460.27	0.197793	1.00375	0.00739291
4466.16	0.0429029	0.149561	0.00843891	4466.16	0.0574521	0.201877	0.00701592	4466.16	0.0524666	0.177961	0.00784455	4466.16	0.0531997	0.252035	0.00819406	4466.16	0.0503448	0.189317	0.00707284	4466.16	0.0594002	0.24929	0.00700683	4466.16	0.190998	0.8907	0.00707193	4466.16	0.185248	0.868529	0.00690522	4466.16	0.18382	0.989253	0.00724609
4472.05	0.0420183	0.147439	0.00855736	4472.05	0.0517624	0.185788	0.0065018	4472.05	0.0486389	0.182908	0.00791127	4472.05	0.0598598	0.24456	0.00726958	4472.05	0.0528493	0.196542	0.00695199	4472.05	0.0588569	0.229914	0.00767097	4472.05	0.189547	0.889802	0.00738028	4472.05	0.179182	0.905069	0.0073956	4472.05	0.186469	1.00649	0.00703659
4477.94	0.0433239	0.149325	0.00850317	4477.94	0.0574866	0.178858	0.00649873	4477.94	0.0507683	0.186016	0.00792952	4477.94	0.0589268	0.24899	0.00807163	4477.94	0.0496066	0.199028	0.00708243	4477.94	0.0559599	0.238331	0.00775415	4477.95	0.193459	0.841881	0.00768506	4477.94	0.180245	0.888321	0.00722776	4477.95	0.19881	0.970531	0.00730903
4483.84	0.0429286	0.159065	0.00830955	4483.84	0.0586749	0.18165	0.00688262	4483.84	0.0474877	0.180794	0.00763023	4483.84	0.0608709	0.246641	0.00786433	4483.84	0.052563	0.186343	0.00662363	4483.84	0.0574447	0.242935	0.00761327	4483.84	0.187161	0.876631	0.00760853	4483.84	0.192093	0.888214	0.0069751	4483.84	0.196662	1.0093	0.00747082
4489.73	0.0394281	0.15257	0.00844727	4489.73	0.0541539	0.194064	0.00695266	4489.73	0.0475976	0.180725	0.00773461	4489.73	0.0564049	0.233534	0.00754054	4489.73	0.0499735	0.197246	0.00689257	4489.73	0.0554492	0.250175	0.00795897	4489.73	0.182718	0.890521	0.00701093	4489.73	0.181474	0.883434	0.00678506	4489.73	0.18977	0.980255	0.00693401
4495.62	0.0417043	0.146365	0.00853453	4495.62	0.0576973	0.188568	0.0069752	4495.62	0.0502582	0.186046	0.00822334	4495.62	0.0585687	0.243434	0.00801555	4495.62	0.0522118	0.198729	0.00722029	4495.62	0.0606555	0.234202	0.00767688	4495.62	0.193621	0.909194	0.00728632	4495.62	0.184813	0.895173	0.00670957	4495.62	0.194566	1.01133	0.0072227
4501.51	0.0398232	0.151683	0.00839424	4501.51	0.0546508	0.185161	0.0071244	4501.51	0.0494212	0.186266	0.00789305	4501.51	0.0588338	0.238145	0.00763421	4501.51	0.0496347	0.195174	0.00708421	4501.51	0.0564055	0.252514	0.00747132	4501.51	0.189538	0.904903	0.0073655	4501.51	0.184271	0.892271	0.00673948	4501.51	0.194606	1.04157	0.00720469
4507.4	0.0422763	0.151827	0.00852411	4507.4	0.0561344	0.189174	0.00684477	4507.41	0.0480431	0.178441	0.00751777	4507.4	0.0556582	0.242052	0.0072464	4507.4	0.0487759	0.191996	0.00682328	4507.41	0.05655	0.256551	0.00732531	4507.41	0.19159	0.899267	0.00719496	4507.4	0.18199	0.89487	0.0072837	4507.41	0.19314	1.03563	0.00760946
4513.3	0.0423316	0.15856	0.00862746	4513.3	0.0593686	0.195672	0.00663167	4513.3	0.0490586	0.181112	0.00759165	4513.3	0.0577984	0.249301	0.00735012	4513.3	0.0497651	0.201676	0.00654951	4513.3	0.0594873	0.232346	0.00719108	4513.3	0.195559	0.918915	0.00721933	4513.3	0.184595	0.89854	0.00730069	4513.3	0.194445	1.01258	0.00741008
4519.19	0.0424524	0.156287	0.0087014	4519.19	0.0581689	0.190137	0.00682162	4519.19	0.0515038	0.184444	0.00784311	4519.19	0.0596112	0.243526	0.00789319	4519.19	0.0456191	0.189215	0.00683202	4519.19	0.0627313	0.234571	0.00706915	4519.19	0.189874	0.914939	0.00722398	4519.19	0.18067	0.861957	0.00692819	4519.19	0.196115	1.00506	0.0073988
4525.08	0.0384189	0.15721	0.00849011	4525.08	0.0525231	0.180128	0.0068667	4525.08	0.0495162	0.1844	0.00740887	4525.08	0.0558392	0.253259	0.00768462	4525.08	0.047676	0.19553	0.00690208	4525.08	0.0562688	0.239176	0.00700725	4525.08	0.194769	0.927234	0.00748579	4525.08	0.182454	0.882916	0.00687924	4525.08	0.194774	1.01462	0.00742105
4530.97	0.0384943	0.151065	0.00819153	4530.97	0.0575475	0.200175	0.00697667	4530.97	0.0481512	0.171488	0.00760408	4530.97	0.0547261	0.245579	0.0071793	4530.97	0.0520589	0.18304	0.00647508	4530.97	0.0579115	0.236762	0.0073605	4530.97	0.191468	0.88309	0.00742712	4530.97	0.182823	0.904488	0.00684107	4530.97	0.197184	1.03403	0.00722054
4536.86	0.0420981	0.148388	0.00818914	4536.86	0.0533596	0.192942	0.0068909	4536.87	0.0503767	0.187286	0.0079287	4536.86	0.0576393	0.246384	0.00754914	4536.86	0.0522226	0.194072	0.00699499	4536.87	0.0605141	0.252023	0.00750976	4536.87	0.186695	0.891666	0.00704758	4536.86	0.181385	0.889984	0.00713534	4536.87	0.190975	0.995612	0.00752842
4542.76	0.04099	0.155555	0.00833605	4542.76	0.0540509	0.186932	0.00691034	4542.76	0.0458966	0.18077	0.00798939	4542.76	0.0570655	0.245558	0.00739481	4542.76	0.0475093	0.188718	0.00659128	4542.76	0.0598946	0.247197	0.00721633	4542.76	0.189656	0.884212	0.00711198	4542.76	0.181065	0.892955	0.00714026	4542.76	0.19229	1.01891	0.00734745
4548.65	0.0436709	0.147451	0.00834645	4548.65	0.0602673	0.190576	0.00675867	4548.65	0.0511951	0.177627	0.00762725	4548.65	0.0561511	0.238637	0.00749635	4548.65	0.0429578	0.187723	0.00634079	4548.65	0.0599413	0.248303	0.00736622	4548.65	0.187976	0.892128	0.00705008	4548.65	0.183961	0.884262	0.00708241	4548.65	0.193834	0.98925	0.00726342
4554.54	0.0423791	0.15489	0.00793207	4554.54	0.0548362	0.189955	0.00682184	4554.54	0.0545826	0.181357	0.00774015	4554.54	0.0547583	0.238098	0.00741092	4554.54	0.0442555	0.19666	0.00615474	4554.54	0.0595407	0.243437	0.00716283	4554.54	0.185326	0.901222	0.00727103	4554.54	0.177937	0.884431	0.0074667	4554.54	0.197637	1.00739	0.00724839
4560.43	0.0412275	0.152326	0.00844862	4560.43	0.0563684	0.194159	0.00738432	4560.43	0.0477592	0.166996	0.00811355	4560.43	0.0569293	0.2305	0.00746011	4560.43	0.0478711	0.191145	0.00615284	4560.43	0.0626594	0.244138	0.00706811	4560.43	0.195034	0.911054	0.0071391	4560.43	0.177022	0.880302	0.00722555	4560.43	0.189031	1.00546	0.00705531
4566.32	0.0408694	0.151313	0.00860136	4566.32	0.0594591	0.187255	0.00683905	4566.33	0.0503618	0.192007	0.00779375	4566.32	0.0565544	0.247458	0.00758602	4566.32	0.049264	0.192329	0.00668819	4566.33	0.0529883	0.243936	0.00728575	4566.33	0.187521	0.905852	0.00710454	4566.32	0.187563	0.904134	0.00716534	4566.33	0.188419	1.02137	0.00687972
4572.22	0.0437041	0.148265	0.00862471	4572.22	0.0528772	0.192519	0.00681417	4572.22	0.0502926	0.16436	0.00788861	4572.22	0.0578271	0.253747	0.00783603	4572.22	0.0503959	0.199152	0.00669936	4572.22	0.0584994	0.247893	0.00739596	4572.22	0.18029	0.877903	0.00713396	4572.22	0.184003	0.904939	0.00713962	4572.22	0.201871	1.01613	0.00759915
4578.11	0.0403747	0.14599	0.00869652	4578.11	0.0578281	0.189359	0.00678197	4578.11	0.0464227	0.177717	0.00791365	4578.11	0.0567936	0.238653	0.00760586	4578.11	0.0499369	0.185926	0.0064786	4578.11	0.0611482	0.239047	0.00759915	4578.11	0.182408	0.878579	0.00742593	4578.11	0.178831	0.892051	0.00688588	4578.11	0.199075	0.99215	0.00750497
4584	0.0427463	0.14996	0.00848265	4584	0.0534147	0.186795	0.00680613	4584	0.0498098	0.174924	0.00753988	4584	0.0498618	0.241127	0.0077715	4584	0.0490313	0.183763	0.00636213	4584	0.0571954	0.236102	0.0072671	4584	0.193005	0.916006	0.007557	4584	0.190369	0.894191	0.00706039	4584	0.191694	1.00551	0.00744732
4589.89	0.0424154	0.152295	0.00805755	4589.89	0.0569954	0.165731	0.00639657	4589.89	0.051691	0.182065	0.00773098	4589.89	0.0569007	0.226981	0.00725676	4589.89	0.045978	0.186983	0.00708875	4589.89	0.0552137	0.245186	0.00766648	4589.89	0.189037	0.892453	0.00698088	4589.89	0.190297	0.895974	0.00723209	4589.89	0.193524	1.0227	0.00718514
4595.78	0.0393436	0.138661	0.00807361	4595.78	0.0570362	0.193218	0.00696812	4595.79	0.0482447	0.194404	0.00757668	4595.78	0.0553815	0.236483	0.00797035	4595.78	0.0485458	0.184998	0.00692588	4595.79	0.0586946	0.232796	0.00757789	4595.79	0.186082	0.895462	0.00734192	4595.78	0.18993	0.875834	0.00685382	4595.79	0.19984	1.03475	0.00710745
4601.68	0.043431	0.151769	0.00895741	4601.68	0.0563942	0.19608	0.00696067	4601.68	0.0522179	0.17452	0.0079737	4601.68	0.0546526	0.253146	0.00764724	4601.68	0.052681	0.199859	0.00658673	4601.68	0.062409	0.238652	0.00770772	4601.68	0.181596	0.877057	0.00744682	4601.68	0.178358	0.872256	0.00684728	4601.68	0.19165	1.02352	0.00739177
4607.57	0.0403356	0.15061	0.00868114	4607.57	0.0566432	0.194314	0.007142	4607.57	0.0484868	0.182516	0.0083816	4607.57	0.0595381	0.240144	0.00765325	4607.57	0.0522151	0.195452	0.00664752	4607.57	0.0615471	0.241719	0.0078381	4607.57	0.189702	0.891993	0.00724964	4607.57	0.182425	0.890234	0.00685763	4607.57	0.194896	1.00385	0.00747402
4613.46	0.039654	0.154042	0.00872454	4613.46	0.0566625	0.179123	0.00681326	4613.46	0.0513007	0.185803	0.00802549	4613.46	0.0541274	0.237552	0.00796725	4613.46	0.0462741	0.201257	0.00716575	4613.46	0.0570215	0.252586	0.00767383	4613.46	0.179118	0.895883	0.00740619	4613.46	0.178203	0.914302	0.00703977	4613.46	0.198196	1.00606	0.00758353
4619.35	0.0403601	0.150732	0.00832778	4619.35	0.0498088	0.176639	0.00692247	4619.35	0.0491617	0.184324	0.00799965	4619.35	0.0565722	0.242486	0.00737101	4619.35	0.0466935	0.184825	0.0071158	4619.35	0.0611621	0.225569	0.00729285	4619.35	0.18646	0.871115	0.0074211	4619.35	0.180784	0.899855	0.00694015	4619.35	0.188986	0.988026	0.00760844
4625.24	0.036056	0.148399	0.00814534	4625.24	0.0534966	0.192412	0.00734474	4625.25	0.0467179	0.183463	0.00802605	4625.24	0.0607159	0.234137	0.00762903	4625.24	0.0526696	0.194682	0.00667387	4625.25	0.0583577	0.250621	0.00746356	4625.25	0.188657	0.922371	0.00724424	4625.24	0.186167	0.88859	0.00715664	4625.25	0.189497	1.01233	0.00753969
4631.14	0.0426577	0.150925	0.00877439	4631.14	0.0528729	0.186189	0.00713765	4631.14	0.0504531	0.183311	0.00784615	4631.14	0.0591862	0.231408	0.00761446	4631.14	0.045925	0.193203	0.00634716	4631.14	0.0562219	0.243701	0.00726926	4631.14	0.190036	0.909839	0.00736615	4631.14	0.181414	0.872392	0.00716858	4631.14	0.194782	0.999927	0.00690981
4637.03	0.042643	0.141172	0.00895472	4637.03	0.053698	0.187289	0.00763124	4637.03	0.0452941	0.189358	0.00762262	4637.03	0.0614708	0.248267	0.0072434	4637.03	0.0507344	0.187774	0.00664186	4637.03	0.0618452	0.2449	0.00703321	4637.03	0.192815	0.883574	0.00729191	4637.03	0.179799	0.912935	0.00695283	4637.03	0.198879	1.03427	0.00723505
4642.92	0.0438832	0.149786	0.00856208	4642.92	0.0572278	0.183788	0.00667117	4642.92	0.0510497	0.175483	0.00798901	4642.92	0.0583588	0.244973	0.00747297	4642.92	0.051125	0.19487	0.00695513	4642.92	0.0615479	0.247374	0.00783477	4642.92	0.181261	0.896428	0.00760597	4642.92	0.176536	0.889996	0.00734967	4642.92	0.195775	1.01028	0.0074465
4648.81	0.045022	0.156327	0.00835197	4648.81	0.0547629	0.179202	0.00715478	4648.81	0.0479518	0.179587	0.00753321	4648.81	0.059047	0.24587	0.00801305	4648.81	0.0542308	0.20011	0.00699397	4648.81	0.061842	0.25539	0.00707207	4648.81	0.187365	0.896053	0.0073408	4648.81	0.180336	0.897961	0.0070341	4648.81	0.1931	1.01245	0.00732818
4654.7	0.040891	0.15306	0.00879186	4654.7	0.0511925	0.203968	0.00713251	4654.71	0.0471492	0.185852	0.00791869	4654.7	0.0580187	0.24723	0.00757839	4654.7	0.0512623	0.190081	0.00685849	4654.71	0.0564269	0.25041	0.00724831	4654.71	0.192963	0.868092	0.00712227	4654.7	0.185472	0.910256	0.00730049	4654.71	0.196497	1.02537	0.00670791
4660.6	0.0409175	0.151263	0.00877473	4660.6	0.0558188	0.184186	0.00689496	4660.6	0.0508223	0.183985	0.0075768	4660.6	0.0605267	0.239487	0.00786097	4660.6	0.04771	0.187881	0.00656767	4660.6	0.0558029	0.237167	0.00713309	4660.6	0.188962	0.899013	0.00733796	4660.6	0.183352	0.901774	0.00742394	4660.6	0.190815	1.02955	0.00733074
4666.49	0.0414763	0.152757	0.00837448	4666.49	0.0553419	0.191571	0.00700152	4666.49	0.049058	0.172021	0.0078347	4666.49	0.0544015	0.253275	0.00760988	4666.49	0.0498446	0.192374	0.00684446	4666.49	0.0585007	0.24087	0.00733222	4666.49	0.184546	0.910291	0.00749656	4666.49	0.189895	0.894636	0.00720276	4666.49	0.18917	0.998214	0.00733892
4672.38	0.0413368	0.138776	0.0080168	4672.38	0.0545516	0.199234	0.0068338	4672.38	0.0492307	0.170117	0.00755945	4672.38	0.0585066	0.259532	0.00734352	4672.38	0.0517956	0.20496	0.00694393	4672.38	0.0583784	0.244655	0.00737569	4672.38	0.189089	0.909088	0.00735096	4672.38	0.17793	0.913221	0.007238	4672.38	0.190405	0.991096	0.00737259
4678.27	0.0382018	0.151387	0.00840855	4678.27	0.0544719	0.177945	0.00717959	4678.27	0.0531458	0.158921	0.00774547	4678.27	0.0591925	0.243606	0.00762031	4678.27	0.0484257	0.191185	0.00680827	4678.27	0.0617879	0.217879	0.00724976	4678.27	0.191498	0.882562	0.00725722	4678.27	0.181701	0.89613	0.00713925	4678.27	0.191216	1.00595	0.00776255
4684.16	0.0408348	0.158933	0.00853997	4684.16	0.0590406	0.185927	0.00702106	4684.17	0.0504579	0.163739	0.00751119	4684.16	0.0492599	0.253847	0.00793064	4684.16	0.0472325	0.187829	0.0067948	4684.17	0.0571562	0.240035	0.00741746	4684.17	0.185303	0.907566	0.00736083	4684.16	0.182976	0.895354	0.0069692	4684.17	0.195213	1.03371	0.00716602
4690.06	0.0415679	0.151859	0.00886558	4690.06	0.0556072	0.17924	0.00688804	4690.06	0.0482903	0.183953	0.00769725	4690.06	0.0593589	0.256813	0.00813274	4690.06	0.0478592	0.182663	0.00694988	4690.06	0.0569226	0.242198	0.00734701	4690.06	0.187262	0.928925	0.00706944	4690.06	0.188374	0.929658	0.00741861	4690.06	0.193088	0.991997	0.00718561
4695.95	0.0371463	0.148799	0.00821161	4695.95	0.0533098	0.190028	0.00722407	4695.95	0.0495926	0.174301	0.00765347	4695.95	0.0612402	0.251863	0.00776979	4695.95	0.0498278	0.19008	0.0069443	4695.95	0.0615306	0.241619	0.00742426	4695.95	0.186456	0.92401	0.00750355	4695.95	0.178293	0.885452	0.00719447	4695.95	0.188982	0.977125	0.00779891
4701.84	0.0401475	0.153513	0.00834764	4701.84	0.0572591	0.182315	0.00715211	4701.84	0.0450554	0.175209	0.00771802	4701.84	0.0551457	0.243908	0.00767092	4701.84	0.0472329	0.199508	0.00714085	4701.84	0.0576214	0.258158	0.00772334	4701.84	0.187938	0.917238	0.00758492	4701.84	0.180268	0.90635	0.00711286	4701.84	0.189481	0.994016	0.00735976
4707.73	0.0447115	0.141298	0.00814956	4707.73	0.057068	0.191794	0.00694321	4707.73	0.0482127	0.177009	0.00761151	4707.73	0.0587384	0.2596	0.0078365	4707.73	0.0508004	0.189229	0.00691683	4707.73	0.0567321	0.233762	0.00756401	4707.73	0.182914	0.904378	0.00758709	4707.73	0.183596	0.90791	0.00700564	4707.73	0.194403	1.00989	0.00737599
4713.62	0.040984	0.146385	0.00817252	4713.62	0.0546855	0.194976	0.00724387	4713.63	0.0500483	0.179369	0.00765533	4713.62	0.0572817	0.231413	0.00748663	4713.62	0.0510784	0.19204	0.00737004	4713.63	0.0598355	0.25031	0.00773199	4713.63	0.187583	0.884663	0.00726914	4713.62	0.17898	0.868325	0.00708952	4713.63	0.192127	0.999699	0.00731744
4719.52	0.0401546	0.148774	0.00851485	4719.52	0.0569335	0.194773	0.00703133	4719.52	0.0512012	0.180192	0.00791868	4719.52	0.0519741	0.251556	0.00744233	4719.52	0.0443483	0.189757	0.00678612	4719.52	0.0596128	0.252124	0.00781412	4719.52	0.180745	0.907961	0.00760238	4719.52	0.188378	0.872157	0.00705819	4719.52	0.194361	1.04498	0.00707708
4725.41	0.0409783	0.154303	0.00866547	4725.41	0.0541234	0.203268	0.00715357	4725.41	0.050652	0.178276	0.00808205	4725.41	0.0574351	0.254982	0.00749407	4725.41	0.0466771	0.189528	0.0067774	4725.41	0.0578859	0.238381	0.00695542	4725.41	0.184561	0.900867	0.00789801	4725.41	0.184584	0.910621	0.00703834	4725.41	0.196532	1.01049	0.0072375
4731.3	0.0407012	0.150787	0.00858568	4731.3	0.0532718	0.189924	0.00678219	4731.3	0.0464599	0.172039	0.0082257	4731.3	0.0584468	0.243223	0.00789082	4731.3	0.052139	0.196906	0.00713566	4731.3	0.0671911	0.232477	0.00683895	4731.3	0.186636	0.883448	0.00730784	4731.3	0.180855	0.901551	0.00731348	4731.3	0.195466	0.997755	0.0076569
4737.19	0.0397272	0.142013	0.00852255	4737.19	0.0552881	0.178052	0.00696343	4737.19	0.0490417	0.192318	0.00790411	4737.19	0.0580967	0.239669	0.00773438	4737.19	0.0493815	0.193005	0.00704563	4737.19	0.0624559	0.225327	0.00784989	4737.19	0.186516	0.86863	0.00732863	4737.19	0.187057	0.933282	0.0070257	4737.19	0.186319	1.01926	0.00758307
4743.08	0.0419056	0.137029	0.00849719	4743.08	0.0567504	0.192084	0.00641785	4743.09	0.0505697	0.177436	0.0080326	4743.08	0.0611586	0.252771	0.00735858	4743.08	0.0537024	0.196358	0.00709884	4743.09	0.0621919	0.252329	0.00750865	4743.09	0.183466	0.857337	0.00747978	4743.08	0.179895	0.888418	0.00707347	4743.09	0.194366	1.00607	0.00786545
4748.98	0.0427266	0.145007	0.0084215	4748.98	0.0566447	0.182859	0.0070077	4748.98	0.0501369	0.175729	0.00735473	4748.98	0.0552515	0.253469	0.00770014	4748.98	0.0489012	0.195775	0.00703263	4748.98	0.0594946	0.259953	0.00785885	4748.98	0.184412	0.905384	0.00729677	4748.98	0.179562	0.902691	0.00733229	4748.98	0.194239	1.00341	0.00734032
4754.87	0.0412541	0.148904	0.00836532	4754.87	0.057457	0.193551	0.00730481	4754.87	0.0465472	0.175775	0.00766405	4754.87	0.0552631	0.230436	0.00751018	4754.87	0.0494315	0.196629	0.00655747	4754.87	0.0617765	0.229756	0.00729855	4754.87	0.183455	0.918414	0.00707855	4754.87	0.188293	0.917529	0.00688458	4754.87	0.197519	1.03718	0.00730274
4760.76	0.0411996	0.146924	0.00859745	4760.76	0.0548479	0.189586	0.00678566	4760.76	0.0462805	0.18744	0.00772187	4760.76	0.0596898	0.249824	0.0077075	4760.76	0.0499242	0.195886	0.00660504	4760.76	0.0604722	0.233826	0.00770872	4760.76	0.180405	0.89141	0.00765568	4760.76	0.180264	0.903973	0.00702821	4760.76	0.192087	1.00237	0.00742067
4766.65	0.040237	0.1626	0.00851265	4766.65	0.0566539	0.175754	0.00685535	4766.65	0.0488084	0.175853	0.00729232	4766.65	0.0599909	0.264008	0.00735344	4766.65	0.0474658	0.193515	0.00669482	4766.65	0.0594976	0.243469	0.00754586	4766.65	0.187554	0.90122	0.00727681	4766.65	0.18049	0.911514	0.00715229	4766.65	0.192007	1.00612	0.00709495
4772.54	0.0426387	0.152328	0.00907297	4772.54	0.0510041	0.187004	0.00701986	4772.55	0.0503053	0.171624	0.00806393	4772.54	0.0558895	0.240128	0.00734051	4772.54	0.0489548	0.211733	0.00669925	4772.55	0.0608808	0.239839	0.00750802	4772.55	0.194065	0.880448	0.00724974	4772.54	0.189066	0.91637	0.00710112	4772.55	0.19036	1.00189	0.00741846
4778.44	0.0368333	0.148319	0.00873035	4778.44	0.0501014	0.179586	0.00656589	4778.44	0.0478755	0.169296	0.00791419	4778.44	0.0600874	0.241556	0.00795545	4778.44	0.0502736	0.193615	0.00689807	4778.44	0.0621521	0.253138	0.0075898	4778.44	0.184171	0.904117	0.00724422	4778.44	0.18383	0.890036	0.00734834	4778.44	0.196849	1.02119	0.00754118
4784.33	0.0441819	0.144747	0.00859049	4784.33	0.052123	0.182957	0.00704216	4784.33	0.0509964	0.185936	0.00742764	4784.33	0.0565859	0.243249	0.00800745	4784.33	0.0508769	0.186836	0.00718422	4784.33	0.0579305	0.239217	0.00749348	4784.33	0.195099	0.899702	0.00747047	4784.33	0.182033	0.892972	0.00759407	4784.33	0.195054	1.00421	0.00723638
4790.22	0.0426354	0.155404	0.00833205	4790.22	0.0515012	0.188862	0.00729522	4790.22	0.0471013	0.182966	0.00776158	4790.22	0.0578896	0.248485	0.00805191	4790.22	0.0504572	0.188308	0.00686931	4790.22	0.0546586	0.229617	0.00734429	4790.22	0.184513	0.896918	0.0077097	4790.22	0.183205	0.903543	0.00727423	4790.22	0.19039	1.01253	0.00774078
4796.11	0.0389173	0.15057	0.0089572	4796.11	0.0561718	0.202757	0.0071226	4796.11	0.0459717	0.174742	0.00779981	4796.11	0.0590482	0.242858	0.00806311	4796.11	0.0501968	0.191728	0.00713862	4796.11	0.0522796	0.235974	0.00801998	4796.11	0.187609	0.915689	0.00770859	4796.11	0.178241	0.895321	0.0069389	4796.11	0.196779	1.02086	0.00705516
4802	0.0412771	0.145539	0.00889823	4802	0.0616828	0.187446	0.00693521	4802.01	0.0500382	0.180889	0.00763369	4802	0.0596085	0.246801	0.00771488	4802	0.0468601	0.187059	0.00717411	4802.01	0.0550715	0.24431	0.00716	4802.01	0.183312	0.921387	0.00732564	4802	0.184128	0.899513	0.00722782	4802.01	0.195261	1.04217	0.00760157
4807.9	0.0402493	0.154722	0.00918542	4807.9	0.055005	0.174769	0.00679	4807.9	0.0474339	0.180113	0.00766233	4807.9	0.0633194	0.252416	0.00782811	4807.9	0.0467635	0.199283	0.00698007	4807.9	0.0628117	0.242109	0.00769936	4807.9	0.180918	0.894387	0.00738613	4807.9	0.187958	0.897373	0.00735722	4807.9	0.192821	1.02	0.00757479
4813.79	0.0396397	0.153774	0.00876756	4813.79	0.0560546	0.172148	0.00730577	4813.79	0.0481736	0.173024	0.00762153	4813.79	0.0533545	0.259999	0.00749832	4813.79	0.048824	0.199072	0.00716847	4813.79	0.0580914	0.252009	0.00735254	4813.79	0.181922	0.895947	0.0075898	4813.79	0.186658	0.883991	0.00752327	4813.79	0.190895	0.996719	0.00689171
4819.68	0.0404388	0.140646	0.00842356	4819.68	0.0568658	0.175825	0.00723533	4819.68	0.0483729	0.181747	0.00790888	4819.68	0.0620383	0.246029	0.00781315	4819.68	0.0470786	0.198818	0.00689806	4819.68	0.0596765	0.256291	0.00739452	4819.68	0.188667	0.885554	0.0072174	4819.68	0.181013	0.879177	0.00693157	4819.68	0.189922	1.0042	0.00730825
4825.57	0.0396102	0.148565	0.0085346	4825.57	0.0580299	0.179759	0.00692159	4825.57	0.0446804	0.186503	0.0077792	4825.57	0.0596355	0.241772	0.00812138	4825.57	0.0524766	0.184248	0.00690132	4825.57	0.0604386	0.246128	0.00758395	4825.57	0.184293	0.886107	0.00735968	4825.57	0.185642	0.918742	0.00722459	4825.57	0.183825	1.01595	0.00710717
4831.46	0.0444609	0.153858	0.00878307	4831.46	0.0565804	0.203935	0.00752446	4831.47	0.048999	0.177395	0.00796414	4831.46	0.0608602	0.244396	0.00811914	4831.46	0.0484944	0.203288	0.00684404	4831.47	0.0589662	0.243699	0.00718394	4831.47	0.191717	0.900458	0.00741001	4831.46	0.178919	0.893616	0.00723737	4831.47	0.19652	1.0065	0.00766872
4837.36	0.0430948	0.160823	0.00813046	4837.36	0.0618902	0.216288	0.00768685	4837.36	0.0463982	0.188983	0.00776676	4837.36	0.0588138	0.242396	0.00774753	4837.36	0.0451132	0.19856	0.00700607	4837.36	0.0574472	0.243909	0.00731155	4837.36	0.182335	0.888347	0.00730951	4837.36	0.176595	0.887876	0.00710908	4837.36	0.196811	0.987882	0.00770729
4843.25	0.0374881	0.148262	0.00840191	4843.25	0.0577217	0.193324	0.00731793	4843.25	0.0480663	0.183119	0.00746619	4843.25	0.0513905	0.249092	0.00805932	4843.25	0.0496467	0.191549	0.00715589	4843.25	0.0584541	0.225756	0.00769184	4843.25	0.185703	0.895436	0.00752245	4843.25	0.182035	0.875654	0.0071126	4843.25	0.19653	0.980829	0.0075921
4849.14	0.0394882	0.150479	0.008549	4849.14	0.0535686	0.19515	0.00674071	4849.14	0.0463603	0.173014	0.00781859	4849.14	0.0548076	0.24952	0.00744975	4849.14	0.051039	0.195215	0.00712074	4849.14	0.0531801	0.247041	0.00726621	4849.14	0.188559	0.875629	0.00770706	4849.14	0.182409	0.895138	0.00710463	4849.14	0.187876	1.00662	0.00739144
4855.03	0.0435346	0.155208	0.00874672	4855.03	0.0544649	0.186408	0.00698672	4855.03	0.0470648	0.178727	0.00783194	4855.03	0.0601774	0.249713	0.00774953	4855.03	0.0476454	0.184703	0.00691055	4855.03	0.0619569	0.242869	0.00762791	4855.03	0.191838	0.906148	0.00721132	4855.03	0.17956	0.894165	0.00737676	4855.03	0.190322	1.01908	0.00740618
4860.92	0.0422803	0.148305	0.00847408	4860.92	0.0556318	0.17832	0.00701967	4860.93	0.0496249	0.179671	0.00768092	4860.92	0.0604576	0.237982	0.00743136	4860.92	0.0545934	0.201084	0.00722912	4860.93	0.055477	0.252833	0.00784288	4860.93	0.193061	0.896716	0.0075258	4860.92	0.182369	0.885786	0.0072308	4860.93	0.194083	1.01413	0.00770637
4866.82	0.042251	0.142611	0.00897998	4866.82	0.0563738	0.188502	0.00730496	4866.82	0.0471138	0.173191	0.00769934	4866.82	0.0593202	0.24172	0.00797445	4866.82	0.0464415	0.193968	0.00675678	4866.82	0.0550218	0.248663	0.00738316	4866.82	0.191974	0.917092	0.00713165	4866.82	0.183742	0.892814	0.00723857	4866.82	0.191025	1.00041	0.00765648
4872.71	0.0451938	0.147993	0.0088765	4872.71	0.0582757	0.194967	0.00688054	4872.71	0.0456581	0.169592	0.00779344	4872.71	0.053235	0.237751	0.00793935	4872.71	0.0500487	0.189655	0.0066073	4872.71	0.0588037	0.240972	0.00795856	4872.71	0.184743	0.914911	0.0076226	4872.71	0.18326	0.872469	0.00727089	4872.71	0.194053	1.00928	0.0074035
4878.6	0.0427852	0.147952	0.00883612	4878.6	0.0563342	0.19831	0.00688028	4878.6	0.049096	0.180874	0.00767039	4878.6	0.0599675	0.244262	0.00815925	4878.6	0.0516878	0.185003	0.00658274	4878.6	0.0552855	0.238933	0.00760909	4878.6	0.184367	0.92815	0.00756254	4878.6	0.182232	0.86249	0.00717992	4878.6	0.188827	0.979099	0.00711741
4884.49	0.0391416	0.142137	0.00832147	4884.49	0.0561724	0.187753	0.00700367	4884.49	0.0461422	0.177735	0.00796535	4884.49	0.0603592	0.245112	0.00856871	4884.49	0.0515097	0.188043	0.00661824	4884.49	0.0554453	0.245376	0.00720464	4884.49	0.188736	0.898205	0.00721068	4884.49	0.170798	0.872168	0.00689475	4884.49	0.191466	1.00726	0.00752554
4890.38	0.0398277	0.15324	0.00851058	4890.38	0.0589066	0.185105	0.00672152	4890.39	0.0468785	0.1877	0.00802005	4890.38	0.0572003	0.243965	0.00737178	4890.38	0.0454412	0.188983	0.00694167	4890.39	0.0605548	0.239266	0.0071874	4890.39	0.192604	0.877557	0.00762259	4890.38	0.179223	0.886937	0.00688261	4890.39	0.190556	1.01504	0.0071075
4896.28	0.0412542	0.156947	0.00852647	4896.28	0.0502794	0.177503	0.00733468	4896.28	0.0470185	0.176514	0.00749636	4896.28	0.0584904	0.248368	0.00757816	4896.28	0.0493746	0.192472	0.00692184	4896.28	0.0573201	0.252523	0.00770287	4896.28	0.178426	0.893145	0.0073551	4896.28	0.176719	0.881842	0.00698435	4896.28	0.193778	1.01064	0.00726332
4902.17	0.0414437	0.148066	0.00866885	4902.17	0.0528726	0.176472	0.00718229	4902.17	0.049761	0.171364	0.0075091	4902.17	0.0608265	0.251564	0.00816209	4902.17	0.0496322	0.18834	0.00674264	4902.17	0.0571608	0.257868	0.00765941	4902.17	0.187109	0.894697	0.00758141	4902.17	0.178479	0.892827	0.00714205	4902.17	0.191721	1.02401	0.00772179
4908.06	0.0423902	0.158658	0.00842563	4908.06	0.0563925	0.191294	0.00692449	4908.06	0.0487327	0.182131	0.00795011	4908.06	0.0561962	0.253931	0.00758683	4908.06	0.0479357	0.18115	0.00696625	4908.06	0.0589722	0.246982	0.00757269	4908.06	0.183353	0.89091	0.00728878	4908.06	0.186467	0.883791	0.00699694	4908.06	0.196163	1.03755	0.00759505
4913.95	0.0421591	0.150555	0.00852284	4913.95	0.0502197	0.183138	0.00698584	4913.95	0.048967	0.176288	0.00789634	4913.95	0.0571869	0.243668	0.00765903	4913.95	0.0513182	0.196004	0.00655855	4913.95	0.0538943	0.245018	0.00726571	4913.95	0.184763	0.869806	0.00724153	4913.95	0.187821	0.891277	0.00679041	4913.95	0.189386	1.00514	0.00764333
4919.84	0.0430702	0.148792	0.00852824	4919.85	0.056375	0.185326	0.00667167	4919.85	0.0516477	0.177054	0.00747078	4919.85	0.06149	0.243693	0.00756033	4919.84	0.0519382	0.201928	0.00680713	4919.85	0.0544251	0.238864	0.00716056	4919.85	0.190581	0.900033	0.00710947	4919.85	0.174705	0.882344	0.00704873	4919.85	0.186255	1.01997	0.00734959
4925.74	0.0405925	0.138706	0.0083091	4925.74	0.05927	0.189433	0.00728764	4925.74	0.0467689	0.167222	0.00811253	4925.74	0.056142	0.242564	0.00769366	4925.74	0.052605	0.183268	0.00683749	4925.74	0.0582714	0.252599	0.00768659	4925.74	0.192543	0.908133	0.00726456	4925.74	0.182627	0.881912	0.00743632	4925.74	0.189803	1.00243	0.00759988
4931.63	0.0412524	0.151181	0.00826292	4931.63	0.0542478	0.189593	0.00718811	4931.63	0.051383	0.178177	0.0074749	4931.63	0.0592031	0.254618	0.00798895	4931.63	0.0462094	0.188057	0.00716246	4931.63	0.0500435	0.241688	0.00772248	4931.63	0.187527	0.932023	0.00732166	4931.63	0.183521	0.886971	0.00752429	4931.63	0.189224	0.996863	0.00787883
4937.52	0.0440165	0.142379	0.00869676	4937.52	0.0522323	0.198031	0.00713846	4937.52	0.0518978	0.171522	0.00776065	4937.52	0.0558597	0.240422	0.00774882	4937.52	0.0465378	0.187786	0.00658379	4937.52	0.0610744	0.250838	0.00759968	4937.52	0.189029	0.918685	0.00733713	4937.52	0.183577	0.910381	0.00715821	4937.52	0.196034	0.981617	0.00727898
4943.41	0.0408026	0.15004	0.00847566	4943.41	0.0553931	0.173656	0.00672874	4943.41	0.0490276	0.175609	0.00751854	4943.41	0.06135	0.259751	0.00750595	4943.41	0.050544	0.190757	0.00715386	4943.41	0.059714	0.25248	0.00732118	4943.41	0.183142	0.910166	0.00772862	4943.41	0.19082	0.889203	0.00711465	4943.41	0.191532	1.01011	0.00773664
4949.3	0.039571	0.151215	0.00855111	4949.31	0.0541793	0.195583	0.00686747	4949.31	0.0506371	0.178429	0.00811029	4949.31	0.0562948	0.237589	0.00728224	4949.3	0.0508966	0.194208	0.0065972	4949.31	0.0639289	0.252264	0.00715902	4949.31	0.183797	0.897694	0.00764879	4949.31	0.183074	0.891015	0.00721799	4949.31	0.186623	1.00885	0.00738282
4955.2	0.0389325	0.159966	0.0081508	4955.2	0.0619396	0.185089	0.00658213	4955.2	0.046455	0.172822	0.00743121	4955.2	0.0559555	0.251179	0.00720016	4955.2	0.0446814	0.180376	0.00688669	4955.2	0.0617051	0.247107	0.00767655	4955.2	0.183498	0.907128	0.00755436	4955.2	0.178031	0.874736	0.00725874	4955.2	0.18547	1.00551	0.00726787
4961.09	0.0398779	0.153156	0.00852	4961.09	0.0557382	0.192519	0.00720588	4961.09	0.0485652	0.184177	0.00802754	4961.09	0.0562281	0.248605	0.00762222	4961.09	0.0520705	0.194708	0.00660545	4961.09	0.0598446	0.251675	0.00747257	4961.09	0.1892	0.914092	0.00760151	4961.09	0.177154	0.908433	0.00706795	4961.09	0.196771	1.02822	0.00745576
4966.98	0.0410463	0.144767	0.00842933	4966.98	0.0551369	0.195251	0.00688893	4966.98	0.0497777	0.192158	0.00794151	4966.98	0.054988	0.238196	0.00752102	4966.98	0.0479127	0.199117	0.00688203	4966.98	0.0608345	0.252773	0.0076242	4966.98	0.186926	0.889404	0.00756465	4966.98	0.18069	0.873453	0.0069035	4966.98	0.196779	1.02287	0.00717218
4972.87	0.0440911	0.150643	0.00841159	4972.87	0.0611283	0.1829	0.00744908	4972.87	0.0514261	0.191724	0.00793148	4972.87	0.0581002	0.229393	0.00746034	4972.87	0.0486553	0.19503	0.00721647	4972.87	0.0613524	0.234115	0.00731872	4972.87	0.18893	0.973115	0.00776173	4972.87	0.184156	0.891421	0.00724133	4972.87	0.199647	1.01998	0.00746717
4978.76	0.0433682	0.148946	0.00848586	4978.77	0.0520398	0.183206	0.00732419	4978.77	0.0475697	0.175858	0.00799766	4978.77	0.0535168	0.244727	0.0079848	4978.76	0.0505381	0.19558	0.00729637	4978.77	0.0586661	0.237409	0.00680469	4978.77	0.189361	0.922143	0.00730468	4978.77	0.180228	0.906004	0.00734625	4978.77	0.202437	1.01751	0.00756792
4984.66	0.0400538	0.163066	0.00841173	4984.66	0.0556299	0.192628	0.00692993	4984.66	0.0442444	0.180298	0.00752826	4984.66	0.0562229	0.255694	0.00774378	4984.66	0.0463652	0.195392	0.0067359	4984.66	0.0599927	0.236559	0.00761773	4984.66	0.185568	0.868179	0.0077051	4984.66	0.176215	0.919153	0.00757358	4984.66	0.195982	0.985195	0.00813939
4990.55	0.0416835	0.152617	0.00879869	4990.55	0.0547671	0.184768	0.00706344	4990.55	0.0529545	0.170394	0.00750994	4990.55	0.064244	0.240554	0.00730649	4990.55	0.0481924	0.194285	0.00672768	4990.55	0.0585011	0.247596	0.00789894	4990.55	0.185388	0.918086	0.00751772	4990.55	0.1814	0.924382	0.00781377	4990.55	0.193941	1.05012	0.00716744
4996.44	0.0392519	0.151016	0.00831258	4996.44	0.0561262	0.18791	0.00702947	4996.44	0.0492457	0.171072	0.00774589	4996.44	0.0547246	0.239561	0.00797929	4996.44	0.0514601	0.197506	0.00667546	4996.44	0.0590514	0.25015	0.00735814	4996.44	0.190337	0.918999	0.00748747	4996.44	0.184257	0.9115	0.00759406	4996.44	0.196593	0.994484	0.00803605
5002.33	0.0398705	0.151361	0.0083983	5002.33	0.0534492	0.1861	0.00658035	5002.33	0.048365	0.178705	0.00827188	5002.33	0.0609497	0.245716	0.00717865	5002.33	0.0534573	0.199793	0.00655428	5002.33	0.0631169	0.248121	0.00738251	5002.33	0.187573	0.903883	0.00733764	5002.33	0.177822	0.876125	0.00733801	5002.33	0.198658	0.995265	0.007456
5008.23	0.0400141	0.148775	0.00830497	5008.23	0.0526711	0.194117	0.00730094	5008.23	0.0501594	0.190837	0.00803938	5008.23	0.0608526	0.235457	0.00735358	5008.22	0.0497603	0.183047	0.00688733	5008.23	0.0635702	0.251129	0.0077413	5008.23	0.186842	0.913366	0.00718825	5008.23	0.180315	0.896702	0.00695713	5008.23	0.187041	1.0066	0.0074632
5014.12	0.0405319	0.146969	0.00836262	5014.12	0.0551639	0.191341	0.00688661	5014.12	0.0482863	0.182429	0.00805886	5014.12	0.0581545	0.248481	0.00749919	5014.12	0.0514058	0.182319	0.00663671	5014.12	0.0555017	0.246012	0.00741423	5014.12	0.192307	0.888976	0.00725418	5014.12	0.179925	0.923467	0.00710537	5014.12	0.187598	1.01762	0.00725681
5020.01	0.0380568	0.14808	0.00807327	5020.01	0.0640798	0.179936	0.0072552	5020.01	0.0482828	0.178784	0.0080414	5020.01	0.0591898	0.229998	0.00784945	5020.01	0.048525	0.177633	0.00705511	5020.01	0.058412	0.2436	0.00714803	5020.01	0.187025	0.897549	0.00774896	5020.01	0.180487	0.911879	0.00746691	5020.01	0.194114	0.977839	0.00726223
5025.9	0.0410325	0.148935	0.00825543	5025.9	0.0547354	0.197358	0.00692391	5025.9	0.04495	0.181744	0.00739713	5025.9	0.0540292	0.244415	0.00741025	5025.9	0.0469529	0.191626	0.00677853	5025.9	0.0574943	0.233362	0.00721885	5025.9	0.187357	0.903624	0.00782813	5025.9	0.176575	0.897918	0.00739547	5025.9	0.18884	1.01236	0.00738197
5031.79	0.0398802	0.147989	0.00857862	5031.79	0.053741	0.180859	0.0066825	5031.79	0.0490397	0.167411	0.00748298	5031.79	0.0598328	0.241073	0.00782049	5031.79	0.0507058	0.184337	0.00706453	5031.79	0.0563723	0.244824	0.00783431	5031.79	0.185633	0.947228	0.00736921	5031.79	0.18758	0.90912	0.00765994	5031.79	0.193344	1.02758	0.00759148
5037.69	0.0396305	0.153957	0.00832087	5037.69	0.0586467	0.18268	0.00699955	5037.69	0.04686	0.178724	0.00756648	5037.69	0.0524279	0.236318	0.00759061	5037.68	0.0496678	0.194018	0.00654812	5037.69	0.0609857	0.237783	0.0072282	5037.69	0.195262	0.922681	0.00776746	5037.69	0.174086	0.923593	0.00779551	5037.69	0.194787	1.03807	0.00776073
5043.58	0.0391249	0.144936	0.00855132	5043.58	0.0477224	0.197228	0.00740971	5043.58	0.0485984	0.182051	0.00819971	5043.58	0.0568894	0.242985	0.00745324	5043.58	0.0476416	0.192916	0.00708964	5043.58	0.0624518	0.248553	0.00752673	5043.58	0.189306	0.903323	0.00728588	5043.58	0.17608	0.935585	0.00742259	5043.58	0.19252	1.00597	0.00791901
5049.47	0.0396815	0.149302	0.00837609	5049.47	0.0508983	0.199021	0.00722259	5049.47	0.0509739	0.18509	0.00818091	5049.47	0.0558446	0.246584	0.00745288	5049.47	0.0479018	0.192772	0.00674785	5049.47	0.0619453	0.234549	0.00738382	5049.47	0.185869	0.901293	0.00730723	5049.47	0.180564	0.911823	0.00698375	5049.47	0.192733	1.0255	0.00748319
5055.36	0.0413179	0.148639	0.00854488	5055.36	0.0586177	0.185202	0.00676596	5055.36	0.0471649	0.177382	0.008311	5055.36	0.0512201	0.249689	0.00780762	5055.36	0.0495645	0.180079	0.00652421	5055.36	0.0559349	0.233715	0.00718144	5055.36	0.191063	0.927471	0.00735884	5055.36	0.185479	0.878678	0.00726971	5055.36	0.187883	0.990218	0.00736921
5061.25	0.0426815	0.151453	0.0084537	5061.25	0.0541226	0.198056	0.00736537	5061.25	0.0439668	0.167751	0.00740128	5061.25	0.0564701	0.243047	0.00780862	5061.25	0.0509594	0.191887	0.00729027	5061.25	0.0592284	0.255412	0.00784014	5061.26	0.195075	0.888908	0.00726612	5061.25	0.191118	0.913494	0.00765	5061.26	0.193779	0.99556	0.00763852
5067.15	0.0414568	0.149183	0.0082776	5067.15	0.0503196	0.187902	0.00701701	5067.15	0.04653	0.179942	0.00782344	5067.15	0.0580411	0.239658	0.00786776	5067.14	0.0474523	0.192365	0.00730352	5067.15	0.0615629	0.240272	0.0072324	5067.15	0.187896	0.894455	0.00737397	5067.15	0.182055	0.910155	0.00734438	5067.15	0.196169	1.01467	0.00742603
5073.04	0.040999	0.147835	0.00864101	5073.04	0.0522108	0.186708	0.00670607	5073.04	0.0493249	0.172379	0.00803013	5073.04	0.0553447	0.235662	0.00776757	5073.04	0.0485006	0.192526	0.00689455	5073.04	0.0612738	0.236776	0.00763323	5073.04	0.182655	0.889771	0.00734925	5073.04	0.175488	0.890915	0.00768184	5073.04	0.191099	1.02992	0.0075176
5078.93	0.0422503	0.140389	0.00862285	5078.93	0.0558539	0.176172	0.006801	5078.93	0.0493821	0.187222	0.00736485	5078.93	0.0543309	0.244732	0.00755143	5078.93	0.0512314	0.186179	0.00719124	5078.93	0.058073	0.224911	0.00804663	5078.93	0.184458	0.89772	0.00743568	5078.93	0.185018	0.903876	0.0075965	5078.93	0.198053	0.99943	0.0073612
5084.82	0.0401374	0.153634	0.008589	5084.82	0.0519949	0.188197	0.00703812	5084.82	0.0540661	0.184352	0.00756621	5084.82	0.0603626	0.230336	0.00767767	5084.82	0.0498676	0.193993	0.00729936	5084.82	0.0559812	0.248629	0.00739638	5084.82	0.188846	0.899502	0.00736132	5084.82	0.184876	0.900874	0.00729404	5084.82	0.192879	1.01554	0.0076981
5090.71	0.047578	0.155677	0.00866264	5090.71	0.0560485	0.193991	0.00759048	5090.71	0.050082	0.189214	0.00761782	5090.71	0.0556757	0.223717	0.00782955	5090.71	0.0482391	0.18597	0.00695348	5090.71	0.0600301	0.241205	0.00753644	5090.72	0.189228	0.899547	0.0076115	5090.71	0.181673	0.911043	0.00731363	5090.72	0.197809	1.02071	0.00755572
5096.61	0.0381206	0.15378	0.0083514	5096.61	0.0518878	0.175699	0.00684004	5096.61	0.0504528	0.186339	0.00782525	5096.61	0.0592517	0.259701	0.00744043	5096.6	0.0492828	0.190248	0.00706915	5096.61	0.0588102	0.232901	0.00714198	5096.61	0.184089	0.882215	0.00745775	5096.61	0.180216	0.934547	0.00732641	5096.61	0.193047	1.01724	0.00723742
5102.5	0.043013	0.143721	0.00814312	5102.5	0.0514726	0.183304	0.00685137	5102.5	0.0511041	0.178047	0.00798778	5102.5	0.0599284	0.2418	0.00783399	5102.5	0.0505983	0.182423	0.00703235	5102.5	0.0586422	0.251274	0.00734907	5102.5	0.189193	0.918859	0.00746359	5102.5	0.184405	0.937391	0.00743021	5102.5	0.192139	1.01889	0.00725822
5108.39	0.0402394	0.150339	0.00810477	5108.39	0.0552245	0.190866	0.00715909	5108.39	0.0483915	0.177341	0.00822233	5108.39	0.0587172	0.244942	0.00755743	5108.39	0.0503154	0.183743	0.00705052	5108.39	0.0641771	0.240632	0.00754974	5108.39	0.190133	0.892783	0.00736494	5108.39	0.17696	0.882786	0.00745509	5108.39	0.194686	1.01551	0.0070583
5114.28	0.0405765	0.149652	0.00816976	5114.28	0.0528006	0.189392	0.00752226	5114.28	0.046117	0.182124	0.00753131	5114.28	0.0562388	0.244621	0.00805543	5114.28	0.0483357	0.196793	0.00753222	5114.28	0.057434	0.244752	0.00768032	5114.28	0.193663	0.951994	0.00739456	5114.28	0.177655	0.867603	0.00697316	5114.28	0.188348	0.998819	0.00728968
5120.17	0.0409124	0.160907	0.00877496	5120.17	0.0508115	0.177763	0.00674611	5120.17	0.0473033	0.17423	0.00752774	5120.17	0.0562888	0.243844	0.00763385	5120.17	0.050611	0.187258	0.00679873	5120.17	0.0610469	0.247184	0.00726535	5120.18	0.185153	0.907575	0.0073147	5120.17	0.179741	0.89203	0.00757835	5120.18	0.192977	0.983564	0.00725275
5126.07	0.0393167	0.154052	0.00848609	5126.07	0.0545244	0.189373	0.0077231	5126.07	0.0502318	0.180763	0.00777428	5126.07	0.0589296	0.231515	0.00738645	5126.06	0.0491904	0.191808	0.00704311	5126.07	0.0593844	0.24636	0.00767562	5126.07	0.181644	0.930398	0.00776507	5126.07	0.183514	0.899155	0.00710102	5126.07	0.1927	1.00764	0.00759018
5131.96	0.0387473	0.150511	0.00849997	5131.96	0.0531597	0.191349	0.00730567	5131.96	0.0490401	0.180793	0.00816024	5131.96	0.0539015	0.24611	0.00754023	5131.96	0.0477797	0.197918	0.00661868	5131.96	0.055282	0.260405	0.00741753	5131.96	0.182847	0.933841	0.00790481	5131.96	0.186582	0.891021	0.00708973	5131.96	0.185981	1.02629	0.00755798
5137.85	0.0401701	0.153315	0.00846899	5137.85	0.0493965	0.185006	0.00686897	5137.85	0.0451646	0.176271	0.00781923	5137.85	0.0578219	0.241006	0.00736159	5137.85	0.0512311	0.202583	0.00701887	5137.85	0.0554638	0.226356	0.00727056	5137.85	0.180883	0.9317	0.00767969	5137.85	0.181211	0.903036	0.00767696	5137.85	0.194458	1.02738	0.00729476
5143.74	0.041443	0.137212	0.00846213	5143.74	0.0598198	0.192376	0.00714745	5143.74	0.0470774	0.189941	0.00812337	5143.74	0.0589984	0.247822	0.00778998	5143.74	0.0514785	0.197044	0.00685547	5143.74	0.0563789	0.25018	0.00756319	5143.74	0.184201	0.913348	0.00750474	5143.74	0.177817	0.883099	0.00705326	5143.74	0.192016	1.01622	0.00733447
5149.63	0.0386973	0.148602	0.00862848	5149.63	0.0558693	0.198775	0.00682883	5149.63	0.052434	0.18936	0.00795126	5149.63	0.0557706	0.239981	0.00745838	5149.63	0.0480297	0.188525	0.00682146	5149.63	0.0571057	0.250758	0.00723504	5149.64	0.183935	0.901035	0.00731072	5149.63	0.179863	0.867822	0.00741664	5149.64	0.194709	1.03234	0.0081778
5155.53	0.0389524	0.142598	0.0088388	5155.53	0.0600208	0.182929	0.00715728	5155.53	0.0464275	0.184008	0.00780142	5155.53	0.0562197	0.231379	0.00759375	5155.52	0.0513142	0.192465	0.00727573	5155.53	0.0583852	0.230144	0.00747131	5155.53	0.182743	0.916349	0.00783425	5155.53	0.173119	0.896196	0.00707448	5155.53	0.196317	1.03365	0.00737407
5161.42	0.0382279	0.148188	0.00830193	5161.42	0.053683	0.182411	0.00726563	5161.42	0.0560904	0.182223	0.00779482	5161.42	0.0592746	0.234106	0.0076707	5161.42	0.0454295	0.186363	0.00702918	5161.42	0.061371	0.236559	0.00759209	5161.42	0.190514	0.925322	0.00745535	5161.42	0.182274	0.918486	0.00741068	5161.42	0.198126	1.04291	0.00795958
5167.31	0.0416027	0.150707	0.00832381	5167.31	0.0526981	0.19534	0.00691034	5167.31	0.0516987	0.192634	0.00739916	5167.31	0.0569565	0.24189	0.00819219	5167.31	0.049924	0.192634	0.00694153	5167.31	0.0577039	0.235856	0.00739201	5167.31	0.180976	0.902519	0.00794673	5167.31	0.180367	0.909887	0.00752195	5167.31	0.190539	1.02698	0.00755625
5173.2	0.0401428	0.152398	0.00897587	5173.2	0.0544421	0.182559	0.00653705	5173.2	0.048447	0.179625	0.00790726	5173.2	0.0635832	0.231757	0.00782589	5173.2	0.0517972	0.190807	0.00699319	5173.2	0.0581933	0.238486	0.00798827	5173.2	0.185122	0.894846	0.00744996	5173.2	0.17915	0.907187	0.00717173	5173.2	0.185563	1.02298	0.00721562
5179.09	0.0396359	0.146933	0.00822867	5179.09	0.0550045	0.183718	0.00738605	5179.09	0.0490965	0.182956	0.00746951	5179.09	0.0580912	0.255662	0.0077433	5179.09	0.0510918	0.193994	0.00720343	5179.09	0.056648	0.24798	0.00744433	5179.1	0.189913	0.923835	0.0074131	5179.09	0.177891	0.928742	0.0072997	5179.1	0.192875	0.982167	0.00689452
5184.99	0.0422947	0.142763	0.0080954	5184.99	0.0594968	0.194629	0.00738415	5184.99	0.0506765	0.183563	0.00756495	5184.99	0.0563837	0.246456	0.00755917	5184.98	0.0491605	0.181919	0.00714211	5184.99	0.0555941	0.256303	0.00756168	5184.99	0.194031	0.911013	0.00675025	5184.99	0.179381	0.895546	0.00755035	5184.99	0.187923	1.04648	0.00738275
5190.88	0.040841	0.145235	0.0086568	5190.88	0.0548638	0.181452	0.0072459	5190.88	0.0484298	0.187698	0.0076863	5190.88	0.0602687	0.245128	0.00785618	5190.88	0.0454729	0.190177	0.00675777	5190.88	0.0603003	0.262565	0.00749265	5190.88	0.193264	0.932862	0.00766262	5190.88	0.182566	0.889372	0.00726641	5190.88	0.192513	1.01362	0.00760279
5196.77	0.0355313	0.149839	0.00855026	5196.77	0.0521345	0.198315	0.00758059	5196.77	0.0493783	0.19562	0.00731699	5196.77	0.0566719	0.25905	0.00767923	5196.77	0.046296	0.195708	0.00683571	5196.77	0.0573573	0.237426	0.00756421	5196.77	0.186357	0.918159	0.00797548	5196.77	0.179208	0.905022	0.007096	5196.77	0.187574	1.02805	0.00703661
5202.66	0.0411368	0.1441	0.00831065	5202.66	0.0575452	0.18458	0.0068351	5202.66	0.0479394	0.19122	0.00785886	5202.66	0.0600312	0.245968	0.00783314	5202.66	0.0514664	0.186722	0.00716791	5202.66	0.0600746	0.23866	0.00706966	5202.66	0.187193	0.92101	0.00737094	5202.66	0.183391	0.93601	0.00709998	5202.66	0.189252	1.04344	0.00736637
5208.55	0.041061	0.152321	0.00886008	5208.55	0.0599762	0.199014	0.00659914	5208.55	0.0494788	0.181289	0.00758927	5208.55	0.0534242	0.237346	0.00805299	5208.55	0.0508092	0.185776	0.00697493	5208.55	0.0604813	0.242833	0.00754127	5208.56	0.18981	0.910512	0.00767465	5208.55	0.186159	0.890575	0.00760304	5208.56	0.186782	1.01672	0.00710615
5214.45	0.0424651	0.148913	0.00854243	5214.45	0.0541137	0.183731	0.0070328	5214.45	0.047741	0.167965	0.00760047	5214.45	0.0509615	0.250553	0.00793373	5214.44	0.050527	0.197628	0.00731998	5214.45	0.0581516	0.219915	0.00723318	5214.45	0.188314	0.912926	0.00716574	5214.45	0.171034	0.90246	0.0070438	5214.45	0.188098	1.03308	0.0072611
5220.34	0.0412229	0.144706	0.00865947	5220.34	0.0583332	0.192235	0.00738258	5220.34	0.0504641	0.175898	0.00763157	5220.34	0.0575925	0.244164	0.00753416	5220.34	0.0494181	0.194105	0.00714392	5220.34	0.0609423	0.217887	0.00799607	5220.34	0.188475	0.913293	0.00752668	5220.34	0.186936	0.903899	0.00746133	5220.34	0.191583	1.00988	0.00754648
5226.23	0.0438403	0.148606	0.00821636	5226.23	0.0527478	0.204148	0.00675787	5226.23	0.0493638	0.184536	0.00727427	5226.23	0.0580665	0.257421	0.00796515	5226.23	0.0506972	0.195217	0.0068768	5226.23	0.0556926	0.230453	0.00773143	5226.23	0.182479	0.913882	0.00733567	5226.23	0.17888	0.893229	0.00755766	5226.23	0.200926	1.00906	0.00759455
5232.12	0.0446532	0.154193	0.00823125	5232.12	0.0552968	0.191348	0.00712116	5232.12	0.0490053	0.180799	0.00827495	5232.12	0.0566162	0.247039	0.00737186	5232.12	0.0522633	0.193286	0.00687388	5232.12	0.0587653	0.236667	0.00736451	5232.12	0.186961	0.938495	0.00811865	5232.12	0.169106	0.868339	0.00724889	5232.12	0.193832	0.991746	0.00737316
5238.01	0.0380929	0.142835	0.00862565	5238.01	0.0557842	0.197356	0.00774493	5238.01	0.0484849	0.181817	0.00744991	5238.01	0.0570707	0.256386	0.00716438	5238.01	0.0468214	0.189532	0.00745194	5238.01	0.0593219	0.235027	0.00725319	5238.02	0.186088	0.90725	0.00730157	5238.01	0.177714	0.904621	0.00678575	5238.02	0.188315	1.01829	0.0074587
5243.91	0.0434033	0.152806	0.00771142	5243.91	0.0549278	0.183455	0.00747602	5243.91	0.0501284	0.184168	0.00818789	5243.91	0.0577794	0.257661	0.00762649	5243.9	0.0503709	0.193332	0.00713916	5243.91	0.0605645	0.244739	0.00709141	5243.91	0.182359	0.931217	0.00723363	5243.91	0.183238	0.923647	0.00728838	5243.91	0.190192	1.01806	0.00801874
5249.8	0.0446934	0.158227	0.00853195	5249.8	0.0556444	0.19616	0.00683636	5249.8	0.0508377	0.186251	0.00795991	5249.8	0.0530927	0.239793	0.00712427	5249.8	0.0509115	0.199929	0.00707672	5249.8	0.0583211	0.250735	0.00751704	5249.8	0.186104	0.909731	0.00796572	5249.8	0.181485	0.892579	0.00742893	5249.8	0.18848	1.01881	0.00766539
5255.69	0.0397523	0.151401	0.00881899	5255.69	0.057312	0.193295	0.00750208	5255.69	0.0472836	0.176574	0.00775063	5255.69	0.0539573	0.227176	0.00781364	5255.69	0.0484628	0.198182	0.00687553	5255.69	0.0606677	0.253674	0.00729997	5255.69	0.193754	0.898274	0.00794922	5255.69	0.177949	0.873394	0.00765935	5255.69	0.192562	1.01534	0.00736763
5261.58	0.0373974	0.142736	0.00845161	5261.58	0.058531	0.206242	0.00715288	5261.58	0.0482234	0.172427	0.00744997	5261.58	0.0500472	0.244287	0.0078594	5261.58	0.0459265	0.182138	0.00660159	5261.58	0.0596008	0.239472	0.00765274	5261.58	0.192927	0.930948	0.00737279	5261.58	0.185095	0.925307	0.00745564	5261.58	0.190948	0.98556	0.00775368
5267.47	0.0370935	0.143855	0.00865626	5267.47	0.0521113	0.179134	0.00687944	5267.47	0.0475536	0.169888	0.00749274	5267.47	0.0563052	0.241372	0.00757239	5267.47	0.0486187	0.200974	0.00705005	5267.47	0.0620573	0.240397	0.00772051	5267.48	0.188713	0.938983	0.00801465	5267.47	0.181753	0.905197	0.00741248	5267.48	0.195446	1.0178	0.00759759
5273.37	0.0434931	0.156007	0.00858084	5273.37	0.0509268	0.176168	0.00724839	5273.37	0.0486196	0.174532	0.00758838	5273.37	0.0603891	0.236246	0.00805865	5273.36	0.0525782	0.190488	0.00687873	5273.37	0.0620699	0.233436	0.00750245	5273.37	0.188987	0.920914	0.00814783	5273.37	0.183558	0.902145	0.00749233	5273.37	0.189767	1.02011	0.0076449
5279.26	0.0380073	0.144439	0.00824445	5279.26	0.0595479	0.188856	0.00709283	5279.26	0.0461146	0.180198	0.00796412	5279.26	0.0604256	0.239472	0.00794266	5279.26	0.0503821	0.184857	0.00698675	5279.26	0.0601192	0.227671	0.00772887	5279.26	0.192921	0.928006	0.00772041	5279.26	0.174562	0.885055	0.00765313	5279.26	0.188245	1.02131	0.00763139
5285.15	0.0425347	0.143957	0.0087375	5285.15	0.056712	0.183889	0.00704493	5285.15	0.0501439	0.180579	0.00790675	5285.15	0.0548623	0.238959	0.0079394	5285.15	0.0489741	0.196173	0.00712452	5285.15	0.0529219	0.250543	0.0070053	5285.15	0.188562	0.93965	0.00777889	5285.15	0.179709	0.885426	0.007251	5285.15	0.196706	0.993229	0.00757225
5291.04	0.044958	0.164492	0.00834982	5291.04	0.0522176	0.188577	0.00695635	5291.04	0.0487056	0.18372	0.00790411	5291.04	0.0570013	0.247985	0.00799244	5291.04	0.0512091	0.196098	0.00682946	5291.04	0.0571409	0.232573	0.00712458	5291.04	0.187119	0.923733	0.00760292	5291.04	0.184262	0.90618	0.00766935	5291.04	0.191269	0.995427	0.00726022
5296.93	0.0416315	0.14563	0.00887945	5296.93	0.0572636	0.189887	0.0073204	5296.93	0.047064	0.181152	0.00786234	5296.93	0.0613851	0.248698	0.00779171	5296.93	0.0555896	0.177699	0.00733931	5296.93	0.0621536	0.258321	0.00759242	5296.94	0.194136	0.895638	0.00758846	5296.93	0.178107	0.911207	0.00735281	5296.94	0.185843	1.00012	0.00730123
5302.83	0.0439449	0.137626	0.00870911	5302.83	0.0534465	0.181633	0.00710158	5302.83	0.048075	0.179273	0.00789311	5302.83	0.060261	0.235834	0.00790844	5302.82	0.0500301	0.190559	0.00717814	5302.83	0.0623364	0.234562	0.00734695	5302.83	0.183224	0.925749	0.00755174	5302.83	0.181775	0.88974	0.00741884	5302.83	0.186205	0.992917	0.00730609
5308.72	0.0377184	0.147593	0.00924613	5308.72	0.0530374	0.180651	0.00744392	5308.72	0.0523461	0.168434	0.00853726	5308.72	0.0573032	0.246184	0.00790955	5308.72	0.0509875	0.194587	0.00672989	5308.72	0.0610666	0.250222	0.00776571	5308.72	0.189415	0.89605	0.00793758	5308.72	0.175549	0.88742	0.0075946	5308.72	0.185894	1.02815	0.00770724
5314.61	0.0379748	0.145064	0.00830157	5314.61	0.0587269	0.190899	0.00771157	5314.61	0.0496332	0.179947	0.00825911	5314.61	0.057386	0.24287	0.00797408	5314.61	0.0490599	0.193848	0.007316	5314.61	0.0540631	0.236695	0.00767524	5314.61	0.182201	0.906647	0.00786273	5314.61	0.183987	0.898574	0.00730543	5314.61	0.183236	1.01674	0.00802834
5320.5	0.0423898	0.14271	0.00858673	5320.5	0.0557394	0.188856	0.00671245	5320.5	0.0461616	0.17838	0.00777104	5320.5	0.0593555	0.232921	0.007296	5320.5	0.0444043	0.195925	0.00715046	5320.5	0.0562375	0.247593	0.00769772	5320.5	0.18871	0.90411	0.00763855	5320.5	0.177974	0.896448	0.00749076	5320.5	0.189528	1.04464	0.00758985
5326.39	0.0428356	0.148331	0.00810171	5326.39	0.0569243	0.190185	0.00721977	5326.39	0.0460628	0.18093	0.00774771	5326.39	0.056822	0.233154	0.00752048	5326.39	0.0502018	0.184843	0.0069358	5326.39	0.0631839	0.246284	0.00750489	5326.4	0.194686	0.934727	0.00764309	5326.39	0.182234	0.885455	0.00736749	5326.4	0.196579	1.01913	0.00743745
5332.29	0.0377321	0.146152	0.00881828	5332.29	0.0555246	0.194405	0.00706757	5332.29	0.0477821	0.183194	0.00740712	5332.29	0.0583451	0.244986	0.00795735	5332.28	0.0495283	0.192383	0.00670421	5332.29	0.0572435	0.237587	0.00763216	5332.29	0.184533	0.917531	0.00747045	5332.29	0.183669	0.924602	0.0074639	5332.29	0.190104	1.00578	0.00792601
5338.18	0.0433004	0.151992	0.00808555	5338.18	0.0524243	0.193794	0.00700153	5338.18	0.0486612	0.176366	0.00790525	5338.18	0.0571862	0.24134	0.00742586	5338.18	0.046794	0.165442	0.00752809	5338.18	0.056245	0.245613	0.00751821	5338.18	0.194997	0.908417	0.0075576	5338.18	0.18355	0.925799	0.00753156	5338.18	0.193643	0.967235	0.00733779
5344.07	0.0421424	0.145293	0.00816988	5344.07	0.0504936	0.189219	0.00698064	5344.07	0.0477323	0.187484	0.0081697	5344.07	0.0558989	0.240447	0.00768218	5344.07	0.0480204	0.194072	0.00686029	5344.07	0.0594275	0.24023	0.00703015	5344.07	0.182532	0.924142	0.00775927	5344.07	0.178952	0.885069	0.00766207	5344.07	0.191524	1.02745	0.00767725
5349.96	0.0407601	0.144635	0.00841396	5349.96	0.05423	0.186347	0.00736931	5349.96	0.0510019	0.186797	0.00788244	5349.96	0.0570021	0.245136	0.00754599	5349.96	0.0482014	0.189141	0.00700499	5349.96	0.0583621	0.232674	0.0072208	5349.96	0.187574	0.920626	0.00775549	5349.96	0.17658	0.918937	0.00761617	5349.96	0.187692	0.976531	0.00727771
5355.85	0.0379441	0.14106	0.00833095	5355.85	0.0551479	0.186652	0.00725092	5355.85	0.0452892	0.175918	0.00789911	5355.85	0.054195	0.254043	0.00787367	5355.85	0.0491282	0.184461	0.00715957	5355.85	0.058103	0.240181	0.00762105	5355.86	0.189564	0.930149	0.0079595	5355.85	0.183929	0.911168	0.00767875	5355.86	0.191167	0.993438	0.00742193
5361.75	0.0377505	0.144693	0.00783664	5361.75	0.0549247	0.186633	0.00737964	5361.75	0.0540875	0.185591	0.00738467	5361.75	0.0579895	0.245435	0.00739927	5361.74	0.0474781	0.180812	0.00708992	5361.75	0.0616833	0.239569	0.00750192	5361.75	0.183211	0.894867	0.00780476	5361.75	0.182362	0.923444	0.00765525	5361.75	0.187714	0.964007	0.0074386
5367.64	0.0391089	0.153912	0.00868341	5367.64	0.054755	0.194035	0.00674401	5367.64	0.0484012	0.172283	0.00784968	5367.64	0.0559894	0.233667	0.00796331	5367.64	0.0477115	0.206815	0.00701198	5367.64	0.0586228	0.246845	0.00738599	5367.64	0.18537	0.907986	0.00736747	5367.64	0.189773	0.913813	0.0072074	5367.64	0.194215	0.979513	0.00737649
5373.53	0.0382585	0.147879	0.00854344	5373.53	0.0536528	0.183348	0.00712789	5373.53	0.0500152	0.182736	0.00760202	5373.53	0.0538607	0.252394	0.00834895	5373.53	0.0464245	0.188487	0.00693113	5373.53	0.0609918	0.254434	0.00724047	5373.53	0.183122	0.897354	0.00714168	5373.53	0.179684	0.907567	0.00735815	5373.53	0.188075	1.04304	0.00755791
5379.42	0.0386511	0.145763	0.00831749	5379.42	0.0607119	0.193106	0.0071413	5379.42	0.052798	0.162453	0.00754211	5379.42	0.0554162	0.244066	0.00710199	5379.42	0.0457132	0.192772	0.00696955	5379.42	0.0608783	0.245192	0.00712372	5379.42	0.196176	0.902591	0.00763686	5379.42	0.176697	0.918489	0.00753456	5379.42	0.191556	1.01024	0.00754521
5385.31	0.042559	0.149836	0.0084581	5385.31	0.0533045	0.178477	0.00713155	5385.31	0.0489179	0.182154	0.00746654	5385.31	0.0572274	0.242408	0.00834572	5385.31	0.0485966	0.19424	0.00695049	5385.31	0.0662244	0.236205	0.00752414	5385.32	0.190164	0.919322	0.00775155	5385.31	0.188311	0.887992	0.00739063	5385.32	0.188596	1.03001	0.00717238
5391.21	0.039093	0.149162	0.00820133	5391.21	0.0550853	0.193613	0.00716864	5391.21	0.051847	0.177248	0.00794301	5391.21	0.0585568	0.228722	0.00781255	5391.21	0.0473567	0.19218	0.00668362	5391.21	0.0576404	0.250247	0.00735665	5391.21	0.188353	0.967711	0.00833644	5391.21	0.188827	0.906479	0.00796729	5391.21	0.188719	1.00468	0.00727875
5397.1	0.0392863	0.146396	0.00917499	5397.1	0.0603501	0.186705	0.00718208	5397.1	0.0481872	0.188027	0.00818959	5397.1	0.0575965	0.260105	0.00802108	5397.1	0.0449772	0.185047	0.00707036	5397.1	0.0561429	0.245656	0.00738664	5397.1	0.195911	0.943178	0.0078092	5397.1	0.18309	0.914937	0.00733441	5397.1	0.192831	1.01345	0.00736519
5402.99	0.0354193	0.152326	0.00800807	5402.99	0.0540302	0.197966	0.00665637	5402.99	0.0479184	0.178038	0.00764087	5402.99	0.0596436	0.236819	0.00815012	5402.99	0.0473715	0.187291	0.0067713	5402.99	0.0570468	0.229151	0.00755612	5402.99	0.200498	0.984358	0.00795786	5402.99	0.182749	0.901651	0.00732936	5402.99	0.191364	1.02208	0.00733367
5408.88	0.0373555	0.155458	0.00872304	5408.88	0.0540189	0.197685	0.0074171	5408.88	0.0454216	0.182571	0.00768075	5408.88	0.0597802	0.242534	0.00801787	5408.88	0.0500464	0.190884	0.00718814	5408.88	0.0543432	0.249905	0.00747338	5408.88	0.195527	0.944755	0.00797213	5408.88	0.187305	0.898622	0.00714626	5408.88	0.182935	1.02571	0.00752098
5414.77	0.0401618	0.153331	0.00852945	5414.77	0.0522932	0.180121	0.00713009	5414.77	0.0490907	0.162203	0.00809297	5414.77	0.0545684	0.23443	0.00821525	5414.77	0.0497819	0.194364	0.00693638	5414.77	0.0577233	0.239516	0.00724801	5414.78	0.192172	0.92555	0.00797201	5414.77	0.184905	0.914551	0.00743331	5414.78	0.188128	1.00151	0.00750658
5420.67	0.0418288	0.1567	0.00831704	5420.67	0.0566685	0.172767	0.00711158	5420.67	0.0478844	0.180433	0.0082905	5420.67	0.0565407	0.257893	0.00785212	5420.67	0.0502359	0.20042	0.00696673	5420.67	0.0601419	0.240692	0.00785708	5420.67	0.188694	0.945565	0.00773146	5420.67	0.176108	0.91276	0.00741267	5420.67	0.191255	0.993896	0.00749027
5426.56	0.0449534	0.143309	0.0084485	5426.56	0.0554409	0.191443	0.00704317	5426.56	0.0522435	0.179883	0.00735654	5426.56	0.0582554	0.236519	0.00793945	5426.56	0.0526414	0.185912	0.00717157	5426.56	0.0612416	0.257874	0.00759624	5426.56	0.19293	0.963451	0.00768964	5426.56	0.185464	0.907792	0.00760999	5426.56	0.183626	1.02891	0.0074681
5432.45	0.0402239	0.140193	0.00850532	5432.45	0.0529782	0.161214	0.0070002	5432.45	0.0460329	0.179764	0.00782712	5432.45	0.0577591	0.23891	0.00751472	5432.45	0.0503736	0.189413	0.00709574	5432.45	0.0608448	0.243208	0.00764436	5432.45	0.195393	0.923891	0.00760181	5432.45	0.183651	0.909433	0.00734443	5432.45	0.192155	1.01892	0.00756829
5438.34	0.0411943	0.162945	0.00876609	5438.34	0.0554643	0.200229	0.00717355	5438.34	0.0534213	0.173593	0.00759236	5438.34	0.0590744	0.239597	0.00731589	5438.34	0.0478443	0.19263	0.00714538	5438.34	0.0585723	0.234942	0.00771	5438.34	0.189967	0.913145	0.00791047	5438.34	0.185161	0.906248	0.00755924	5438.34	0.185984	0.998211	0.00787153
5444.23	0.0422952	0.14744	0.00869268	5444.23	0.052239	0.182229	0.00689038	5444.23	0.05118	0.165076	0.00797261	5444.23	0.0587753	0.243598	0.00787537	5444.23	0.0467766	0.202311	0.00720527	5444.23	0.0633054	0.240963	0.00770682	5444.24	0.188836	0.936695	0.00763058	5444.23	0.189494	0.908373	0.0073421	5444.24	0.192058	1.00657	0.00768456
5450.13	0.0416813	0.13962	0.00849403	5450.13	0.0557459	0.194588	0.00750162	5450.13	0.0468015	0.155371	0.00769938	5450.13	0.0590719	0.224205	0.00787148	5450.13	0.047269	0.182843	0.00676338	5450.13	0.0619991	0.249118	0.00729664	5450.13	0.198602	0.927333	0.0079674	5450.13	0.184195	0.90409	0.00719296	5450.13	0.190512	0.991921	0.00758348
5456.02	0.0409777	0.147156	0.00825526	5456.02	0.0562962	0.1851	0.0069332	5456.02	0.0523837	0.183625	0.00804458	5456.02	0.057124	0.235959	0.0076133	5456.02	0.0506548	0.1872	0.00756972	5456.02	0.0616339	0.23287	0.00720297	5456.02	0.189668	0.929395	0.00763663	5456.02	0.177982	0.911502	0.007669	5456.02	0.192481	0.714667	0.00726864
5461.91	0.0420471	0.149589	0.00834939	5461.91	0.0543398	0.190328	0.00686156	5461.91	0.0481548	0.181227	0.00781294	5461.91	0.0614924	0.252486	0.00786088	5461.91	0.0512182	0.185285	0.00688456	5461.91	0.0574115	0.238129	0.00724566	5461.91	0.192838	0.924947	0.00755611	5461.91	0.186545	0.901634	0.00747406	5461.91	0.191308	1.04389	0.00771318
5467.8	0.0383677	0.1404	0.00801679	5467.8	0.0530492	0.164835	0.00720803	5467.8	0.0466091	0.183231	0.00787287	5467.8	0.0570447	0.236002	0.00749823	5467.8	0.0468359	0.184837	0.00728458	5467.8	0.0612371	0.254694	0.00766847	5467.8	0.184539	0.929844	0.00766767	5467.8	0.188094	0.878812	0.0079645	5467.8	0.182859	1.02912	0.00778851
5473.69	0.0420728	0.153503	0.00923653	5473.69	0.054029	0.179915	0.00714974	5473.69	0.0520226	0.176204	0.00806964	5473.69	0.0556739	0.249075	0.00784287	5473.69	0.0477289	0.19098	0.00664129	5473.69	0.0539673	0.254944	0.00721404	5473.7	0.191722	0.919781	0.00767218	5473.69	0.179851	0.918022	0.00786143	5473.7	0.190023	1.00839	0.00726475
5479.59	0.0410938	0.156456	0.00816906	5479.59	0.0550932	0.178772	0.00671769	5479.59	0.0466965	0.176745	0.00753148	5479.59	0.0620814	0.232044	0.00774843	5479.59	0.0515345	0.195105	0.00691833	5479.59	0.058256	0.244722	0.00798574	5479.59	0.192461	0.897713	0.00759941	5479.59	0.180531	0.888087	0.00760775	5479.59	0.194885	1.03365	0.00767114
5485.48	0.0381564	0.14991	0.00826443	5485.48	0.0518422	0.192743	0.00732294	5485.48	0.0501266	0.190328	0.00777534	5485.48	0.0551084	0.249038	0.00778834	5485.48	0.0490194	0.189822	0.00724314	5485.48	0.0560616	0.244075	0.00781978	5485.48	0.189516	0.930474	0.00752082	5485.48	0.182457	0.928349	0.00767048	5485.48	0.190003	0.994512	0.00750561
5491.37	0.0408095	0.152365	0.00874425	5491.37	0.0557002	0.184034	0.00652716	5491.37	0.0489336	0.190024	0.00782023	5491.37	0.0616728	0.229837	0.00776996	5491.37	0.0470734	0.190272	0.00705125	5491.37	0.0587202	0.24528	0.00775751	5491.37	0.187666	0.902552	0.00771781	5491.37	0.182976	0.936039	0.00761768	5491.37	0.197479	1.00971	0.0076254
5497.26	0.0429575	0.151623	0.00827458	5497.26	0.0515635	0.193099	0.00742359	5497.26	0.0479573	0.175531	0.00806354	5497.26	0.0561831	0.248983	0.00781858	5497.26	0.0546143	0.201743	0.00678928	5497.26	0.0594705	0.263154	0.00721754	5497.26	0.191051	0.923541	0.00761902	5497.26	0.183882	0.927145	0.00716033	5497.26	0.193503	0.98916	0.00768756
5503.15	0.0405656	0.148113	0.00860615	5503.15	0.056243	0.185204	0.00716148	5503.16	0.0490621	0.178892	0.00818392	5503.15	0.0613429	0.245755	0.00733949	5503.15	0.0494654	0.184348	0.00674369	5503.16	0.0601375	0.239591	0.00755725	5503.16	0.186085	0.916945	0.00754779	5503.15	0.191943	0.926322	0.00809099	5503.16	0.197367	1.01846	0.00757723
5509.05	0.0397883	0.141967	0.00819766	5509.05	0.052127	0.188254	0.00648629	5509.05	0.0516909	0.17908	0.00759679	5509.05	0.0603867	0.249141	0.00806049	5509.05	0.0495271	0.191256	0.00711708	5509.05	0.0604492	0.244966	0.00716642	5509.05	0.187425	0.938413	0.00742767	5509.05	0.184747	0.924965	0.00723142	5509.05	0.186598	1.03686	0.00766044
5514.94	0.0413431	0.146088	0.00846786	5514.94	0.0576394	0.19229	0.0069638	5514.94	0.0505715	0.185337	0.00853949	5514.94	0.0567891	0.256735	0.0075026	5514.94	0.0521649	0.195697	0.0072586	5514.94	0.0515281	0.239886	0.00751275	5514.94	0.186555	0.893277	0.0078796	5514.94	0.191813	0.90309	0.00790064	5514.94	0.185404	0.987145	0.00754877
5520.83	0.0395314	0.143079	0.00842745	5520.83	0.054839	0.201907	0.006931	5520.83	0.0441232	0.180008	0.00757374	5520.83	0.0589011	0.241675	0.00790495	5520.83	0.0467096	0.202627	0.00673442	5520.83	0.0587322	0.243177	0.00719275	5520.83	0.177249	0.927913	0.0079535	5520.83	0.179602	0.916341	0.00745909	5520.83	0.19446	0.992493	0.00733664
5526.72	0.0365188	0.146595	0.00825756	5526.72	0.054518	0.189774	0.00714923	5526.72	0.0504958	0.178654	0.00798859	5526.72	0.0528197	0.246058	0.007999	5526.72	0.0516977	0.195666	0.00703796	5526.72	0.0596218	0.228421	0.00754272	5526.72	0.190856	0.932554	0.0075981	5526.72	0.182746	0.865314	0.00776886	5526.72	0.194355	1.00526	0.00772025
5532.61	0.0388302	0.134574	0.0086162	5532.61	0.052739	0.185104	0.00686575	5532.62	0.0517655	0.177656	0.00764444	5532.61	0.0529126	0.264553	0.00760134	5532.61	0.0496249	0.176388	0.00715965	5532.62	0.0594786	0.22815	0.00761655	5532.62	0.193932	0.952008	0.00746727	5532.61	0.180389	0.897841	0.00775248	5532.62	0.188671	1.00837	0.00771186
5538.51	0.0429795	0.148383	0.00861028	5538.51	0.0560261	0.185834	0.00682599	5538.51	0.0508683	0.184836	0.00794161	5538.51	0.0550958	0.246932	0.00740728	5538.51	0.0462406	0.18057	0.00732239	5538.51	0.0564799	0.256469	0.00742022	5538.51	0.184634	0.925833	0.00748155	5538.51	0.175868	0.912989	0.00743101	5538.51	0.190775	0.985567	0.00736865
5544.4	0.0417482	0.166823	0.00847677	5544.4	0.0551783	0.199969	0.00669781	5544.4	0.053581	0.197414	0.00746796	5544.4	0.0573478	0.247416	0.00741616	5544.4	0.048118	0.184153	0.00704608	5544.4	0.0548586	0.25857	0.00767816	5544.4	0.189586	0.904589	0.00765955	5544.4	0.185463	0.916381	0.00733622	5544.4	0.188907	1.01544	0.0076746
5550.29	0.0422445	0.14659	0.00842032	5550.29	0.0568195	0.174417	0.00672333	5550.29	0.0468228	0.182621	0.00784233	5550.29	0.053199	0.223	0.00824942	5550.29	0.0469782	0.178093	0.00701868	5550.29	0.0642011	0.25619	0.00770398	5550.29	0.180737	0.935822	0.0073033	5550.29	0.183051	0.91116	0.00814093	5550.29	0.193864	1.04196	0.00761401
5556.18	0.0401983	0.149295	0.0085263	5556.18	0.0522537	0.186501	0.00777239	5556.18	0.0465015	0.189592	0.00831106	5556.18	0.0587062	0.237794	0.00777473	5556.18	0.0482563	0.191668	0.0070696	5556.18	0.0573609	0.246823	0.00752924	5556.18	0.186761	0.927655	0.00780455	5556.18	0.178697	0.928469	0.00733256	5556.18	0.190342	0.99828	0.0076163
5562.07	0.0428152	0.14425	0.00860013	5562.07	0.0502052	0.183359	0.00688743	5562.08	0.0463736	0.200053	0.00754177	5562.07	0.0617955	0.242659	0.00717581	5562.07	0.0489095	0.192715	0.00708625	5562.08	0.0557489	0.23685	0.00744529	5562.08	0.19119	0.921394	0.00764686	5562.07	0.182151	0.925751	0.00777012	5562.08	0.187684	1.03643	0.00739835
5567.97	0.0367975	0.15344	0.00850448	5567.97	0.053563	0.201017	0.00704797	5567.97	0.0514347	0.166443	0.00810081	5567.97	0.0536429	0.242965	0.00723923	5567.97	0.0482598	0.180971	0.00721707	5567.97	0.0599866	0.245413	0.00723669	5567.97	0.185916	0.938164	0.00764116	5567.97	0.182225	0.915343	0.00734022	5567.97	0.194253	1.01611	0.007339
5573.86	0.0393315	0.13949	0.00859864	5573.86	0.0505917	0.190775	0.0065135	5573.86	0.0523499	0.178678	0.00775537	5573.86	0.066268	0.237183	0.00729153	5573.86	0.0490645	0.186584	0.00700967	5573.86	0.0573225	0.233134	0.00748426	5573.86	0.186111	0.92228	0.00773519	5573.86	0.184807	0.923431	0.00767691	5573.86	0.197885	0.987903	0.00745897
5579.75	0.0395855	0.153365	0.00840348	5579.75	0.0544221	0.183969	0.00735822	5579.75	0.0451864	0.173863	0.00755979	5579.75	0.0546177	0.256163	0.00752851	5579.75	0.0467485	0.191706	0.00738022	5579.75	0.0567436	0.237565	0.00720249	5579.75	0.189032	0.950856	0.00786518	5579.75	0.182784	0.91373	0.0077634	5579.75	0.19222	1.00563	0.00752071
5585.64	0.0401173	0.13821	0.00850234	5585.64	0.0563316	0.189366	0.00660744	5585.64	0.0448743	0.177712	0.00827355	5585.64	0.0534147	0.236383	0.00801535	5585.64	0.0513076	0.189372	0.00735137	5585.64	0.0600956	0.244075	0.00709872	5585.64	0.186608	0.925406	0.00805509	5585.64	0.176796	0.876164	0.00734285	5585.64	0.187583	0.994704	0.00749669
5591.53	0.0379485	0.138164	0.0081665	5591.53	0.0499685	0.175781	0.00713381	5591.54	0.050319	0.162114	0.00860304	5591.53	0.0545215	0.247958	0.00790762	5591.53	0.0528326	0.195717	0.00675647	5591.54	0.0641926	0.241459	0.0070895	5591.54	0.184005	0.938364	0.00776193	5591.53	0.182286	0.897277	0.00773045	5591.54	0.182112	1.01519	0.00759492
5597.43	0.0418587	0.162507	0.00827799	5597.43	0.0492206	0.172719	0.00675641	5597.43	0.0473298	0.165854	0.0079131	5597.43	0.0545941	0.251411	0.0078403	5597.43	0.0488465	0.20215	0.00708681	5597.43	0.0637275	0.237584	0.00721753	5597.43	0.187157	0.904043	0.00758985	5597.43	0.172062	0.898583	0.0072505	5597.43	0.184831	1.00555	0.00760095
5603.32	0.0403717	0.149894	0.00896359	5603.32	0.0533224	0.181946	0.00698979	5603.32	0.0482471	0.171597	0.00809753	5603.32	0.0578747	0.247836	0.00752752	5603.32	0.0475624	0.194212	0.0070792	5603.32	0.06157	0.245166	0.0071409	5603.32	0.187217	0.939338	0.00781417	5603.32	0.1779	0.914259	0.00772658	5603.32	0.186634	0.994069	0.00734044
5609.21	0.0418203	0.148914	0.00824821	5609.21	0.0584581	0.189634	0.00692605	5609.21	0.0485257	0.186662	0.00779893	5609.21	0.0605248	0.222999	0.00797769	5609.21	0.0456951	0.195558	0.00691915	5609.21	0.057999	0.236327	0.00749205	5609.21	0.184158	0.920535	0.00744988	5609.21	0.182127	0.911133	0.00759103	5609.21	0.193509	1.01947	0.00764222
5615.1	0.0421164	0.147728	0.00798602	5615.1	0.0556954	0.172311	0.00699	5615.1	0.0484632	0.171055	0.00743464	5615.1	0.054827	0.254783	0.00717806	5615.1	0.045751	0.181197	0.00720307	5615.1	0.0557834	0.240086	0.00767861	5615.1	0.185619	0.930974	0.00757021	5615.1	0.178892	0.912977	0.0078761	5615.1	0.191649	1.02364	0.0074542
5620.99	0.0384382	0.144956	0.00845835	5620.99	0.057629	0.189486	0.00733418	5621	0.0468748	0.184182	0.00791116	5620.99	0.0559012	0.255956	0.00763236	5620.99	0.0500793	0.184521	0.00697422	5621	0.0535478	0.243245	0.00758073	5621	0.19051	0.933413	0.00798298	5620.99	0.181474	0.892127	0.00763481	5621	0.188491	1.01561	0.00735786
5626.89	0.0407093	0.155219	0.00907877	5626.89	0.0502512	0.183021	0.00653887	5626.89	0.0513729	0.174555	0.00735597	5626.89	0.0526793	0.233366	0.00737681	5626.89	0.0483625	0.191188	0.00684419	5626.89	0.0659883	0.209922	0.00764543	5626.89	0.184225	0.914682	0.00790777	5626.89	0.179214	0.892398	0.00741739	5626.89	0.191243	1.00365	0.00721653
5632.78	0.0397728	0.145983	0.00843765	5632.78	0.0560204	0.177109	0.00726908	5632.78	0.0482717	0.178599	0.00757141	5632.78	0.050848	0.252204	0.00776833	5632.78	0.0506005	0.190704	0.00701732	5632.78	0.0606465	0.250141	0.00752961	5632.78	0.184392	0.939008	0.00806582	5632.78	0.174651	0.909164	0.00714078	5632.78	0.185055	1.00832	0.00779672
5638.67	0.037472	0.143741	0.00889386	5638.67	0.0537251	0.189637	0.00671446	5638.67	0.0472381	0.180817	0.00771337	5638.67	0.0584805	0.238518	0.00784917	5638.67	0.0466419	0.185774	0.00666974	5638.67	0.0574319	0.223802	0.00690522	5638.67	0.193143	0.929863	0.00726675	5638.67	0.183332	0.902353	0.00760029	5638.67	0.190043	1.00772	0.00740867
5644.56	0.037296	0.153076	0.00862812	5644.56	0.0506373	0.183771	0.0073907	5644.56	0.0496902	0.179291	0.00763544	5644.56	0.0605288	0.251175	0.00759345	5644.56	0.0500506	0.18938	0.00675846	5644.56	0.0626733	0.225278	0.00749741	5644.56	0.18395	0.926117	0.00777422	5644.56	0.183332	0.92166	0.00729999	5644.56	0.187444	0.993087	0.0075083
5650.45	0.0405705	0.136521	0.00842538	5650.45	0.0588396	0.184595	0.00692027	5650.46	0.0486073	0.189747	0.00820732	5650.45	0.0605444	0.236442	0.00765296	5650.45	0.0490365	0.189797	0.00702062	5650.46	0.0568131	0.235538	0.00775812	5650.46	0.186023	0.941261	0.00829596	5650.45	0.180908	0.895467	0.00734207	5650.46	0.184086	0.998166	0.00757705
5656.35	0.039163	0.14714	0.00751218	5656.35	0.0514082	0.173863	0.0068592	5656.35	0.0484988	0.190099	0.00760047	5656.35	0.0591564	0.243378	0.00796751	5656.35	0.0479976	0.187849	0.00639202	5656.35	0.054048	0.232169	0.00722669	5656.35	0.189412	0.901826	0.0076303	5656.35	0.175113	0.887644	0.00769719	5656.35	0.177698	1.00801	0.00741609
5662.24	0.040627	0.150651	0.00806866	5662.24	0.0558078	0.186772	0.00727807	5662.24	0.0504134	0.171266	0.00772828	5662.24	0.0591181	0.236795	0.0074189	5662.24	0.0494718	0.188683	0.0068809	5662.24	0.0612609	0.243049	0.00725883	5662.24	0.191949	0.92172	0.00786806	5662.24	0.187136	0.910558	0.00721276	5662.24	0.183383	0.985776	0.00758765
5668.13	0.0413997	0.14479	0.00852413	5668.13	0.0595848	0.17462	0.0071109	5668.13	0.0471208	0.17558	0.00766666	5668.13	0.0549029	0.240097	0.00721709	5668.13	0.0511354	0.193391	0.00669707	5668.13	0.0617373	0.253651	0.00742447	5668.13	0.186423	0.899577	0.00695792	5668.13	0.182509	0.900399	0.00754224	5668.13	0.182339	1.0148	0.00733895
5674.02	0.0400806	0.150248	0.00841047	5674.02	0.0524484	0.198729	0.00683601	5674.02	0.0474408	0.191425	0.00781438	5674.02	0.0553087	0.247414	0.00799211	5674.02	0.0499434	0.194118	0.006984	5674.02	0.06114	0.237105	0.00738328	5674.02	0.185281	0.946833	0.00766403	5674.02	0.183624	0.913239	0.00780049	5674.02	0.186399	1.04999	0.0074151
5679.91	0.0392548	0.148837	0.00834514	5679.91	0.0475124	0.190613	0.00695278	5679.92	0.048931	0.180876	0.00771622	5679.91	0.054567	0.247319	0.0076014	5679.91	0.0482131	0.168417	0.00703307	5679.92	0.0574634	0.239522	0.00770496	5679.92	0.18514	0.935145	0.00789712	5679.91	0.188101	0.904347	0.00756856	5679.92	0.186052	1.0394	0.0072528
5685.81	0.0396431	0.139796	0.00808304	5685.81	0.0546698	0.196597	0.00706105	5685.81	0.0486064	0.185015	0.00807651	5685.81	0.0583943	0.240202	0.00722321	5685.81	0.0470142	0.191071	0.0067619	5685.81	0.0563584	0.232668	0.00734067	5685.81	0.183475	0.915948	0.00792159	5685.81	0.185744	0.871901	0.00793266	5685.81	0.194827	0.999635	0.0079022
5691.7	0.0355314	0.145625	0.00841108	5691.7	0.0531666	0.186496	0.00680338	5691.7	0.0487735	0.19736	0.00721463	5691.7	0.0565187	0.250597	0.00829268	5691.7	0.0470254	0.182176	0.00684002	5691.7	0.0561806	0.248458	0.00689507	5691.7	0.18852	0.953718	0.00739098	5691.7	0.18294	0.889964	0.00791662	5691.7	0.188781	1.0205	0.00751538
5697.59	0.042329	0.144777	0.00892334	5697.59	0.0527506	0.190213	0.00702141	5697.59	0.0471023	0.199221	0.00808547	5697.59	0.0586962	0.247433	0.00777913	5697.59	0.0471241	0.201884	0.00701907	5697.59	0.0552588	0.227271	0.00734835	5697.59	0.189466	0.906992	0.00804947	5697.59	0.182618	0.903423	0.00789776	5697.59	0.188111	1.02383	0.00788829
5703.48	0.0437451	0.137311	0.00829538	5703.48	0.0543074	0.184827	0.00687695	5703.48	0.0474352	0.163762	0.00842111	5703.48	0.053693	0.250285	0.00766198	5703.48	0.0496663	0.191016	0.00665587	5703.48	0.0574357	0.244112	0.00716174	5703.48	0.188312	0.925282	0.00767415	5703.48	0.184538	0.894605	0.00781645	5703.48	0.192888	0.981606	0.00736322
5709.37	0.0416349	0.155318	0.00825137	5709.37	0.0560276	0.182544	0.00707263	5709.38	0.0490833	0.179925	0.00804522	5709.37	0.0590275	0.240483	0.00758777	5709.37	0.0492013	0.183403	0.00713128	5709.38	0.0578818	0.247563	0.00742306	5709.38	0.185628	0.91947	0.0074056	5709.37	0.184077	0.906904	0.00780804	5709.38	0.184579	0.987403	0.00762706
5715.27	0.0417223	0.146506	0.00842802	5715.27	0.0595915	0.190782	0.00681929	5715.27	0.0477972	0.183639	0.00808669	5715.27	0.056044	0.238615	0.00765483	5715.27	0.0473447	0.199156	0.0066327	5715.27	0.0585338	0.251688	0.00740973	5715.27	0.192405	0.887612	0.00806534	5715.27	0.180823	0.892974	0.00770171	5715.27	0.194376	1.0089	0.00750778
5721.16	0.0412562	0.157217	0.00858661	5721.16	0.0596382	0.196078	0.00750111	5721.16	0.0458717	0.183144	0.00765513	5721.16	0.0574585	0.24476	0.00763654	5721.16	0.0478677	0.198799	0.00700148	5721.16	0.0584646	0.242373	0.00779272	5721.16	0.190132	0.923701	0.00741327	5721.16	0.184189	0.890133	0.00782102	5721.16	0.192422	0.999378	0.00726629
5727.05	0.0399315	0.146628	0.00828654	5727.05	0.0519621	0.196376	0.00679168	5727.05	0.0542818	0.187024	0.00837296	5727.05	0.0590324	0.227757	0.00762562	5727.05	0.0498547	0.185574	0.00656214	5727.05	0.0579363	0.233091	0.00797289	5727.05	0.187005	0.942746	0.00752971	5727.05	0.178644	0.898391	0.00786757	5727.05	0.192747	1.00607	0.00731894
5732.94	0.0428105	0.142797	0.00834983	5732.94	0.0484783	0.17728	0.00670641	5732.94	0.0453017	0.172388	0.00813513	5732.94	0.0595707	0.234647	0.00729864	5732.94	0.0512307	0.187096	0.00646153	5732.94	0.0605237	0.230573	0.00668684	5732.94	0.183664	0.934017	0.00793531	5732.94	0.171574	0.884336	0.00773936	5732.94	0.19718	1.02348	0.00748672
5738.83	0.0384647	0.158478	0.00903495	5738.83	0.0570197	0.191852	0.00713548	5738.84	0.0480997	0.174617	0.00777651	5738.83	0.0554222	0.250724	0.00751546	5738.83	0.0514022	0.191515	0.00692918	5738.84	0.0589727	0.24532	0.00687157	5738.84	0.185829	0.911941	0.00797933	5738.83	0.181716	0.920395	0.0079961	5738.84	0.197304	1.00961	0.00784067
5744.73	0.0414585	0.151513	0.00850975	5744.73	0.0488094	0.187556	0.00637512	5744.73	0.0473326	0.185285	0.0085025	5744.73	0.0595206	0.236909	0.00807249	5744.73	0.0451272	0.182504	0.00624968	5744.73	0.0585113	0.241872	0.00751539	5744.73	0.194694	0.944032	0.00792889	5744.73	0.181708	0.915903	0.00812866	5744.73	0.184318	1.03265	0.00769442
5750.62	0.0404348	0.157916	0.00863771	5750.62	0.0576011	0.185097	0.00723503	5750.62	0.0477517	0.185134	0.00798768	5750.62	0.054517	0.234628	0.00798789	5750.62	0.0461817	0.190227	0.0071998	5750.62	0.0547284	0.251093	0.00774874	5750.62	0.188386	0.923265	0.00755002	5750.62	0.180054	0.909573	0.00731081	5750.62	0.191618	1.01142	0.00737671
5756.51	0.0379891	0.168495	0.00886355	5756.51	0.0535589	0.197539	0.00737061	5756.51	0.0467864	0.183303	0.00747185	5756.51	0.0633573	0.236976	0.00750078	5756.51	0.0446413	0.191609	0.00669785	5756.51	0.0569714	0.245693	0.00686008	5756.51	0.189195	0.903131	0.00818553	5756.51	0.186591	0.896061	0.0075652	5756.51	0.187167	1.03124	0.00781836
5762.4	0.0395755	0.154307	0.00835374	5762.4	0.0560388	0.172615	0.00671658	5762.4	0.0494879	0.167697	0.008147	5762.4	0.0503464	0.236607	0.00709139	5762.4	0.0450547	0.18087	0.00672668	5762.4	0.0560045	0.225591	0.00700246	5762.4	0.192556	0.948142	0.00778309	5762.4	0.189087	0.908188	0.00762426	5762.4	0.182521	1.02535	0.00759049
5768.29	0.0383798	0.152184	0.0079746	5768.29	0.0573463	0.194553	0.00696437	5768.3	0.0490548	0.17532	0.00822644	5768.29	0.0547132	0.248637	0.00662563	5768.29	0.0512811	0.19582	0.00674625	5768.3	0.0623814	0.234195	0.00813236	5768.3	0.187891	0.931104	0.00763792	5768.29	0.178447	0.891123	0.00757027	5768.3	0.194395	1.01393	0.0075131
5774.19	0.0414968	0.159562	0.00828321	5774.19	0.0569477	0.186952	0.00697739	5774.19	0.0511614	0.180721	0.00797636	5774.19	0.0601827	0.207927	0.0078557	5774.19	0.0466105	0.17586	0.00656278	5774.19	0.0551274	0.240952	0.00718175	5774.19	0.196461	0.915067	0.00786583	5774.19	0.182228	0.884976	0.0078612	5774.19	0.201523	0.996913	0.00761082
5780.08	0.0404538	0.153936	0.00839848	5780.08	0.0572251	0.17131	0.00689319	5780.08	0.0521254	0.18918	0.00781583	5780.08	0.0531001	0.247216	0.00725351	5780.08	0.0510443	0.188961	0.00691803	5780.08	0.0555243	0.243606	0.00732942	5780.08	0.186422	0.912699	0.00823173	5780.08	0.182399	0.935166	0.0076675	5780.08	0.189403	1.00762	0.00751048
5785.97	0.0404161	0.141034	0.00838015	5785.97	0.0594238	0.192803	0.00719854	5785.97	0.0528151	0.189411	0.00850735	5785.97	0.0594387	0.230056	0.00773153	5785.97	0.0468101	0.200415	0.00693801	5785.97	0.0608049	0.236753	0.00737393	5785.97	0.192883	0.905709	0.00781905	5785.97	0.183566	0.904925	0.00799656	5785.97	0.195064	1.03244	0.00713691
5791.86	0.0378905	0.137975	0.00851992	5791.86	0.0508969	0.1966	0.00676146	5791.86	0.0454592	0.182115	0.00850009	5791.86	0.0585913	0.240264	0.00745682	5791.86	0.0534473	0.183535	0.00670656	5791.86	0.0586793	0.23643	0.00744615	5791.86	0.185845	0.918024	0.00771127	5791.86	0.185572	0.934536	0.00794627	5791.86	0.189549	1.00832	0.007686
5797.75	0.0400739	0.150335	0.00835411	5797.75	0.0549523	0.176652	0.00716167	5797.76	0.048939	0.179239	0.00752196	5797.75	0.0586938	0.22657	0.00737906	5797.75	0.0489257	0.20789	0.00715987	5797.76	0.0587781	0.217583	0.00727162	5797.76	0.183388	0.92601	0.00778738	5797.75	0.18528	0.911615	0.00786517	5797.76	0.18779	0.991413	0.00761542
5803.65	0.0394641	0.144453	0.00807996	5803.65	0.0484962	0.186047	0.00739235	5803.65	0.0455186	0.196516	0.00836953	5803.65	0.055293	0.224478	0.00753345	5803.65	0.0476561	0.197411	0.00684726	5803.65	0.0591213	0.223721	0.00724838	5803.65	0.183754	0.928879	0.00800371	5803.65	0.183332	0.920031	0.00753829	5803.65	0.187403	1.01277	0.00746572
5809.54	0.0394416	0.157412	0.00817799	5809.54	0.0522798	0.182037	0.00679867	5809.54	0.050036	0.183965	0.00769023	5809.54	0.0552065	0.252005	0.00743593	5809.54	0.0479478	0.191376	0.00661659	5809.54	0.0574191	0.23873	0.00769263	5809.54	0.186366	0.924863	0.00757828	5809.54	0.183271	0.891562	0.00778027	5809.54	0.188516	0.986356	0.00744224
5815.43	0.0423864	0.13887	0.0087063	5815.43	0.0564517	0.184446	0.00698303	5815.43	0.0488523	0.180957	0.00784222	5815.43	0.0574229	0.243888	0.00781514	5815.43	0.0476708	0.190237	0.00685672	5815.43	0.0570178	0.233755	0.00748446	5815.43	0.190265	0.911231	0.00787807	5815.43	0.182817	0.909606	0.00790799	5815.43	0.19147	1.02104	0.00760404
5821.32	0.0451073	0.157248	0.00799291	5821.32	0.060204	0.189562	0.00722643	5821.32	0.0535652	0.190638	0.0074196	5821.32	0.0568172	0.253935	0.00761394	5821.32	0.0500106	0.17855	0.00681056	5821.32	0.0630576	0.224679	0.007917	5821.32	0.188146	0.928841	0.00774899	5821.32	0.176964	0.914582	0.00749766	5821.32	0.193436	0.995332	0.00793987
5827.21	0.0374634	0.144389	0.00855386	5827.21	0.0510943	0.191786	0.00768396	5827.22	0.0565955	0.190898	0.0073487	5827.21	0.056254	0.257475	0.00717431	5827.21	0.0511712	0.186747	0.0070233	5827.22	0.0533457	0.238829	0.00715684	5827.22	0.187852	0.935446	0.00796461	5827.21	0.180451	0.888128	0.00795008	5827.22	0.195098	1.01059	0.00759091
5833.11	0.0361888	0.15514	0.00845768	5833.11	0.0547548	0.171439	0.00723818	5833.11	0.0521833	0.17323	0.00792513	5833.11	0.0552634	0.228868	0.00782502	5833.11	0.0502285	0.179631	0.00680141	5833.11	0.0571772	0.234642	0.00726998	5833.11	0.180589	0.90815	0.0078139	5833.11	0.179562	0.922451	0.00808081	5833.11	0.192209	1.01432	0.00734052
5839	0.0412286	0.146102	0.00812833	5839	0.0548909	0.183928	0.00674578	5839	0.050143	0.179207	0.0076202	5839	0.0563182	0.232914	0.00751815	5839	0.0473554	0.191971	0.0067115	5839	0.0553932	0.251716	0.00780803	5839	0.18857	0.930491	0.00780103	5839	0.182531	0.939773	0.00759951	5839	0.184984	1.0303	0.00743695
5844.89	0.0432362	0.141133	0.00836205	5844.89	0.0493528	0.181524	0.00697345	5844.89	0.0490351	0.186609	0.00784934	5844.89	0.0576362	0.234428	0.00756287	5844.89	0.0488923	0.176892	0.00642158	5844.89	0.0539428	0.235427	0.00744028	5844.89	0.18993	0.935151	0.0077658	5844.89	0.177794	0.898409	0.00784047	5844.89	0.191266	1.02409	0.0081603
5850.78	0.0378045	0.139823	0.00880299	5850.78	0.0523472	0.184985	0.0070745	5850.78	0.0537204	0.181622	0.00828501	5850.78	0.0576419	0.240879	0.0079037	5850.78	0.0473828	0.206438	0.00724305	5850.78	0.0547625	0.234169	0.00701856	5850.78	0.198028	0.932254	0.00747578	5850.78	0.181059	0.925219	0.00779752	5850.78	0.181482	1.00182	0.00764086
5856.67	0.0431439	0.144822	0.00802133	5856.67	0.0596803	0.187558	0.00679992	5856.68	0.0484991	0.183092	0.0076809	5856.67	0.0587638	0.226094	0.00766553	5856.67	0.0494354	0.18626	0.00699598	5856.68	0.0580297	0.234717	0.00752939	5856.68	0.187484	0.900135	0.00799831	5856.67	0.180508	0.913263	0.00805524	5856.68	0.188958	0.99294	0.00749765
5862.57	0.0422683	0.147493	0.0084455	5862.57	0.0500445	0.204405	0.00659516	5862.57	0.051562	0.187782	0.00788735	5862.57	0.0567566	0.244388	0.00756613	5862.57	0.0499878	0.20248	0.00642485	5862.57	0.0593876	0.231391	0.00705423	5862.57	0.189392	0.914846	0.00769455	5862.57	0.18276	0.908056	0.00777141	5862.57	0.189373	1.02216	0.00748605
5868.46	0.0397957	0.145457	0.00855186	5868.46	0.0524083	0.171051	0.0071312	5868.46	0.0488255	0.192405	0.0076427	5868.46	0.0530629	0.231463	0.00720686	5868.46	0.0471313	0.188668	0.0068929	5868.46	0.0602274	0.232566	0.00761398	5868.46	0.191093	0.912031	0.00750696	5868.46	0.180151	0.923817	0.00813301	5868.46	0.183514	1.01102	0.00755502
5874.35	0.0428648	0.149364	0.00854628	5874.35	0.050401	0.188644	0.00691154	5874.35	0.0509744	0.188287	0.00787202	5874.35	0.0587244	0.251486	0.00817582	5874.35	0.0484018	0.190374	0.00659251	5874.35	0.0576798	0.240093	0.00758339	5874.35	0.18793	0.933732	0.00752216	5874.35	0.182343	0.892879	0.00765083	5874.35	0.188841	0.98882	0.00744535
5880.24	0.0385739	0.143295	0.00771044	5880.24	0.0557686	0.182759	0.00677144	5880.24	0.0512164	0.173723	0.00773082	5880.24	0.058401	0.229502	0.0078474	5880.24	0.0492688	0.198571	0.0070123	5880.24	0.0560887	0.23744	0.00717883	5880.24	0.183739	0.91845	0.00760827	5880.24	0.180322	0.884267	0.00804938	5880.24	0.192598	1.01605	0.00756001
5886.13	0.0407045	0.146782	0.0082604	5886.13	0.054602	0.186539	0.00710203	5886.14	0.0500323	0.184592	0.00798324	5886.13	0.0580182	0.248274	0.00802447	5886.13	0.045406	0.187953	0.00657072	5886.14	0.0571288	0.240987	0.00793921	5886.14	0.175795	0.930466	0.00760988	5886.13	0.178704	0.919738	0.0078444	5886.14	0.190428	1.03199	0.00778489
5892.03	0.0422676	0.137369	0.00826655	5892.03	0.0530051	0.181429	0.00725871	5892.03	0.0525715	0.187517	0.0082155	5892.03	0.0588184	0.250251	0.0072582	5892.03	0.0484488	0.184909	0.00700233	5892.03	0.0591322	0.23282	0.00697395	5892.03	0.178399	0.917425	0.00732414	5892.03	0.179261	0.87635	0.00762487	5892.03	0.191971	1.0316	0.00740786
5897.92	0.0414203	0.144015	0.00783692	5897.92	0.0557709	0.200756	0.0071823	5897.92	0.0465229	0.191273	0.00766297	5897.92	0.0517933	0.238012	0.00740509	5897.92	0.0455346	0.187005	0.00674256	5897.92	0.0594796	0.245787	0.00735829	5897.92	0.182103	0.932739	0.00763026	5897.92	0.179214	0.902907	0.00756185	5897.92	0.182012	1.02614	0.00753765
5903.81	0.0376063	0.160284	0.00845638	5903.81	0.0571296	0.192252	0.00669149	5903.81	0.0479788	0.184175	0.00819887	5903.81	0.0569199	0.224856	0.00784217	5903.81	0.0461538	0.199159	0.00674472	5903.81	0.0573018	0.240671	0.00749594	5903.81	0.188052	0.939669	0.00783705	5903.81	0.175506	0.92881	0.00791201	5903.81	0.195925	1.02739	0.00780889
5909.7	0.0376521	0.15668	0.00821518	5909.7	0.0533325	0.205538	0.00710309	5909.7	0.0525592	0.188319	0.00808185	5909.7	0.0569822	0.230322	0.00752468	5909.7	0.0474728	0.179396	0.00674407	5909.7	0.0536961	0.24312	0.00717894	5909.7	0.191206	0.915718	0.00754241	5909.7	0.178213	0.925227	0.00759285	5909.7	0.194716	1.02791	0.00432219
5915.59	0.0394424	0.158794	0.00842887	5915.59	0.0528944	0.203404	0.00692697	5915.6	0.0552963	0.181653	0.00814843	5915.59	0.0581084	0.235954	0.00734661	5915.59	0.0456515	0.191825	0.00736303	5915.6	0.0572926	0.2467	0.00713162	5915.6	0.188782	0.913021	0.00783693	5915.59	0.183172	0.871769	0.00774514	5915.6	0.190581	1.00836	0.00799196
5921.49	0.0415606	0.149806	0.00789571	5921.49	0.0531297	0.189062	0.00666247	5921.49	0.0514513	0.180167	0.0075038	5921.49	0.0570971	0.240239	0.00791536	5921.49	0.0474244	0.186238	0.00684952	5921.49	0.0617478	0.240985	0.00752406	5921.49	0.19126	0.914518	0.00804704	5921.49	0.182165	0.894828	0.00766738	5921.49	0.190885	1.00846	0.00765651
5927.38	0.0410157	0.143074	0.00856813	5927.38	0.0542164	0.184745	0.00695518	5927.38	0.0528265	0.188013	0.00772825	5927.38	0.0570678	0.231542	0.00707279	5927.38	0.0470953	0.168899	0.0067348	5927.38	0.058104	0.236502	0.0077291	5927.38	0.187804	0.911654	0.00740707	5927.38	0.183552	0.927996	0.00776174	5927.38	0.188965	1.02263	0.00719089
5933.27	0.039839	0.143129	0.0081925	5933.27	0.0555979	0.179432	0.00724767	5933.27	0.0501786	0.179599	0.00804991	5933.27	0.0530605	0.258467	0.0071564	5933.27	0.0468569	0.2005	0.00676874	5933.27	0.0599786	0.244291	0.00739336	5933.27	0.187123	0.943852	0.00832394	5933.27	0.174189	0.916213	0.00751445	5933.27	0.192375	1.00637	0.00789151
5939.16	0.0355795	0.145899	0.00858275	5939.16	0.0507485	0.179811	0.00684252	5939.16	0.0463919	0.193502	0.00815896	5939.16	0.0594884	0.246201	0.00759028	5939.16	0.0461619	0.188088	0.0069735	5939.16	0.0558477	0.2191	0.00777346	5939.16	0.18352	0.917675	0.00747139	5939.16	0.176764	0.908741	0.00755423	5939.16	0.185298	0.990554	0.00768877
5945.05	0.0364837	0.142401	0.00840688	5945.05	0.0549445	0.184147	0.00730923	5945.06	0.0525141	0.171005	0.00762875	5945.05	0.0593362	0.251913	0.00792618	5945.05	0.0505729	0.183813	0.00739102	5945.06	0.0606181	0.231894	0.0075396	5945.06	0.192042	0.891726	0.00779068	5945.05	0.182555	0.943554	0.00766222	5945.06	0.190136	1.01524	0.00766772
5950.95	0.0361315	0.149226	0.00815701	5950.95	0.0584683	0.176984	0.00679276	5950.95	0.0460335	0.181809	0.00773264	5950.95	0.0586959	0.242394	0.00748421	5950.95	0.053344	0.188652	0.00661438	5950.95	0.0548127	0.241295	0.00750656	5950.95	0.178535	0.881479	0.00746789	5950.95	0.186314	0.939323	0.00788171	5950.95	0.184326	1.0163	0.00786973
5956.84	0.0392442	0.146797	0.00864	5956.84	0.0549102	0.187355	0.00739126	5956.84	0.0452537	0.182294	0.00719499	5956.84	0.0622786	0.235328	0.00773098	5956.84	0.0507041	0.183788	0.00683216	5956.84	0.0586145	0.223776	0.00716976	5956.84	0.184765	0.914713	0.00748357	5956.84	0.184465	0.905239	0.00750848	5956.84	0.185063	1.02679	0.00727767
5962.73	0.0406672	0.135351	0.00820692	5962.73	0.0551584	0.192004	0.00718078	5962.73	0.0533484	0.17983	0.00827561	5962.73	0.0558723	0.231233	0.00754244	5962.73	0.0485564	0.176458	0.00689829	5962.73	0.0585952	0.236087	0.00723452	5962.73	0.185791	0.936456	0.00775423	5962.73	0.179718	0.915751	0.00799038	5962.73	0.188664	1.00014	0.00815226
5968.62	0.0438675	0.145916	0.00839439	5968.62	0.0529011	0.180441	0.00702266	5968.62	0.0511515	0.186144	0.00788152	5968.62	0.0571266	0.242227	0.00759069	5968.62	0.0480889	0.185131	0.0067851	5968.62	0.055212	0.23244	0.007245	5968.62	0.179741	0.919103	0.00767288	5968.62	0.179256	0.944303	0.00800832	5968.62	0.188696	1.03241	0.00777848
5974.51	0.0418122	0.139788	0.00815421	5974.51	0.0487578	0.177654	0.00684413	5974.52	0.0483503	0.192719	0.00789982	5974.51	0.0564485	0.24429	0.00758128	5974.51	0.0520912	0.199897	0.00680007	5974.52	0.0583575	0.241063	0.00700258	5974.52	0.188084	0.92472	0.00779599	5974.51	0.17812	0.92395	0.00845121	5974.52	0.179971	1.00362	0.00780335
5980.41	0.038345	0.147536	0.00821429	5980.41	0.0546936	0.194867	0.00686453	5980.41	0.0503276	0.186692	0.00833604	5980.41	0.0535258	0.23688	0.00801511	5980.41	0.0459482	0.180764	0.00681491	5980.41	0.0555896	0.221497	0.00710814	5980.41	0.18661	0.92093	0.00784439	5980.41	0.176535	0.918582	0.00781167	5980.41	0.189216	1.00791	0.00747097
