# Supplementary material for: Proteomic Charting of Imipenem Adaptive Responses in a Highly Carbapenem Resistant Clinical Enterobacter roggenkampii Isolate
Source: Antibiotics (Basel). 2021 Apr 28;10(5):501. doi: 10.3390/antibiotics10050501 (PMC8145422; doi:10.3390/antibiotics10050501)
Supplement: Supplementary file 1 [file antibiotics-10-00501-s001.zip › Supplementary Table S4.xlsx]

## Sheet: Legend
	Supplementary Table S4. Peptidoglycan synthesis related proteins.

## Sheet: Peptidoglycan synth. proteins
Peptidoglycan synthesis related proteins
Proteins	Activity	Function
PBP1A: MrcA	GTase and DD-TPase	Peptidoglycan synthesis
PBP1B: MrcB	(Class A PBPs)
PBP1C: PbPC
PBP2: MrdA	DD- TPase
PBP3: FtsI	(Class B PBPs)
MtgA	GTase
MepA	DD-endopeptidase
AmpH	DD-carboxypeptidase
	DD-endopeptidase
Lppc/LpoA, LpoB	Activators of peptidoglycan synthase	Regulation of peptidoglycan synthesis
PBP4: DacB	DD-CPases	Regulation of peptidoglycan structure
PBP5: DacA	(Class C PBPs)
PBP6: DacC
PBP6B: DacD
